# Supplementary material for: Influence of Sex and a High-Fiber Diet on the Gut Microbiome of Alentejano Pigs Raised to Heavy Weights
Source: Vet Sci. 2023 Nov 2;10(11):641. doi: 10.3390/vetsci10110641 (PMC10675691; doi:10.3390/vetsci10110641)
Supplement: Supplementary file 1 [file vetsci-10-00641-s001.zip]

Archive with 1 entries (1 files):
- Supplementary Tables_S1-S8.xlsx
