# Supplementary material for: Influence of Sex and a High-Fiber Diet on the Gut Microbiome of Alentejano Pigs Raised to Heavy Weights
Source: Vet Sci. 2023 Nov 2;10(11):641. doi: 10.3390/vetsci10110641 (PMC10675691; doi:10.3390/vetsci10110641)
Supplement: Supplementary file 1 [file vetsci-10-00641-s001.zip › Supplementary Tables_S1-S8.xlsx]

## Sheet: Suppl Table 1
Supplementary table 1. Composition of the growing and experimental diets
	Growing diet A1	Growing diet B2	Fattening diet3	Experimental diet4
	(g/100 g)
Dry matter (DM)	90.7	91.8	90.8	90.5
	(g/100 g DM)
Total ashes	7.6	7.1	8.1	8.2
Crude protein (N x 6.25)	16.8	16	13.8	13.8
Total fiber5	17.4	23.6	26.9	40.2
Insoluble fiber5	6.1	13.1	15.1	28
Neutral detergent fiber (NDF)	24.1	25.3	22.6	29.9
Acid detergent fiber (ADF)	7.3	11.1	9.4	13.2
Acid detergent lignin (ADL)	0.74	1.59	1.64	0.9
Hemicellulose6	16.8	14.2	13.2	16.7
Cellulose7	5.5	9.1	6.5	10.4
Total sugars8	3.5	3.1	3	1.88
Total starch9	47	51.8	45.5	40.1
Total lipids	3	4	6.8	6.2
Palmitic acid (C16:0)	0.44	0.45	0.66	0.66
Oleic acid (C18:1 n-9)	1.88	3.03	4.42	5.41
Linoleic acid (C18:2 n-6)	1.33	1.01	1.66	1.55
Saturated fatty acids	0.44	0.56	0.88	0.88
Monounsaturated fatty acids	1.88	3.03	4.42	5.41
Polyunsaturated fatty acids	1.33	1.01	1.77	1.66
Σ n-3	0.09	0.1	0.14	0.15
Σ n-6	1.2	0.94	1.46	1.39
	(MJ/kg)
Digestible energy10	13.6	13.2	13.2	13.1
Notes: 1Fed from 40 to 60 kg LW to all experimental groups; 2Fed from 60 to 120 kg to all experimental groups; 3Fed from 120 to 160 kg to C and I group and from 120 to 130 kg to IExp group; 4Fed from 130 to 160 kg to IExp group; 5[1] method 991.43; 6Hemicellulose = NDF-ADF; 7[2]; 8[1] method 982.14; 9[3]; 10[4].
References:
[1]	AOAC. Official Methods of Analysis of AOAC International, 18th ed.; AOAC: Gaithersburg, MD, 2006.
[2]	ISO-6865. Animal feeding stuffs - Determination of crude fibre content - Method with intermediate filtration. 2000, ISO 6865, 10.
[3]	ISO-6493. Animal feeding stuffs - Determination of starch content - Polarimetric method. 2000, ISO 6493, 10.
[4]	Noblet, J.; Fortune, H.; Dupire, C.; Dubois, S. Digestible, metabolizable and net energy values of 13 feedstuffs for growing pigs: effect of energy system. Animal Feed Science and Technology 1993, 42, 131 - 149.

## Sheet: Suppl Table 2
Supplementary Table 2. ASVs abundance table. ASVs were generated with DADA2 and the taxonomy classified against the SILVA 138 database within QIIME2.
	Castrated								Intact following an experimental diet										Intact
OTU	3	7	11	14	15	19	24	28	4	10	13	17	21	23	25	27	31	33	1	2	6	12	16	18	26	29	32	Kingdom	Phylum	Class	Order	Family	Genus	Species
9067ae77365a923b71b94699eeb9dc2f	0	0	0	0	0	0	0	0	0	0	0	0	0	0	0	0	0	0	0	0	37	0	0	0	0	0	0	Bacteria	Firmicutes	Clostridia	Lachnospirales	Lachnospiraceae	Lachnoclostridium	[Clostridium] hylemonae
75c913a321c3ce7d13f2852fe2324ef0	0	0	0	0	0	0	0	0	0	0	0	0	0	0	0	0	0	0	0	0	0	0	0	0	0	0	27	Bacteria	Firmicutes	Clostridia	Lachnospirales	Lachnospiraceae	Lachnoclostridium	[Clostridium] hylemonae
5043babc3b46ae9d0a9e0b5490d108b7	0	0	0	0	21	0	0	0	0	0	0	0	0	0	0	0	0	0	0	0	0	0	0	0	0	0	0	Bacteria	Firmicutes	Clostridia	Lachnospirales	Lachnospiraceae	Lachnoclostridium	[Clostridium] hylemonae
5143d7b3204c5c37250b78dd2ea14501	0	0	0	0	0	0	0	0	0	0	0	0	0	0	0	0	0	0	0	0	0	0	13	0	0	0	0	Bacteria	Firmicutes	Clostridia	Lachnospirales	Lachnospiraceae	Lachnoclostridium	[Clostridium] hylemonae
bb55e65265e21ad31389fdade2ed4661	0	0	0	0	0	0	0	0	0	0	0	32	0	0	0	0	0	0	0	0	0	0	0	0	0	0	0	Bacteria	Firmicutes	Clostridia	Oscillospirales	Ruminococcaceae	uncultured	[Clostridium] leptum
9675fe3b099bdbef676b2521438491cb	0	0	0	0	0	0	0	0	0	0	0	0	0	27	0	0	0	0	0	0	0	0	0	0	0	0	0	Bacteria	Firmicutes	Clostridia	Oscillospirales	Ruminococcaceae	uncultured	[Clostridium] leptum
f3fe736830a92b8c174a20237494beb8	0	0	0	0	0	0	0	0	0	0	15	0	0	0	0	0	0	0	0	0	0	0	0	0	0	0	0	Bacteria	Firmicutes	Clostridia	Oscillospirales	Ruminococcaceae	uncultured	[Clostridium] leptum
dffa9e76ea7c59e0b85914c5a700ead5	0	0	0	0	0	0	0	0	0	0	0	0	0	0	0	0	0	0	0	0	0	0	0	8	0	0	0	Bacteria	Firmicutes	Clostridia	Oscillospirales	Ruminococcaceae	uncultured	[Clostridium] leptum
6388cfac197bf0bea4b6c3f150024253	0	0	0	0	0	0	0	0	0	0	0	0	0	0	0	0	0	0	0	0	0	0	0	0	0	0	7	Bacteria	Firmicutes	Clostridia	Oscillospirales	Ruminococcaceae	uncultured	[Clostridium] leptum
584e7418852e10eebb7a9031ffe97f6e	0	0	0	0	0	0	0	0	0	42	0	0	61	0	0	0	79	0	0	0	0	0	0	0	0	0	0	Bacteria	Firmicutes	Clostridia	Oscillospirales	Ruminococcaceae	[Eubacterium] siraeum group	[Eubacterium] siraeum
2d1be82c40ef8a41a103be40b819f9a9	0	0	0	0	0	0	0	0	0	0	0	0	0	0	63	0	0	0	60	0	0	0	0	0	0	0	0	Bacteria	Firmicutes	Clostridia	Oscillospirales	Ruminococcaceae	[Eubacterium] siraeum group	[Eubacterium] siraeum
a9cd4323427d531eb34204f27d41b330	0	0	0	0	0	11	0	0	0	0	0	0	0	17	0	0	0	0	0	0	0	0	0	0	0	0	53	Bacteria	Firmicutes	Clostridia	Oscillospirales	Ruminococcaceae	[Eubacterium] siraeum group	[Eubacterium] siraeum
8fce7ae74e6432b7f1a41fa0769d9eeb	0	0	0	0	37	0	0	0	0	0	0	0	0	0	0	0	0	0	0	0	26	0	0	0	0	0	0	Bacteria	Firmicutes	Clostridia	Oscillospirales	Ruminococcaceae	[Eubacterium] siraeum group	[Eubacterium] siraeum
fb5a2f49eb700ee725a9873049030a18	22	0	0	0	0	0	0	0	0	0	0	0	0	0	0	0	0	0	0	29	0	0	0	0	0	0	0	Bacteria	Firmicutes	Clostridia	Oscillospirales	Ruminococcaceae	[Eubacterium] siraeum group	[Eubacterium] siraeum
787ea1b6e50afc82aae8bd58669865d0	0	0	0	0	0	0	0	0	0	0	0	0	0	0	0	0	36	0	0	0	0	0	0	0	0	0	0	Bacteria	Firmicutes	Clostridia	Oscillospirales	Ruminococcaceae	[Eubacterium] siraeum group	[Eubacterium] siraeum
2e00db6577758668ff91326902383268	0	0	0	0	0	0	0	0	0	0	0	17	0	0	0	0	0	0	0	0	0	0	0	18	0	0	0	Bacteria	Firmicutes	Clostridia	Oscillospirales	Ruminococcaceae	[Eubacterium] siraeum group	[Eubacterium] siraeum
cc32bcd924f75bbb991dc60ba6206d51	0	0	0	0	0	0	0	0	0	0	0	0	0	0	0	0	0	0	0	0	0	0	0	0	0	25	0	Bacteria	Firmicutes	Clostridia	Oscillospirales	Ruminococcaceae	[Eubacterium] siraeum group	[Eubacterium] siraeum
f9dce154ad1f25f33e24805433a1ae1a	0	0	0	0	0	0	0	0	0	0	0	0	0	0	0	0	0	0	0	0	0	18	0	0	0	0	0	Bacteria	Firmicutes	Clostridia	Oscillospirales	Ruminococcaceae	[Eubacterium] siraeum group	[Eubacterium] siraeum
3df31cf4bb030592fe6b378cd8d1da89	0	0	17	0	0	0	0	0	0	0	0	0	0	0	0	0	0	0	0	0	0	0	0	0	0	0	0	Bacteria	Firmicutes	Clostridia	Oscillospirales	Ruminococcaceae	[Eubacterium] siraeum group	[Eubacterium] siraeum
494364fd11113fdf6cc6f1055ce68b51	0	0	0	0	0	0	0	0	0	0	0	0	0	0	0	0	0	0	0	0	0	0	15	0	0	0	0	Bacteria	Firmicutes	Clostridia	Oscillospirales	Ruminococcaceae	[Eubacterium] siraeum group	[Eubacterium] siraeum
68cc0bff9d39e573c4ec4b6d9a366c35	0	0	0	0	0	0	15	0	0	0	0	0	0	0	0	0	0	0	0	0	0	0	0	0	0	0	0	Bacteria	Firmicutes	Clostridia	Oscillospirales	Ruminococcaceae	[Eubacterium] siraeum group	[Eubacterium] siraeum
07ecc38deebc1476ef1d6c652da9e42f	0	0	0	0	0	0	0	10	0	0	0	0	0	0	0	0	0	0	0	0	0	0	0	0	0	0	0	Bacteria	Firmicutes	Clostridia	Oscillospirales	Ruminococcaceae	[Eubacterium] siraeum group	[Eubacterium] siraeum
d6b6e36b3d9b2e8b63dd320e1bffe086	0	17	0	0	0	0	0	0	0	0	0	0	0	0	0	0	0	0	0	0	0	0	0	0	0	0	0	Bacteria	Firmicutes	Negativicutes	Acidaminococcales	Acidaminococcaceae	Acidaminococcus	Acidaminococcus sp.
87a0f67bbeef56d4d91febab2b65e730	0	0	0	0	0	0	9	0	0	0	0	0	0	0	0	0	0	0	0	0	0	0	0	0	0	0	0	Bacteria	Bacteroidota	Bacteroidia	Bacteroidales	Prevotellaceae	Prevotellaceae UCG-003	Alloprevotella sp.
18c629510d8852e737f681c1176795ae	0	0	0	0	0	0	9	0	0	0	0	0	0	0	0	0	0	0	0	0	0	0	0	0	0	0	0	Bacteria	Bacteroidota	Bacteroidia	Bacteroidales	Prevotellaceae	Prevotellaceae UCG-003	Alloprevotella sp.
d802358408477cfe9c3f466e18399a3d	3	0	0	0	0	0	0	0	0	0	0	0	0	0	0	0	0	0	0	0	0	0	0	0	0	0	0	Bacteria	Bacteroidota	Bacteroidia	Bacteroidales	Prevotellaceae	Prevotellaceae UCG-003	Alloprevotella sp.
17c6313329ecf31db4b25e50d3674166	0	0	0	0	2	0	0	0	0	0	0	0	0	0	0	0	0	0	0	0	0	0	0	0	0	0	0	Bacteria	Bacteroidota	Bacteroidia	Bacteroidales	Prevotellaceae	Prevotellaceae UCG-003	Alloprevotella sp.
ede7f4bb86bcbc0b96061de4309629e4	0	0	0	0	0	0	0	0	0	0	0	0	0	0	0	0	0	0	0	0	0	0	0	2	0	0	0	Bacteria	Bacteroidota	Bacteroidia	Bacteroidales	Prevotellaceae	Prevotellaceae UCG-003	Alloprevotella sp.
8aa4f049b3a607a6f69fd3197630121f	0	0	0	0	0	0	2	0	0	0	0	0	0	0	0	0	0	0	0	0	0	0	0	0	0	0	0	Bacteria	Bacteroidota	Bacteroidia	Bacteroidales	Prevotellaceae	Prevotellaceae UCG-003	Alloprevotella sp.
094c7357b6c4dd1cd477f72101520c81	0	0	0	0	0	0	2	0	0	0	0	0	0	0	0	0	0	0	0	0	0	0	0	0	0	0	0	Bacteria	Bacteroidota	Bacteroidia	Bacteroidales	Prevotellaceae	Prevotellaceae UCG-003	Alloprevotella sp.
9edde8e24f6c1c2ce83a58bd8ddb1053	0	0	0	0	0	0	0	0	0	0	0	0	0	0	0	0	0	0	0	0	0	0	0	0	81	0	0	Bacteria	Firmicutes	Clostridia	Oscillospirales	Ruminococcaceae	uncultured	anaerobic digester
9114070f9907d70a93b99f33e09691d6	0	0	0	0	0	0	0	0	0	0	0	0	0	0	0	0	0	0	0	0	0	0	0	0	0	0	59	Bacteria	Firmicutes	Clostridia	Oscillospirales	Ruminococcaceae	uncultured	anaerobic digester
e4a61c2420c69505222c96a14d9cbbc2	0	0	0	0	53	0	0	0	0	0	0	0	0	0	0	0	0	0	0	0	0	0	0	0	0	0	0	Bacteria	Firmicutes	Clostridia	Oscillospirales	Ruminococcaceae	uncultured	anaerobic digester
1ced0479d61fabae2ca26c3daf03fa0a	0	0	0	0	0	0	0	0	0	0	0	0	0	0	0	0	0	0	0	49	0	0	0	0	0	0	0	Bacteria	Firmicutes	Clostridia	Oscillospirales	Ruminococcaceae	uncultured	anaerobic digester
4d3b4f58c4a4efdac16d6d041ea55be9	0	0	0	0	0	0	0	0	0	0	0	0	0	0	0	0	0	0	0	0	0	37	11	0	0	0	0	Bacteria	Firmicutes	Clostridia	Oscillospirales	Ruminococcaceae	uncultured	anaerobic digester
20bf0336430a3e85b37579b26c6d38c3	0	0	0	0	0	0	0	0	0	0	0	0	0	0	0	0	43	0	0	0	0	0	0	0	0	0	0	Bacteria	Firmicutes	Clostridia	Oscillospirales	Ruminococcaceae	uncultured	anaerobic digester
9182ab9cabf4901e30c1338be813fae4	0	0	27	0	0	0	0	0	0	0	0	0	0	0	0	0	0	0	0	0	0	0	0	0	0	0	0	Bacteria	Firmicutes	Clostridia	Oscillospirales	Ruminococcaceae	uncultured	anaerobic digester
fd43c9239548cd2fd7876640ed0c22f6	0	0	0	0	0	0	24	0	0	0	0	0	0	0	0	0	0	0	0	0	0	0	0	0	0	0	0	Bacteria	Firmicutes	Clostridia	Oscillospirales	Ruminococcaceae	uncultured	anaerobic digester
5e29665ce8cbe0e6d40bd195218a433d	0	0	0	0	0	0	0	0	0	0	0	0	0	0	0	0	0	0	0	0	0	0	0	0	24	0	0	Bacteria	Firmicutes	Clostridia	Oscillospirales	Ruminococcaceae	uncultured	anaerobic digester
ff460a27468b429da66e2fdccded8fcd	0	0	5	0	0	0	0	0	0	0	0	0	0	0	0	0	0	0	0	0	0	0	0	0	0	0	0	Bacteria	Firmicutes	Clostridia	Eubacteriales	Anaerofustaceae	Anaerofustis	Anaerofustis sp.
e69a6e760cac08d5d59cb3d9ac8424a1	4	0	0	0	0	0	0	0	0	0	0	0	0	0	0	0	0	0	0	0	0	0	0	0	0	0	0	Bacteria	Firmicutes	Clostridia	Eubacteriales	Anaerofustaceae	Anaerofustis	Anaerofustis sp.
e9da8f80f7b706da9536cdf32d72ac9e	76	0	0	0	0	0	0	0	49	0	0	0	32	0	0	30	0	0	0	0	0	0	0	0	0	0	0	Bacteria	Firmicutes	Clostridia	Lachnospirales	Lachnospiraceae	Anaerostipes	Anaerostipes sp.
c05c3a2b3248d279eb2fc53b42984223	0	28	0	0	0	0	0	0	18	0	0	0	0	0	0	0	0	0	0	0	0	0	0	80	0	0	0	Bacteria	Firmicutes	Clostridia	Lachnospirales	Lachnospiraceae	Anaerostipes	Anaerostipes sp.
8cf44afab628cbcfcc71c68acb4150ce	0	0	0	0	0	0	0	0	0	0	0	0	0	34	0	0	0	51	0	0	0	0	0	0	0	0	0	Bacteria	Firmicutes	Clostridia	Lachnospirales	Lachnospiraceae	Anaerostipes	Anaerostipes sp.
7a6899f18702dcc0b4fedf7afc443fc8	0	0	0	0	0	0	0	0	63	0	0	0	0	0	0	0	0	0	0	0	0	0	0	0	0	0	0	Bacteria	Firmicutes	Clostridia	Lachnospirales	Lachnospiraceae	Anaerostipes	Anaerostipes sp.
f5c33a00d12b617d5038c1fa7088e43e	0	0	0	0	0	0	0	0	0	0	0	0	0	0	0	0	0	0	0	0	0	0	0	0	60	0	0	Bacteria	Firmicutes	Clostridia	Lachnospirales	Lachnospiraceae	Anaerostipes	Anaerostipes sp.
1e0cbd5ef2174c5dc898989d4ab176c8	0	0	0	0	0	0	0	0	0	0	0	0	0	0	0	0	0	0	0	0	0	0	0	0	0	57	0	Bacteria	Firmicutes	Clostridia	Lachnospirales	Lachnospiraceae	Anaerostipes	Anaerostipes sp.
f2d0dbbaf06b8ce39208734799061155	0	0	0	0	0	0	0	0	0	0	0	0	0	0	0	0	0	53	0	0	0	0	0	0	0	0	0	Bacteria	Firmicutes	Clostridia	Lachnospirales	Lachnospiraceae	Anaerostipes	Anaerostipes sp.
fa5419e047d41bc1f78af4a9022d01ca	0	0	0	0	0	0	0	0	0	0	0	34	0	0	0	0	0	0	0	0	0	0	0	0	0	0	0	Bacteria	Firmicutes	Clostridia	Lachnospirales	Lachnospiraceae	Anaerostipes	Anaerostipes sp.
41d35eff0dbc29ae8d761144b7933c67	0	0	0	0	0	0	0	0	0	28	0	0	0	0	0	0	0	0	0	0	0	0	0	0	0	0	0	Bacteria	Firmicutes	Clostridia	Lachnospirales	Lachnospiraceae	Anaerostipes	Anaerostipes sp.
74070436cb8f23d850668943a79ee1a3	0	0	0	0	0	0	0	0	0	0	0	0	0	0	0	0	0	0	0	0	0	0	18	0	0	0	0	Bacteria	Firmicutes	Clostridia	Lachnospirales	Lachnospiraceae	Anaerostipes	Anaerostipes sp.
7e60a6dd64f6fd2444ec81f5f24ff852	0	0	0	0	0	0	0	0	0	0	0	0	0	0	0	0	0	0	0	0	0	0	0	0	76	0	0	Bacteria	Firmicutes	Negativicutes	Veillonellales-Selenomonadales	Selenomonadaceae	Anaerovibrio	Anaerovibrio sp.
83e150108465041956ca10f0844b89ab	0	0	0	0	0	0	0	0	0	0	0	0	0	0	0	0	0	0	57	0	0	0	0	0	0	0	0	Bacteria	Firmicutes	Negativicutes	Veillonellales-Selenomonadales	Selenomonadaceae	Anaerovibrio	Anaerovibrio sp.
411d2ddded3766c969c1ddc8f2e5bc3b	0	34	0	0	0	0	0	0	0	0	0	0	0	0	0	0	0	0	0	0	19	0	0	0	0	0	0	Bacteria	Firmicutes	Negativicutes	Veillonellales-Selenomonadales	Selenomonadaceae	Anaerovibrio	Anaerovibrio sp.
86624a5c6edfdd912b9b06d7ba9a5978	0	0	0	0	0	0	0	0	0	0	0	0	0	0	0	0	0	0	0	0	0	0	0	0	34	0	0	Bacteria	Firmicutes	Negativicutes	Veillonellales-Selenomonadales	Selenomonadaceae	Anaerovibrio	Anaerovibrio sp.
fb8e2ec9a30f9a289b7a0be5a998059a	0	0	0	0	0	0	0	0	0	0	32	0	0	0	0	0	0	0	0	0	0	0	0	0	0	0	0	Bacteria	Firmicutes	Negativicutes	Veillonellales-Selenomonadales	Selenomonadaceae	Anaerovibrio	Anaerovibrio sp.
b6d3aba6a5dbfd9344d2462c4d4e2faa	0	0	0	0	0	0	0	0	0	0	0	0	0	0	0	0	0	0	0	0	0	26	0	0	0	0	0	Bacteria	Firmicutes	Negativicutes	Veillonellales-Selenomonadales	Selenomonadaceae	Anaerovibrio	Anaerovibrio sp.
4cc1a17e36e6d2513f1c55433f7ce8b0	0	0	0	0	0	0	0	0	0	0	0	0	0	0	0	0	0	0	0	0	0	0	0	26	0	0	0	Bacteria	Firmicutes	Negativicutes	Veillonellales-Selenomonadales	Selenomonadaceae	Anaerovibrio	Anaerovibrio sp.
06b49a2c163ad50264f5dd7f532ba1b6	0	0	0	0	0	0	0	0	0	0	0	0	0	0	24	0	0	0	0	0	0	0	0	0	0	0	0	Bacteria	Firmicutes	Negativicutes	Veillonellales-Selenomonadales	Selenomonadaceae	Anaerovibrio	Anaerovibrio sp.
47b8219c649b6e5c3d5eb3f96f939742	0	18	0	0	0	0	0	0	0	0	0	0	0	0	0	0	0	0	0	0	0	0	0	0	0	0	0	Bacteria	Firmicutes	Negativicutes	Veillonellales-Selenomonadales	Selenomonadaceae	Anaerovibrio	Anaerovibrio sp.
cbd182d1cdfa8a3369e7479415afc420	0	0	0	0	0	0	0	0	0	0	0	0	0	0	0	0	0	0	0	0	0	0	0	3	0	0	0	Bacteria	Firmicutes	Negativicutes	Veillonellales-Selenomonadales	Selenomonadaceae	Anaerovibrio	Anaerovibrio sp.
80e3f310a8db6503f53af35765b82165	0	0	0	0	0	0	25	0	0	0	0	0	0	35	0	0	0	0	0	0	0	0	0	0	0	0	0	Bacteria	Firmicutes	Clostridia	Lachnospirales	Lachnospiraceae	uncultured	bacterium enrichment
2e88387268543ea2291099978f15920e	26	0	0	0	0	0	0	0	0	0	0	0	0	0	0	0	30	0	0	0	0	0	0	0	0	0	0	Bacteria	Firmicutes	Clostridia	Lachnospirales	Lachnospiraceae	uncultured	bacterium enrichment
60c512cb6f644eb9c97546e6361d6f83	0	0	9	0	0	0	0	0	0	0	0	0	0	0	0	0	0	0	28	0	0	0	0	13	0	0	0	Bacteria	Firmicutes	Clostridia	Lachnospirales	Lachnospiraceae	uncultured	bacterium enrichment
bab5b5da2dac40c1d2cb4f0cff8e9163	0	0	0	0	0	0	0	0	0	0	0	0	0	0	0	0	0	20	0	0	0	26	0	0	0	0	0	Bacteria	Firmicutes	Clostridia	Lachnospirales	Lachnospiraceae	uncultured	bacterium enrichment
9cd37f7ed738c6082b73bfc82f18bac3	0	0	0	0	0	0	0	0	10	0	0	0	27	0	0	0	0	0	0	0	0	0	0	0	0	0	0	Bacteria	Firmicutes	Clostridia	Lachnospirales	Lachnospiraceae	uncultured	bacterium enrichment
9e1570a42740ec6b532bc05342986873	0	0	0	0	0	0	0	0	0	0	0	0	0	0	0	0	0	0	0	17	0	0	0	0	0	0	15	Bacteria	Firmicutes	Clostridia	Lachnospirales	Lachnospiraceae	uncultured	bacterium enrichment
7ae2cc08933039f9362db9a73012de54	0	0	0	0	0	0	0	0	0	0	0	19	0	0	0	0	0	0	0	0	0	0	0	0	0	0	0	Bacteria	Firmicutes	Clostridia	Lachnospirales	Lachnospiraceae	uncultured	bacterium enrichment
a8f8d63e3f0150b79676ee4aaa08667c	0	0	0	0	0	0	0	12	0	0	0	0	0	0	0	0	0	0	0	0	0	0	0	0	0	0	0	Bacteria	Firmicutes	Clostridia	Lachnospirales	Lachnospiraceae	uncultured	bacterium enrichment
280dff3f281d49a54d56d714399f1eed	0	0	0	0	0	0	0	0	0	0	0	0	0	0	0	11	0	0	0	0	0	0	0	0	0	0	0	Bacteria	Firmicutes	Clostridia	Lachnospirales	Lachnospiraceae	uncultured	bacterium enrichment
c66514cb92b9de631aa9a4a3fc1c6f1e	0	0	2	0	0	0	0	0	0	0	0	0	0	0	0	0	0	0	0	0	0	0	0	0	0	0	0	Bacteria	Firmicutes	Clostridia	Oscillospirales	UCG-010	UCG-010	bacterium enrichment
44c069df81b4537597af494b59a49f03	0	0	0	0	0	0	0	0	0	0	2	0	0	0	0	0	0	0	0	0	0	0	0	0	0	0	0	Bacteria	Firmicutes	Clostridia	Oscillospirales	Ruminococcaceae	Ruminococcus	bacterium FB2012
2c250dd5899035f228262022628f9f82	0	0	0	0	0	0	0	0	0	0	2	0	0	0	0	0	0	0	0	0	0	0	0	0	0	0	0	Bacteria	Firmicutes	Clostridia	Oscillospirales	Ruminococcaceae	Ruminococcus	bacterium FB2012
9ed09155bbfca644685cc5542d1cd6cc	0	0	0	0	0	0	0	0	0	0	0	0	0	0	0	0	0	0	0	3	0	0	0	0	0	0	0	Bacteria	Firmicutes	Bacilli	Lactobacillales	Lactobacillaceae	Lactobacillus	bacterium ii1348
6001b884706af9851db0803bc0341062	0	0	2	0	0	0	0	0	0	0	0	0	0	0	0	0	0	0	0	0	0	0	0	0	0	0	0	Bacteria	Firmicutes	Bacilli	Lactobacillales	Lactobacillaceae	Lactobacillus	bacterium ii1348
eb277bc40a12d9cf1d7253274323441d	0	0	0	0	2	0	0	0	0	0	0	0	0	0	0	0	0	0	0	0	0	0	0	0	0	0	0	Bacteria	Firmicutes	Bacilli	Lactobacillales	Lactobacillaceae	Lactobacillus	bacterium ii1348
90c547c196b9ce81891152ce167cef92	0	0	0	0	0	0	0	0	0	0	2	0	0	0	0	0	0	0	0	0	0	0	0	0	0	0	0	Bacteria	Bacteroidota	Bacteroidia	Bacteroidales	Bacteroidaceae	Bacteroides	bacterium New
0a216d21eecba96ece2af4e776f06b6c	0	0	0	0	0	0	0	51	0	0	71	44	0	0	0	0	71	0	0	0	0	0	20	0	0	0	0	Bacteria	Firmicutes	Clostridia	Lachnospirales	Lachnospiraceae	Lachnoclostridium	bacterium NLAE-zl-P484
44ae8f53eea56ee9eba93d96cd5a7d60	0	28	0	0	0	0	0	0	0	0	0	0	0	0	23	0	0	0	0	0	24	0	0	0	0	0	38	Bacteria	Firmicutes	Clostridia	Lachnospirales	Lachnospiraceae	Lachnoclostridium	bacterium NLAE-zl-P484
e5ea44d882cfc734aaa1f1bff9229c7f	0	0	0	0	0	0	0	0	0	0	0	0	0	0	0	0	0	0	66	0	0	35	0	0	0	0	0	Bacteria	Firmicutes	Clostridia	Lachnospirales	Lachnospiraceae	Lachnoclostridium	bacterium NLAE-zl-P484
d38e57fc4a6af1387337eeedd5dd6f7d	0	0	33	0	0	0	0	0	0	0	0	0	0	0	0	0	0	0	0	63	0	0	0	0	0	0	0	Bacteria	Firmicutes	Clostridia	Lachnospirales	Lachnospiraceae	Lachnoclostridium	bacterium NLAE-zl-P484
6a973fc91f82a06daa9f97c1ff408003	0	0	0	0	0	0	0	0	0	0	0	0	60	0	0	0	0	0	0	0	0	0	0	0	0	0	0	Bacteria	Firmicutes	Clostridia	Lachnospirales	Lachnospiraceae	Lachnoclostridium	bacterium NLAE-zl-P484
bc0e561361e6581eb36b7c4d32e59bd3	0	0	0	0	0	0	0	0	0	0	0	0	0	0	0	0	0	0	0	0	0	0	0	0	0	56	0	Bacteria	Firmicutes	Clostridia	Lachnospirales	Lachnospiraceae	Lachnoclostridium	bacterium NLAE-zl-P484
46af9c2c6a13fb94d6e2085a5e4b09cd	46	0	0	0	0	0	0	0	0	0	0	0	0	0	0	0	0	0	0	0	0	0	0	0	0	0	0	Bacteria	Firmicutes	Clostridia	Lachnospirales	Lachnospiraceae	Lachnoclostridium	bacterium NLAE-zl-P484
b9e199a244f25d3febd25cc2b2e59e75	0	0	0	34	0	0	0	0	0	0	0	0	0	0	0	0	0	0	0	0	0	0	0	0	0	0	0	Bacteria	Firmicutes	Clostridia	Lachnospirales	Lachnospiraceae	Lachnoclostridium	bacterium NLAE-zl-P484
05d7032a6469fbe2dec671497fc1b6c4	0	0	0	0	0	0	0	0	0	0	0	0	0	0	0	0	0	0	0	0	0	0	0	0	34	0	0	Bacteria	Firmicutes	Clostridia	Lachnospirales	Lachnospiraceae	Lachnoclostridium	bacterium NLAE-zl-P484
234056455e2cc65a3388ea2cd7eaa536	0	0	0	0	0	0	0	0	0	0	0	0	0	0	0	0	0	34	0	0	0	0	0	0	0	0	0	Bacteria	Firmicutes	Clostridia	Lachnospirales	Lachnospiraceae	Lachnoclostridium	bacterium NLAE-zl-P484
c6218cb091bf1e22588eebba2c43bffb	0	0	0	0	0	12	0	0	0	0	0	0	0	0	0	0	0	0	0	0	0	0	0	0	0	0	0	Bacteria	Firmicutes	Clostridia	Lachnospirales	Lachnospiraceae	Lachnoclostridium	bacterium NLAE-zl-P484
25a244d19bb6e1f85352c1df4a7c708e	32	0	0	0	0	0	0	0	0	0	0	0	0	0	0	0	0	0	0	0	0	0	0	0	0	37	0	Bacteria	Firmicutes	Negativicutes	Veillonellales-Selenomonadales	Veillonellaceae	Veillonella	bacterium RA2114
efc14ff9ab5cdbb5e3c45482ba62a9ef	0	0	0	0	0	0	0	0	0	0	0	0	0	0	0	0	0	0	0	0	0	0	31	0	0	0	19	Bacteria	Firmicutes	Negativicutes	Veillonellales-Selenomonadales	Veillonellaceae	Veillonella	bacterium RA2114
ba179b6ff7163d990491c7a25c72f794	0	0	0	0	27	0	0	0	0	0	0	0	0	0	0	0	0	0	0	0	0	0	0	0	0	0	0	Bacteria	Firmicutes	Negativicutes	Veillonellales-Selenomonadales	Veillonellaceae	Veillonella	bacterium RA2114
e133cb5c5b5f785cad607146f03dfb9c	0	0	0	0	0	0	0	0	0	0	0	0	0	0	0	0	0	0	11	0	0	0	0	0	0	0	0	Bacteria	Firmicutes	Negativicutes	Veillonellales-Selenomonadales	Veillonellaceae	Veillonella	bacterium RA2114
8053fb30c967b19772d7a24041f2aec5	0	0	0	0	0	0	0	0	0	0	0	0	0	0	0	0	0	0	0	0	7	0	0	0	0	0	0	Bacteria	Firmicutes	Negativicutes	Veillonellales-Selenomonadales	Veillonellaceae	Veillonella	bacterium RA2114
fd40f46ca945b74e48d253e0aa68417d	0	0	0	0	0	0	0	2	0	0	0	0	0	0	0	0	0	0	0	0	0	0	0	0	0	0	0	Bacteria	Firmicutes	Negativicutes	Veillonellales-Selenomonadales	Veillonellaceae	Veillonella	bacterium RA2114
ca3b3d0a122cbd8a21b35b5804668da9	2	0	0	0	0	0	0	0	0	0	0	0	0	0	0	0	0	0	0	0	0	0	0	0	0	0	0	Bacteria	Firmicutes	Negativicutes	Veillonellales-Selenomonadales	Veillonellaceae	Veillonella	bacterium RA2114
879508ebf144260b802c0068d36fd614	0	0	7	0	0	0	0	0	0	0	0	0	0	0	0	0	0	0	0	0	0	14	0	0	0	0	0	Bacteria	Firmicutes	Clostridia	Christensenellales	Christensenellaceae	Christensenellaceae R-7 group	bacterium YE57
7cb778323e6f125153f25104cd4f3e86	0	0	0	0	0	0	0	0	0	0	0	0	0	0	0	0	0	0	0	0	17	0	0	0	0	0	0	Bacteria	Firmicutes	Clostridia	Christensenellales	Christensenellaceae	Christensenellaceae R-7 group	bacterium YE57
9d8c31596cec497ab0c0d5f2472066c6	0	0	0	0	0	0	0	0	0	0	0	16	0	0	0	0	0	0	0	0	0	0	0	0	0	0	0	Bacteria	Firmicutes	Clostridia	Christensenellales	Christensenellaceae	Christensenellaceae R-7 group	bacterium YE57
d22ffab5e293432ecdee909e4ee313fb	0	0	0	0	0	0	0	15	0	0	0	0	0	0	0	0	0	0	0	0	0	0	0	0	0	0	0	Bacteria	Firmicutes	Clostridia	Christensenellales	Christensenellaceae	Christensenellaceae R-7 group	bacterium YE57
38ddecc35c608e4f6038cfb1c82f551a	0	0	0	0	0	0	0	0	0	9	0	0	0	0	0	0	0	0	0	0	0	0	0	0	0	0	0	Bacteria	Firmicutes	Clostridia	Christensenellales	Christensenellaceae	Christensenellaceae R-7 group	bacterium YE57
bab8d02f57388c245b8369316caa3ffe	0	0	0	0	0	0	0	0	0	0	0	0	0	0	0	7	0	0	0	0	0	0	0	0	0	0	0	Bacteria	Firmicutes	Clostridia	Christensenellales	Christensenellaceae	Christensenellaceae R-7 group	bacterium YE57
1247ddd4614acb29de3ba8cb2b890d3f	0	0	0	0	0	0	0	0	0	0	0	0	0	0	0	63	0	0	0	0	0	0	0	0	0	0	0	Bacteria	Firmicutes	Clostridia	Lachnospirales	Lachnospiraceae	[Eubacterium] ruminantium group	bacterium YE64
030a7d192393ce24144c35a088ea1a44	0	0	0	0	0	0	0	0	0	0	0	0	0	38	0	21	0	0	0	0	0	0	0	0	0	0	0	Bacteria	Firmicutes	Clostridia	Lachnospirales	Lachnospiraceae	[Eubacterium] ruminantium group	bacterium YE64
2bb9055fe690ae78bf5bf56d4ced0b54	0	0	0	0	0	0	0	0	0	0	0	0	0	0	0	0	51	0	0	0	0	0	0	0	0	0	0	Bacteria	Firmicutes	Clostridia	Lachnospirales	Lachnospiraceae	[Eubacterium] ruminantium group	bacterium YE64
77e6d59c72b80d1ce454b09e298db66c	0	0	0	0	0	0	0	0	0	38	0	0	0	0	0	0	0	0	0	0	0	0	0	0	0	0	0	Bacteria	Firmicutes	Clostridia	Lachnospirales	Lachnospiraceae	[Eubacterium] ruminantium group	bacterium YE64
558f0317e19104330ce69bfd8749416e	0	0	0	0	0	0	0	0	0	0	0	30	0	0	0	0	0	0	0	0	0	0	0	0	0	0	0	Bacteria	Firmicutes	Clostridia	Lachnospirales	Lachnospiraceae	[Eubacterium] ruminantium group	bacterium YE64
0c8c3a91349204972c6a4f610617f02f	0	0	0	0	0	0	0	0	0	0	0	0	0	19	0	0	0	0	0	0	0	0	0	0	0	0	0	Bacteria	Firmicutes	Clostridia	Lachnospirales	Lachnospiraceae	[Eubacterium] ruminantium group	bacterium YE64
0c1e49748f732babfbd323ce75adc4e8	0	0	0	0	0	0	0	0	0	0	0	0	0	0	0	0	0	0	0	0	0	0	17	0	0	0	0	Bacteria	Firmicutes	Clostridia	Lachnospirales	Lachnospiraceae	[Eubacterium] ruminantium group	bacterium YE64
73178e4b3397f611e244fb6679bc7ee7	0	0	0	0	0	0	0	0	0	0	0	0	0	0	0	15	0	0	0	0	0	0	0	0	0	0	0	Bacteria	Firmicutes	Clostridia	Lachnospirales	Lachnospiraceae	[Eubacterium] ruminantium group	bacterium YE64
1441497799b8fe885439f40ac16ad089	0	0	0	0	0	0	0	0	0	0	0	0	0	0	0	0	0	0	0	0	0	14	0	0	0	0	0	Bacteria	Firmicutes	Clostridia	Lachnospirales	Lachnospiraceae	[Eubacterium] ruminantium group	bacterium YE64
82cdaf65bc429e215d8b82ad88301306	0	0	0	0	0	0	13	0	0	0	0	0	0	0	0	0	0	0	0	0	0	0	0	0	0	0	0	Bacteria	Firmicutes	Clostridia	Lachnospirales	Lachnospiraceae	[Eubacterium] ruminantium group	bacterium YE64
4f33148dbe45b967f2984326d93c461d	0	0	0	0	0	0	0	0	0	0	0	0	0	0	0	0	0	9	0	0	0	0	0	0	0	0	0	Bacteria	Firmicutes	Clostridia	Lachnospirales	Lachnospiraceae	[Eubacterium] ruminantium group	bacterium YE64
cd0815f4edc0500a43a91e0a98bcd47a	0	0	0	0	0	0	0	0	0	0	0	0	2	0	0	0	0	0	0	0	0	0	0	0	0	0	0	Bacteria	Firmicutes	Clostridia	Lachnospirales	Lachnospiraceae	[Eubacterium] ruminantium group	bacterium YE64
f3383df9c0d2cabdfe9be722dbd1dce2	0	2	0	0	0	0	0	0	0	0	0	0	0	0	0	0	0	0	0	0	0	0	0	0	0	0	0	Bacteria	Bacteroidota	Bacteroidia	Bacteroidales	F082	F082	Bacteroidales bacterium
eee0a339176cb2f908826eaecf0ee28c	0	0	0	0	0	0	0	0	0	0	0	0	0	0	0	0	85	0	0	0	0	0	27	0	0	0	0	Bacteria	Bacteroidota	Bacteroidia	Bacteroidales	Bacteroidaceae	Bacteroides	Bacteroides caecigallinarum
3908ee18fb483d45f4a31f1cc376bfaf	0	0	0	0	0	0	0	0	0	0	0	0	0	0	0	0	0	0	0	20	0	0	0	0	0	0	0	Bacteria	Bacteroidota	Bacteroidia	Bacteroidales	Bacteroidaceae	Bacteroides	Bacteroides caecigallinarum
0b4cabf2c1906fb5f98de6bc89b9bbcb	0	0	0	0	0	0	0	0	0	0	0	19	0	0	0	0	0	0	0	0	0	0	0	0	0	0	0	Bacteria	Bacteroidota	Bacteroidia	Bacteroidales	Bacteroidaceae	Bacteroides	Bacteroides caecigallinarum
60bc6e312f3b2ecd9b48e15182146865	0	0	0	0	0	0	0	0	0	0	0	0	0	0	0	16	0	0	0	0	0	0	0	0	0	0	0	Bacteria	Bacteroidota	Bacteroidia	Bacteroidales	Bacteroidaceae	Bacteroides	Bacteroides caecigallinarum
a71fd3519c700c189f7c23f5098a3f50	0	0	0	0	0	0	11	0	0	0	0	0	0	0	0	0	0	0	0	0	0	0	0	0	0	0	0	Bacteria	Bacteroidota	Bacteroidia	Bacteroidales	Bacteroidaceae	Bacteroides	Bacteroides caecigallinarum
fefa1b67cf7e8b09aefda7de93333e51	0	0	0	0	0	0	0	0	0	0	0	0	0	6	0	0	0	0	0	0	0	0	0	0	0	0	0	Bacteria	Bacteroidota	Bacteroidia	Bacteroidales	Bacteroidaceae	Bacteroides	Bacteroides caecigallinarum
e7088c75030c569654ac198fed86287f	0	41	0	0	0	0	0	19	38	0	15	0	0	79	33	0	0	45	22	0	55	0	32	0	52	0	0	Bacteria	Actinobacteriota	Actinobacteria	Bifidobacteriales	Bifidobacteriaceae	Bifidobacterium	Bifidobacterium boum
71b13dee2f62e42961bbd5458875abbd	0	39	0	108	0	21	0	37	0	0	40	0	0	0	42	23	0	0	0	0	0	31	0	0	0	0	37	Bacteria	Actinobacteriota	Actinobacteria	Bifidobacteriales	Bifidobacteriaceae	Bifidobacterium	Bifidobacterium boum
c4999ceb59f3d2b4ec659b039da53979	40	44	0	0	0	0	0	54	0	50	21	0	0	0	16	48	0	0	0	0	0	0	0	0	0	0	30	Bacteria	Actinobacteriota	Actinobacteria	Bifidobacteriales	Bifidobacteriaceae	Bifidobacterium	Bifidobacterium boum
0fddb155490768396e272c4ae1ef10bd	0	0	0	0	0	0	0	0	0	0	0	0	0	0	54	0	0	0	0	0	0	0	0	0	0	0	0	Bacteria	Actinobacteriota	Actinobacteria	Bifidobacteriales	Bifidobacteriaceae	Bifidobacterium	Bifidobacterium thermophilum
53c4f507da022ebb9a2c56093fbd96f8	0	0	0	0	0	0	0	12	0	0	0	0	0	0	0	0	0	0	0	0	0	0	0	0	0	0	0	Bacteria	WPS-2	WPS-2	WPS-2	WPS-2	WPS-2	Burkholderiales bacterium
577b15d2e70f302834b3bbc302c2806b	0	0	8	0	0	0	0	0	0	0	0	0	0	0	0	0	0	0	0	0	0	0	0	0	0	0	0	Bacteria	WPS-2	WPS-2	WPS-2	WPS-2	WPS-2	Burkholderiales bacterium
c4605430cef751ca7e4eb33fccdeac37	0	0	0	0	0	0	8	0	0	0	0	0	0	0	0	0	0	0	0	0	0	0	0	0	0	0	0	Bacteria	WPS-2	WPS-2	WPS-2	WPS-2	WPS-2	Burkholderiales bacterium
631d79f25cab1fe2f4c932e4affd6899	0	0	0	0	0	0	0	0	0	0	0	0	0	0	0	0	0	0	19	0	12	0	0	0	0	0	0	Bacteria	Firmicutes	Clostridia	Lachnospirales	Lachnospiraceae	uncultured	butyrate-producing bacterium
48a84b7ea25929caf6524b07ed0682d0	0	0	0	0	0	0	0	13	0	0	0	0	0	0	0	0	0	0	0	0	0	0	0	0	0	0	0	Bacteria	Firmicutes	Clostridia	Lachnospirales	Lachnospiraceae	uncultured	butyrate-producing bacterium
baddd54d98e5e6d59132e85d95c6906b	0	46	0	0	0	0	0	0	0	0	0	0	0	38	0	0	0	0	0	0	0	0	0	0	67	0	0	Bacteria	Firmicutes	Clostridia	Oscillospirales	Butyricicoccaceae	Butyricicoccus	Butyricicoccus pullicaecorum
06ea87c191b652b3143397a5f8ccfcb4	0	0	0	0	55	0	0	0	0	0	0	0	0	0	0	0	0	0	0	0	0	0	0	0	0	66	0	Bacteria	Firmicutes	Clostridia	Oscillospirales	Butyricicoccaceae	Butyricicoccus	Butyricicoccus pullicaecorum
df563099d4b64144924915e1bf1332d5	0	0	0	0	0	0	0	0	0	0	0	0	0	0	0	0	0	51	0	0	0	0	0	30	0	0	0	Bacteria	Firmicutes	Clostridia	Oscillospirales	Butyricicoccaceae	Butyricicoccus	Butyricicoccus pullicaecorum
e986da650686ac075089433b48d3ad45	0	0	0	0	0	0	0	0	0	0	0	0	0	0	0	0	0	0	63	0	0	0	0	0	0	0	0	Bacteria	Firmicutes	Clostridia	Oscillospirales	Butyricicoccaceae	Butyricicoccus	Butyricicoccus pullicaecorum
827f3f9aa60742d37bc47a2199985954	0	0	0	0	0	0	0	0	58	0	0	0	0	0	0	0	0	0	0	0	0	0	0	0	0	0	0	Bacteria	Firmicutes	Clostridia	Oscillospirales	Butyricicoccaceae	Butyricicoccus	Butyricicoccus pullicaecorum
a1947d21dfce518a533b3b2578036752	0	0	0	0	0	0	0	0	0	0	0	52	0	0	0	0	0	0	0	0	0	0	0	0	0	0	0	Bacteria	Firmicutes	Clostridia	Oscillospirales	Butyricicoccaceae	Butyricicoccus	Butyricicoccus pullicaecorum
44d608662640a6ccee77e960b1cd4087	0	0	0	0	0	0	0	0	0	0	0	0	49	0	0	0	0	0	0	0	0	0	0	0	0	0	0	Bacteria	Firmicutes	Clostridia	Oscillospirales	Butyricicoccaceae	Butyricicoccus	Butyricicoccus pullicaecorum
0405979c2699c55b9685e8d8ff77c5a7	38	0	0	0	0	0	0	0	0	0	0	0	0	0	0	0	0	0	0	0	0	0	0	0	0	0	0	Bacteria	Firmicutes	Clostridia	Oscillospirales	Butyricicoccaceae	Butyricicoccus	Butyricicoccus pullicaecorum
8400e43f315d79e07e38532e04222dc9	0	0	0	0	0	0	0	0	0	0	0	0	0	0	0	0	34	0	0	0	0	0	0	0	0	0	0	Bacteria	Firmicutes	Clostridia	Oscillospirales	Butyricicoccaceae	Butyricicoccus	Butyricicoccus pullicaecorum
c0b431247b48a058b9cf096d95210694	0	0	0	0	0	0	0	0	0	0	0	0	0	0	29	0	0	0	0	0	0	0	0	0	0	0	0	Bacteria	Firmicutes	Clostridia	Oscillospirales	Butyricicoccaceae	Butyricicoccus	Butyricicoccus pullicaecorum
6eab7577a84557eaf3e3ac12dcb3a790	0	0	0	0	0	0	0	0	0	0	0	0	0	0	0	29	0	0	0	0	0	0	0	0	0	0	0	Bacteria	Firmicutes	Clostridia	Oscillospirales	Butyricicoccaceae	Butyricicoccus	Butyricicoccus pullicaecorum
721095d7e45989eb40f7699e68cd05ad	0	0	26	0	0	0	0	0	0	0	0	0	0	0	0	0	0	0	0	0	0	0	0	0	0	0	0	Bacteria	Firmicutes	Clostridia	Oscillospirales	Butyricicoccaceae	Butyricicoccus	Butyricicoccus pullicaecorum
a5812afbdea6d9a2ee674cfe6620ad3e	0	0	0	0	0	0	0	0	0	0	21	0	0	0	0	0	0	0	0	0	0	0	0	0	0	0	0	Bacteria	Firmicutes	Clostridia	Oscillospirales	Butyricicoccaceae	Butyricicoccus	Butyricicoccus pullicaecorum
117f62dc47f774d84abeacac46266532	0	0	0	0	0	0	0	21	0	0	0	0	0	0	0	0	0	0	0	0	0	0	0	0	0	0	0	Bacteria	Firmicutes	Clostridia	Oscillospirales	Butyricicoccaceae	Butyricicoccus	Butyricicoccus pullicaecorum
a478855b7700be8c8dc5f499c2fc67fc	0	0	0	0	15	0	0	0	0	0	22	0	0	0	0	0	0	0	0	0	0	0	0	0	0	0	0	Bacteria	Campilobacterota	Campylobacteria	Campylobacterales	Campylobacteraceae	Campylobacter	Campylobacter hominis
ff1ee9dd62cb666cfd426912aa60ba56	13	0	11	0	0	0	0	0	0	0	0	0	0	0	0	0	0	4	0	0	0	0	0	0	0	0	0	Bacteria	Campilobacterota	Campylobacteria	Campylobacterales	Campylobacteraceae	Campylobacter	Campylobacter hominis
973e1e242f5e5bee458a807d7fee474d	0	0	0	25	0	0	0	0	0	0	0	0	0	0	0	0	0	0	0	0	0	0	0	0	0	0	0	Bacteria	Campilobacterota	Campylobacteria	Campylobacterales	Campylobacteraceae	Campylobacter	Campylobacter hominis
d61d78a23d6dadc916564c2a8f500d36	0	0	0	0	0	0	0	11	0	0	0	0	0	0	0	0	0	0	0	0	0	0	0	0	12	0	0	Bacteria	Campilobacterota	Campylobacteria	Campylobacterales	Campylobacteraceae	Campylobacter	Campylobacter hominis
311b542ea95ad5b1bb991b4460686ef2	0	0	0	0	0	0	0	0	0	0	0	0	0	19	0	0	0	0	0	0	0	0	0	0	0	0	0	Bacteria	Campilobacterota	Campylobacteria	Campylobacterales	Campylobacteraceae	Campylobacter	Campylobacter hominis
54e3939fdf31665f855ffa01f18fc498	0	0	0	0	0	0	18	0	0	0	0	0	0	0	0	0	0	0	0	0	0	0	0	0	0	0	0	Bacteria	Campilobacterota	Campylobacteria	Campylobacterales	Campylobacteraceae	Campylobacter	Campylobacter hominis
7602e1d6456cc9e792ffaf35aee5f884	0	0	0	0	0	0	0	0	12	0	0	0	0	0	0	0	0	0	0	0	0	0	0	0	0	0	0	Bacteria	Campilobacterota	Campylobacteria	Campylobacterales	Campylobacteraceae	Campylobacter	Campylobacter hominis
72f020a206aa8084527668f74a35902c	0	0	0	0	0	0	0	0	0	0	0	0	0	0	0	0	0	0	0	0	9	0	0	0	0	0	0	Bacteria	Campilobacterota	Campylobacteria	Campylobacterales	Campylobacteraceae	Campylobacter	Campylobacter hominis
f0951fdcd5d7b8851007e521789c686e	0	0	0	0	0	0	0	0	0	7	0	0	0	0	0	0	0	0	0	0	0	0	0	0	0	0	0	Bacteria	Campilobacterota	Campylobacteria	Campylobacterales	Campylobacteraceae	Campylobacter	Campylobacter hominis
f0b67da6b5d0cddc50ea7bfb70c2f848	0	0	0	0	0	0	0	0	0	0	0	0	0	0	0	0	0	0	0	0	0	0	0	0	0	7	0	Bacteria	Campilobacterota	Campylobacteria	Campylobacterales	Campylobacteraceae	Campylobacter	Campylobacter hominis
eb38d67e6ebabc28bdc00970191f2629	0	0	0	0	0	0	0	0	0	0	0	0	27	0	0	0	14	0	0	0	0	0	0	0	0	0	0	Bacteria	Campilobacterota	Campylobacteria	Campylobacterales	Campylobacteraceae	Campylobacter	Campylobacter sp.
566185acf63d86c9d6d6f08eb6d3e8f8	0	0	0	0	0	0	0	0	0	0	0	0	0	58	0	0	0	0	0	0	0	0	0	0	0	0	0	Bacteria	Cyanobacteria	Vampirivibrionia	Gastranaerophilales	Gastranaerophilales	Gastranaerophilales	Candidatus Gastranaerophilales
7225d2f0b75426a9f9afd7cd1cf64380	0	0	0	0	0	0	0	0	0	0	0	0	0	0	0	0	0	0	37	0	0	0	0	0	0	0	0	Bacteria	Cyanobacteria	Vampirivibrionia	Gastranaerophilales	Gastranaerophilales	Gastranaerophilales	Candidatus Gastranaerophilales
5e4807d378c1eefb6958977e87d43271	0	0	0	0	0	0	0	0	0	0	0	0	0	37	0	0	0	0	0	0	0	0	0	0	0	0	0	Bacteria	Cyanobacteria	Vampirivibrionia	Gastranaerophilales	Gastranaerophilales	Gastranaerophilales	Candidatus Gastranaerophilales
d270a25a7510853c2bcc44f4ce3b2de3	0	0	0	0	0	0	0	0	0	19	0	0	0	0	0	0	0	0	0	0	0	0	0	0	0	0	0	Bacteria	Cyanobacteria	Vampirivibrionia	Gastranaerophilales	Gastranaerophilales	Gastranaerophilales	Candidatus Gastranaerophilales
8f5901dc3f1f95316bcc5aab0040aceb	0	0	0	0	0	0	0	0	0	0	0	0	0	0	0	0	0	0	0	0	0	0	0	0	0	0	8	Bacteria	Cyanobacteria	Vampirivibrionia	Gastranaerophilales	Gastranaerophilales	Gastranaerophilales	Candidatus Gastranaerophilales
bce8957cc03029a61e057c75b9e0f5bf	0	31	0	0	0	0	0	0	0	0	0	0	23	0	0	0	0	0	0	0	0	0	0	0	0	0	0	Bacteria	Firmicutes	Clostridia	Oscillospirales	[Eubacterium] coprostanoligenes group	[Eubacterium] coprostanoligenes group	Clostridiales bacterium
3b21a69643b1ef0c7b6b3127d9df0e7d	0	0	0	0	0	0	0	0	0	0	0	0	0	0	0	0	34	0	0	0	0	0	0	0	0	0	0	Bacteria	Firmicutes	Clostridia	Oscillospirales	[Eubacterium] coprostanoligenes group	[Eubacterium] coprostanoligenes group	Clostridiales bacterium
b795b233142a17bc8d831428ad422017	0	0	0	0	0	0	0	0	0	0	0	0	0	29	0	0	0	0	0	0	0	0	0	0	0	0	0	Bacteria	Firmicutes	Clostridia	Oscillospirales	[Eubacterium] coprostanoligenes group	[Eubacterium] coprostanoligenes group	Clostridiales bacterium
f58f41510b5a9a9ebd8daa511c879440	0	0	0	0	0	0	0	0	0	0	0	0	0	0	0	0	0	0	0	0	0	0	0	0	0	0	15	Bacteria	Firmicutes	Clostridia	Oscillospirales	[Eubacterium] coprostanoligenes group	[Eubacterium] coprostanoligenes group	Clostridiales bacterium
62172673846af0820635ccb8ed2ebb21	0	0	0	0	0	0	31	0	0	0	0	0	0	0	0	0	0	0	0	0	0	0	0	0	0	0	0	Bacteria	Firmicutes	Clostridia	Clostridiales	Clostridiaceae	Clostridium sensu stricto 6	Clostridium bornimense
a3cbb07db0245538d6e99b6a53158dbc	0	0	0	0	0	0	0	0	0	0	0	0	0	0	0	0	0	0	0	0	0	18	0	0	0	0	0	Bacteria	Firmicutes	Clostridia	Clostridiales	Clostridiaceae	Clostridium sensu stricto 6	Clostridium bornimense
c0df743cc8cb376f61fe59a418d5c516	0	0	0	115	0	0	65	43	0	0	0	0	0	0	0	0	0	0	0	0	0	117	0	0	29	41	0	Bacteria	Firmicutes	Clostridia	Clostridiales	Clostridiaceae	Clostridium sensu stricto 1	Clostridium butyricum
c700e6d2134d78678efe6fe41f9d3d34	0	0	0	0	0	0	0	0	0	0	0	0	0	0	60	0	0	0	0	0	113	0	0	0	19	0	0	Bacteria	Firmicutes	Clostridia	Clostridiales	Clostridiaceae	Clostridium sensu stricto 1	Clostridium butyricum
3303ec4889b237e0557beffd9cd08ae1	0	0	0	0	21	0	21	0	0	0	0	89	0	0	0	0	0	0	0	0	0	0	0	0	34	0	0	Bacteria	Firmicutes	Clostridia	Clostridiales	Clostridiaceae	Clostridium sensu stricto 1	Clostridium butyricum
f2744e3c4d47c32d586d0cfad1bc475a	0	0	0	0	0	0	0	0	0	0	0	0	0	0	0	0	0	0	0	47	73	0	0	0	40	0	0	Bacteria	Firmicutes	Clostridia	Clostridiales	Clostridiaceae	Clostridium sensu stricto 1	Clostridium butyricum
1731974b1f01f4cf70b7b50b0c2f9388	0	0	54	0	0	0	0	0	0	0	0	0	38	0	0	0	0	0	0	0	0	0	0	17	30	0	0	Bacteria	Firmicutes	Clostridia	Clostridiales	Clostridiaceae	Clostridium sensu stricto 1	Clostridium butyricum
ee2d1fe25ad9f9fafb0c0f865964b290	0	0	0	0	0	39	0	0	0	0	0	0	0	0	0	0	0	0	0	0	0	0	0	0	0	0	0	Bacteria	Firmicutes	Clostridia	Clostridiales	Clostridiaceae	Clostridium sensu stricto 1	Clostridium butyricum
d0b917c6ef952409df09e7df3bed23a5	0	0	0	0	0	0	0	0	0	0	0	0	0	0	0	0	0	0	0	0	0	0	34	0	0	0	0	Bacteria	Firmicutes	Clostridia	Clostridiales	Clostridiaceae	Clostridium sensu stricto 1	Clostridium butyricum
7ee6b93e076ee81fa639ec9756e103c0	0	0	0	0	0	0	0	0	0	85	45	52	0	86	0	0	0	0	0	0	0	0	0	0	0	0	0	Bacteria	Firmicutes	Clostridia	Clostridiales	Clostridiaceae	Clostridium sensu stricto 1	Clostridium moniliforme
a6cfc8b72b357dca614379724ded918e	0	0	0	0	0	0	0	0	0	0	70	66	0	30	0	0	0	79	0	0	0	0	0	0	0	0	0	Bacteria	Firmicutes	Clostridia	Clostridiales	Clostridiaceae	Clostridium sensu stricto 1	Clostridium moniliforme
d4a4cda9b8158559b6d67673a9902054	0	0	0	0	0	0	0	0	0	0	0	0	91	0	47	0	0	0	0	0	0	56	0	0	0	0	0	Bacteria	Firmicutes	Clostridia	Clostridiales	Clostridiaceae	Clostridium sensu stricto 1	Clostridium moniliforme
9d4ca7d69b222cbc0a6f25e2cf73bb04	0	0	0	0	0	0	0	0	0	0	0	0	0	0	0	0	0	0	0	0	22	0	0	0	0	0	0	Bacteria	Firmicutes	Clostridia	Clostridiales	Clostridiaceae	Clostridium sensu stricto 1	Clostridium moniliforme
06c56ead775cbc5dc1d06393f1667104	0	0	0	0	0	0	0	0	0	0	0	0	0	12	0	0	0	0	0	0	0	0	0	0	0	0	0	Bacteria	Cyanobacteria	Vampirivibrionia	Gastranaerophilales	Gastranaerophilales	Gastranaerophilales	Clostridium sp.
8b87e5d8dd56204b68bc53ab3a71c74f	0	0	0	0	0	0	0	0	0	11	0	0	0	0	0	0	0	0	0	0	0	0	0	0	0	0	0	Bacteria	Cyanobacteria	Vampirivibrionia	Gastranaerophilales	Gastranaerophilales	Gastranaerophilales	Clostridium sp.
4646d9b00703cbbf265094b9defd1c92	0	0	0	0	0	0	0	0	0	0	0	0	0	0	0	11	0	0	0	0	0	0	0	0	0	0	0	Bacteria	Cyanobacteria	Vampirivibrionia	Gastranaerophilales	Gastranaerophilales	Gastranaerophilales	Clostridium sp.
1e7292a46033fda0ae2e756da304b209	0	0	0	0	0	0	8	0	0	0	0	0	0	0	0	0	0	0	0	0	0	0	0	0	0	0	0	Bacteria	Cyanobacteria	Vampirivibrionia	Gastranaerophilales	Gastranaerophilales	Gastranaerophilales	Clostridium sp.
5d4d8c3642cfbddd92c2b50e4ad39c55	0	0	0	0	0	0	0	0	0	0	0	0	0	0	0	0	0	8	0	0	0	0	0	0	0	0	0	Bacteria	Cyanobacteria	Vampirivibrionia	Gastranaerophilales	Gastranaerophilales	Gastranaerophilales	Clostridium sp.
284a920ac401eb3c4c358d1106e42ae3	0	0	0	0	0	0	0	0	0	0	0	0	0	0	0	0	7	0	0	0	0	0	0	0	0	0	0	Bacteria	Cyanobacteria	Vampirivibrionia	Gastranaerophilales	Gastranaerophilales	Gastranaerophilales	Clostridium sp.
d570ca8959a804ffdf6fe3ec981d2cc9	0	0	0	0	0	0	0	0	0	0	0	6	0	0	0	0	0	0	0	0	0	0	0	0	0	0	0	Bacteria	Cyanobacteria	Vampirivibrionia	Gastranaerophilales	Gastranaerophilales	Gastranaerophilales	Clostridium sp.
04d1f47e7489b6f299669edbe932fde3	0	0	0	0	0	0	0	0	0	0	0	2	0	0	0	0	0	0	0	0	0	0	0	0	0	0	0	Bacteria	Firmicutes	Clostridia	Lachnospirales	Lachnospiraceae	[Eubacterium] hallii group	Clostridium sp.
46c18eea6e9eef684d27fbec38439e10	0	0	0	0	0	0	2	0	0	0	0	0	0	0	0	0	0	0	0	0	0	0	0	0	0	0	0	Bacteria	Cyanobacteria	Vampirivibrionia	Gastranaerophilales	Gastranaerophilales	Gastranaerophilales	Clostridium sp.
0d874c02013929e10f0ba807470f6e8f	0	0	0	0	0	0	0	0	0	0	0	0	0	0	0	0	0	0	0	0	0	53	0	0	0	0	0	Bacteria	Firmicutes	Clostridia	Oscillospirales	Oscillospiraceae	Colidextribacter	Colidextribacter massiliensis
a0e5010c7d38ef90635b0de6edb662e4	0	0	0	0	0	0	21	0	0	0	0	23	0	0	0	0	0	0	0	0	0	0	0	0	0	0	0	Bacteria	Firmicutes	Clostridia	Oscillospirales	Oscillospiraceae	Colidextribacter	Colidextribacter massiliensis
3c2f6c4d514b7c3b8285cf4b1107a6eb	0	0	0	15	0	0	0	0	0	0	0	0	0	0	0	0	23	0	0	0	0	0	0	0	0	0	0	Bacteria	Firmicutes	Clostridia	Oscillospirales	Oscillospiraceae	Colidextribacter	Colidextribacter massiliensis
c13d61ea943d17cba38ed2c1f053673c	0	0	0	0	0	0	0	0	0	0	0	0	0	0	0	0	0	0	27	0	0	0	0	0	0	0	0	Bacteria	Firmicutes	Clostridia	Oscillospirales	Oscillospiraceae	Colidextribacter	Colidextribacter massiliensis
42feed2cd8beb21fb6e568c372aae802	0	26	0	0	0	0	0	0	0	0	0	0	0	0	0	0	0	0	0	0	0	0	0	0	0	0	0	Bacteria	Firmicutes	Clostridia	Oscillospirales	Oscillospiraceae	Colidextribacter	Colidextribacter massiliensis
612a2a1e16373a529222c215e3c1a82b	0	0	0	0	0	0	0	0	0	0	0	0	0	0	0	0	0	0	0	0	0	0	0	0	0	23	0	Bacteria	Firmicutes	Clostridia	Oscillospirales	Oscillospiraceae	Colidextribacter	Colidextribacter massiliensis
2c8d06af53311640b1f4c32dc7132272	0	0	0	0	0	0	0	0	0	0	0	0	0	0	0	0	0	0	0	0	0	0	0	0	0	0	21	Bacteria	Firmicutes	Clostridia	Oscillospirales	Oscillospiraceae	Colidextribacter	Colidextribacter massiliensis
6d13ac7ae26ac43f1f1387f5589b671e	0	0	0	0	0	0	0	18	0	0	0	0	0	0	0	0	0	0	0	0	0	0	0	0	0	0	0	Bacteria	Firmicutes	Clostridia	Oscillospirales	Oscillospiraceae	Colidextribacter	Colidextribacter massiliensis
3146ae30a9fd127de4678f25acf4e0f8	0	0	0	0	0	0	0	0	0	0	0	0	0	0	0	0	0	0	0	0	0	0	0	14	0	0	0	Bacteria	Firmicutes	Clostridia	Oscillospirales	Oscillospiraceae	Colidextribacter	Colidextribacter massiliensis
8d833a7d9687d214c3f1b856d24e5f19	14	0	0	0	0	0	0	0	0	0	0	0	0	0	0	0	0	0	0	0	0	0	0	0	0	0	0	Bacteria	Firmicutes	Clostridia	Oscillospirales	Oscillospiraceae	Colidextribacter	Colidextribacter massiliensis
9900acd311a3cd25ebaa88770d9c30ac	0	7	0	118	132	0	15	0	0	64	32	25	36	55	0	21	23	36	19	0	26	20	0	0	40	0	21	Bacteria	Firmicutes	Clostridia	Lachnospirales	Lachnospiraceae	Coprococcus	Coprococcus comes
e73868a4bd13666f0496144da20fe6f3	40	18	0	0	0	0	40	129	26	0	38	18	14	0	0	27	23	28	30	49	9	10	0	134	24	0	23	Bacteria	Firmicutes	Clostridia	Lachnospirales	Lachnospiraceae	Coprococcus	Coprococcus comes
30cbac5a47b08e09a45f5ebacb8cfafe	0	15	116	0	0	104	0	0	0	60	30	25	19	0	90	16	19	25	18	0	45	26	0	0	22	0	0	Bacteria	Firmicutes	Clostridia	Lachnospirales	Lachnospiraceae	Coprococcus	Coprococcus comes
054a09665b5a4f304e42b4d27b344181	41	27	0	0	0	0	39	68	69	0	31	31	18	0	0	28	16	0	24	47	0	0	0	0	32	0	34	Bacteria	Firmicutes	Clostridia	Lachnospirales	Lachnospiraceae	Coprococcus	Coprococcus comes
0e4c1f05713d8d557f9f46487c19b5c7	35	29	0	0	0	0	28	0	21	0	30	30	18	0	0	39	18	30	33	31	11	16	0	0	27	0	9	Bacteria	Firmicutes	Clostridia	Lachnospirales	Lachnospiraceae	Coprococcus	Coprococcus comes
9d2e620a4ae7d9953c0f0a424bde9016	0	111	0	62	0	0	0	0	0	0	0	70	106	0	0	0	0	0	14	0	0	0	0	0	33	0	0	Bacteria	Firmicutes	Clostridia	Lachnospirales	Lachnospiraceae	Coprococcus	Coprococcus comes
304d1bfbfda90724c034585cb2e1bf0c	44	0	0	0	0	0	0	0	46	0	0	0	0	0	0	0	0	0	49	44	0	0	56	0	0	0	95	Bacteria	Firmicutes	Clostridia	Lachnospirales	Lachnospiraceae	Coprococcus	Coprococcus comes
2a6e11bfcfac9a08aaee05061c6556b6	0	0	57	0	0	0	0	0	0	0	0	0	0	62	0	0	0	0	0	75	0	0	0	53	76	0	0	Bacteria	Firmicutes	Clostridia	Lachnospirales	Lachnospiraceae	Coprococcus	Coprococcus comes
61ed7e6ba502bf6eaf810ce5d42d9ae4	0	10	0	0	0	0	0	0	0	0	19	21	20	0	46	23	19	22	21	0	23	41	0	0	15	0	0	Bacteria	Firmicutes	Clostridia	Lachnospirales	Lachnospiraceae	Coprococcus	Coprococcus comes
44b14ea2c72869abd858f1b68db4b413	54	0	0	0	0	0	0	0	15	60	0	0	0	0	0	0	0	0	12	0	0	0	45	0	0	0	0	Bacteria	Firmicutes	Clostridia	Lachnospirales	Lachnospiraceae	Coprococcus	Coprococcus comes
b3af419c822ce63e43f0cc1da3e0f395	0	0	0	0	0	0	0	0	0	0	0	0	0	0	0	0	0	0	0	0	0	0	0	0	0	117	0	Bacteria	Firmicutes	Clostridia	Lachnospirales	Lachnospiraceae	Coprococcus	Coprococcus comes
3e5092c9c36344ea463a4fc2130f4a87	0	0	0	0	0	0	0	0	0	0	0	0	0	0	0	0	54	0	0	0	0	0	0	0	0	0	0	Bacteria	Firmicutes	Clostridia	Lachnospirales	Lachnospiraceae	Coprococcus	Coprococcus comes
9272676b9398011ca4cec54472d74f93	0	0	0	0	0	0	0	24	0	0	0	0	0	0	0	0	0	0	0	0	0	0	0	0	0	0	0	Bacteria	Firmicutes	Clostridia	Lachnospirales	Lachnospiraceae	Coprococcus	Coprococcus comes
f894d4c51d1614f710b308c410342344	0	0	0	0	0	0	0	0	0	0	0	0	12	0	0	0	0	0	0	0	0	0	0	0	0	0	0	Bacteria	Actinobacteriota	Coriobacteriia	Coriobacteriales	Coriobacteriaceae	Collinsella	Coriobacterium sp.
830536f78144a40dfe38a3ee158cb6a9	0	0	0	0	0	0	0	0	0	0	6	0	0	0	0	0	0	0	0	0	0	0	0	0	0	0	0	Bacteria	Actinobacteriota	Coriobacteriia	Coriobacteriales	Coriobacteriaceae	Collinsella	Coriobacterium sp.
b239dcc077e7ec4c536cb7070998f435	0	0	0	0	6	0	0	0	0	0	0	0	0	0	0	0	0	0	0	0	0	0	0	0	0	0	0	Bacteria	Actinobacteriota	Actinobacteria	Corynebacteriales	Corynebacteriaceae	Corynebacterium	Corynebacterium lactis
b59708a51d06b21099eaf3c98a4ae8b0	0	0	0	0	0	0	0	0	0	0	0	0	0	0	0	0	0	0	0	0	0	0	0	0	0	0	8	Bacteria	Desulfobacterota	Desulfovibrionia	Desulfovibrionales	Desulfovibrionaceae	Desulfovibrio	Desulfovibrio piger
340b8c1af540102b6392ea8b6f98e658	0	8	0	0	0	0	0	0	0	0	0	0	0	0	0	0	0	0	0	0	0	0	0	0	0	0	0	Bacteria	Desulfobacterota	Desulfovibrionia	Desulfovibrionales	Desulfovibrionaceae	Desulfovibrio	Desulfovibrio piger
5980fe193a594fb93c454089f2533116	0	0	0	0	0	0	0	0	23	0	0	0	0	26	17	0	0	0	0	0	0	0	0	0	0	0	28	Bacteria	Desulfobacterota	Desulfovibrionia	Desulfovibrionales	Desulfovibrionaceae	Mailhella	Desulfovibrio sp.
c8727a843381877abd513ae6711b4244	0	0	0	0	0	0	0	0	0	0	0	47	0	0	0	0	0	0	0	0	0	0	0	0	0	0	0	Bacteria	Desulfobacterota	Desulfovibrionia	Desulfovibrionales	Desulfovibrionaceae	Mailhella	Desulfovibrio sp.
85f3e45b219a4a0d0f6aaf76d9a315f9	0	0	0	15	0	0	0	0	0	0	0	0	0	0	0	0	26	0	0	0	0	0	0	0	0	0	0	Bacteria	Desulfobacterota	Desulfovibrionia	Desulfovibrionales	Desulfovibrionaceae	Mailhella	Desulfovibrio sp.
9eb8866c53b0a7e395c8cd19c90c40bf	0	0	0	0	0	0	0	0	0	0	0	0	30	0	0	0	0	0	0	0	0	0	0	0	0	0	0	Bacteria	Desulfobacterota	Desulfovibrionia	Desulfovibrionales	Desulfovibrionaceae	Mailhella	Desulfovibrio sp.
3a7804c8cc98ebf3f54ee2e279b1ad87	0	0	0	0	0	0	0	0	0	0	0	0	0	0	0	30	0	0	0	0	0	0	0	0	0	0	0	Bacteria	Desulfobacterota	Desulfovibrionia	Desulfovibrionales	Desulfovibrionaceae	Mailhella	Desulfovibrio sp.
350739ccdc44326ce491277c9248cd99	0	0	0	0	0	0	29	0	0	0	0	0	0	0	0	0	0	0	0	0	0	0	0	0	0	0	0	Bacteria	Desulfobacterota	Desulfovibrionia	Desulfovibrionales	Desulfovibrionaceae	Mailhella	Desulfovibrio sp.
70df343466732c52f7a30238ffb675bf	0	0	0	0	0	0	0	24	0	0	0	0	0	0	0	0	0	0	0	0	0	0	0	0	0	0	0	Bacteria	Desulfobacterota	Desulfovibrionia	Desulfovibrionales	Desulfovibrionaceae	Mailhella	Desulfovibrio sp.
21fe13deacc5292fd151bbf39b0b2329	0	0	0	0	0	20	0	0	0	0	0	0	0	0	0	0	0	0	0	0	0	0	0	0	0	0	0	Bacteria	Desulfobacterota	Desulfovibrionia	Desulfovibrionales	Desulfovibrionaceae	Mailhella	Desulfovibrio sp.
68328d3b3d35b0c9ca3a0e479ce4098b	0	0	0	0	0	0	0	0	0	0	0	0	0	0	0	0	0	0	0	0	0	19	0	0	0	0	0	Bacteria	Desulfobacterota	Desulfovibrionia	Desulfovibrionales	Desulfovibrionaceae	Mailhella	Desulfovibrio sp.
653d11eaf7358c05e9a19236424b772d	0	0	0	0	0	0	0	0	0	0	0	0	0	0	0	0	0	0	18	0	0	0	0	0	0	0	0	Bacteria	Desulfobacterota	Desulfovibrionia	Desulfovibrionales	Desulfovibrionaceae	Mailhella	Desulfovibrio sp.
8d3ab05f47aad4a3740f4ddda6eff222	0	0	0	0	0	0	0	0	0	17	0	0	0	0	0	0	0	0	0	0	0	0	0	0	0	0	0	Bacteria	Desulfobacterota	Desulfovibrionia	Desulfovibrionales	Desulfovibrionaceae	Mailhella	Desulfovibrio sp.
c5790160c988cc48a2662da4f0f57a0e	0	0	0	0	0	0	0	0	0	0	0	0	0	0	0	0	0	0	0	0	10	0	0	0	0	0	0	Bacteria	Desulfobacterota	Desulfovibrionia	Desulfovibrionales	Desulfovibrionaceae	Mailhella	Desulfovibrio sp.
a44a8042df9eaf24152a957be48ddfcd	0	0	0	0	0	0	0	0	0	0	9	0	0	0	0	0	0	0	0	0	0	0	0	0	0	0	0	Bacteria	Desulfobacterota	Desulfovibrionia	Desulfovibrionales	Desulfovibrionaceae	Mailhella	Desulfovibrio sp.
73115978022bca4f7a5bf46396ad64ba	0	34	0	0	0	0	0	0	0	0	0	0	0	0	0	0	0	0	0	0	0	0	0	0	0	0	0	Bacteria	Firmicutes	Negativicutes	Veillonellales-Selenomonadales	Veillonellaceae	Dialister	Dialister succinatiphilus
dda9191b761fb26783bf9bfd69b482eb	0	0	0	0	0	0	0	0	0	0	0	0	0	0	0	0	0	0	0	0	0	0	16	0	0	0	0	Bacteria	Firmicutes	Negativicutes	Veillonellales-Selenomonadales	Veillonellaceae	Dialister	Dialister succinatiphilus
082ceb75f39cd4f65e6c2b7b3e2dfe23	0	0	0	0	0	0	0	0	0	0	0	0	0	0	0	0	0	0	9	0	0	0	0	0	0	0	0	Bacteria	Firmicutes	Negativicutes	Veillonellales-Selenomonadales	Veillonellaceae	Dialister	Dialister succinatiphilus
ca527ac7d2b132832f1991afc836f572	0	0	0	0	0	0	0	0	0	0	0	0	0	0	0	0	0	0	0	0	0	0	0	0	0	0	6	Bacteria	Firmicutes	Negativicutes	Veillonellales-Selenomonadales	Veillonellaceae	Dialister	Dialister succinatiphilus
903011423bf36a84e7a4cb01ac3f33c6	0	0	0	0	0	30	0	0	0	0	0	74	0	0	0	19	0	0	0	0	0	0	0	0	45	0	0	Bacteria	Firmicutes	Clostridia	Oscillospirales	[Eubacterium] coprostanoligenes group	[Eubacterium] coprostanoligenes group	Eubacterium coprostanoligenes
90efd56e9d2a3a7a3b922c27097eb04f	0	0	0	0	0	0	0	0	0	26	0	0	0	0	0	0	0	0	0	0	0	0	29	0	0	0	0	Bacteria	Firmicutes	Clostridia	Oscillospirales	[Eubacterium] coprostanoligenes group	[Eubacterium] coprostanoligenes group	Eubacterium coprostanoligenes
774a5dcdb0d35ab48cec5755106f6ddc	0	0	0	0	0	0	0	0	0	0	0	0	0	0	0	0	0	0	28	0	0	0	0	0	0	0	0	Bacteria	Firmicutes	Clostridia	Oscillospirales	[Eubacterium] coprostanoligenes group	[Eubacterium] coprostanoligenes group	Eubacterium coprostanoligenes
f3dc7e633a492f97e053a1887b709f79	0	0	0	0	0	0	82	0	79	0	0	0	0	0	58	0	0	0	0	0	0	0	0	0	28	0	0	Bacteria	Fibrobacterota	Fibrobacteria	Fibrobacterales	Fibrobacteraceae	Fibrobacter	Fibrobacter intestinalis
a6ec86323ecadc0808daf317f22a1f03	0	0	0	0	0	0	0	0	0	0	0	0	0	0	0	0	0	0	64	0	18	0	0	0	0	55	0	Bacteria	Fibrobacterota	Fibrobacteria	Fibrobacterales	Fibrobacteraceae	Fibrobacter	Fibrobacter intestinalis
dcc57786b2ae03cfbb7bb3f0e05594c8	0	0	0	0	0	0	0	33	0	0	0	0	0	0	0	0	0	0	0	0	0	22	0	0	0	62	0	Bacteria	Fibrobacterota	Fibrobacteria	Fibrobacterales	Fibrobacteraceae	Fibrobacter	Fibrobacter intestinalis
2e56c22a385df14cf89441525575afc0	0	0	0	6	0	0	0	48	0	0	0	0	0	0	0	0	0	0	0	0	28	26	0	0	0	0	0	Bacteria	Fibrobacterota	Fibrobacteria	Fibrobacterales	Fibrobacteraceae	Fibrobacter	Fibrobacter intestinalis
75ea6d7dc14403e7f870804dc0c0e0ae	0	0	0	0	0	0	0	0	0	33	0	18	0	0	0	0	0	39	0	0	0	0	0	0	0	0	0	Bacteria	Fibrobacterota	Fibrobacteria	Fibrobacterales	Fibrobacteraceae	Fibrobacter	Fibrobacter intestinalis
2cf85738808528342316a4594a9324ac	0	0	0	0	0	34	0	0	0	0	0	0	0	0	0	0	0	0	0	0	0	16	0	0	0	0	34	Bacteria	Fibrobacterota	Fibrobacteria	Fibrobacterales	Fibrobacteraceae	Fibrobacter	Fibrobacter intestinalis
a6fbdd32a827fb9b0cc316450e9d9050	0	0	0	0	0	0	0	0	0	0	0	0	0	0	0	32	0	43	0	0	0	0	0	0	0	0	0	Bacteria	Fibrobacterota	Fibrobacteria	Fibrobacterales	Fibrobacteraceae	Fibrobacter	Fibrobacter intestinalis
38bdc8a1323d4c881d61dd4f6e8927c1	0	0	0	0	0	0	0	0	0	0	0	0	0	0	0	0	0	0	27	0	41	0	0	0	0	0	0	Bacteria	Fibrobacterota	Fibrobacteria	Fibrobacterales	Fibrobacteraceae	Fibrobacter	Fibrobacter intestinalis
d14c7f6b35994286cd72ad874c340d01	0	0	0	0	0	0	0	0	0	0	0	0	0	0	0	0	0	0	0	0	0	0	62	0	0	0	0	Bacteria	Fibrobacterota	Fibrobacteria	Fibrobacterales	Fibrobacteraceae	Fibrobacter	Fibrobacter intestinalis
0a682ac3b9247a483e215e2bce32fb9b	0	0	0	0	0	0	0	0	0	0	0	0	0	23	0	0	0	0	0	0	0	38	0	0	0	0	0	Bacteria	Fibrobacterota	Fibrobacteria	Fibrobacterales	Fibrobacteraceae	Fibrobacter	Fibrobacter intestinalis
d5d650b6faf2fdb05aee7c5f57ad2cf5	0	0	0	0	0	0	0	0	0	0	0	0	0	0	0	0	32	0	0	0	0	0	0	0	0	0	0	Bacteria	Fibrobacterota	Fibrobacteria	Fibrobacterales	Fibrobacteraceae	Fibrobacter	Fibrobacter intestinalis
78b6c8d1cc0e07a94ffd845956de5347	0	0	0	0	0	0	0	0	21	0	0	0	0	0	0	0	0	0	0	0	0	0	0	0	0	0	0	Bacteria	Fibrobacterota	Fibrobacteria	Fibrobacterales	Fibrobacteraceae	Fibrobacter	Fibrobacter intestinalis
9ea6214a042adf486aab25eca88c63f7	0	0	0	0	0	0	0	0	0	0	0	0	0	0	0	0	20	0	0	0	0	0	0	0	0	0	0	Bacteria	Fibrobacterota	Fibrobacteria	Fibrobacterales	Fibrobacteraceae	Fibrobacter	Fibrobacter intestinalis
05bce36179ac0e6ef53ec3c584b39810	0	0	0	0	0	0	0	0	0	0	0	0	0	0	0	0	20	0	0	0	0	0	0	0	0	0	0	Bacteria	Fibrobacterota	Fibrobacteria	Fibrobacterales	Fibrobacteraceae	Fibrobacter	Fibrobacter intestinalis
a6165721ed8362ce15bdac80a4ea717d	0	0	0	0	0	0	0	0	0	0	0	0	0	0	0	0	19	0	0	0	0	0	0	0	0	0	0	Bacteria	Fibrobacterota	Fibrobacteria	Fibrobacterales	Fibrobacteraceae	Fibrobacter	Fibrobacter intestinalis
926d9c9a968d3cf4c830702ac0f08082	0	0	0	0	0	0	0	0	0	0	0	0	0	0	0	0	19	0	0	0	0	0	0	0	0	0	0	Bacteria	Fibrobacterota	Fibrobacteria	Fibrobacterales	Fibrobacteraceae	Fibrobacter	Fibrobacter intestinalis
ddf3c87e1d1d18cf154588bb741bd0ec	0	0	0	0	0	0	0	0	0	0	0	0	0	0	0	0	19	0	0	0	0	0	0	0	0	0	0	Bacteria	Fibrobacterota	Fibrobacteria	Fibrobacterales	Fibrobacteraceae	Fibrobacter	Fibrobacter intestinalis
c6395d48bb4f05345c4d91d2aeea68ac	18	0	0	0	0	0	0	0	0	0	0	0	0	0	0	0	0	0	0	0	0	0	0	0	0	0	0	Bacteria	Fibrobacterota	Fibrobacteria	Fibrobacterales	Fibrobacteraceae	Fibrobacter	Fibrobacter intestinalis
4f6a2c3f1b41793a074cf9436efa77de	0	0	0	0	0	0	0	0	0	0	0	0	0	0	0	0	18	0	0	0	0	0	0	0	0	0	0	Bacteria	Fibrobacterota	Fibrobacteria	Fibrobacterales	Fibrobacteraceae	Fibrobacter	Fibrobacter intestinalis
1a451ddb388debbc50fed94a50b8f457	0	12	0	0	0	0	0	0	0	0	0	0	0	0	0	0	0	0	0	0	0	0	0	0	0	0	0	Bacteria	Fibrobacterota	Fibrobacteria	Fibrobacterales	Fibrobacteraceae	Fibrobacter	Fibrobacter intestinalis
97afc1885abc5c3eaee93c1e6272e549	0	0	0	0	10	0	0	0	0	0	0	0	0	0	0	0	0	0	0	0	0	0	0	0	0	0	0	Bacteria	Fibrobacterota	Fibrobacteria	Fibrobacterales	Fibrobacteraceae	Fibrobacter	Fibrobacter intestinalis
cf16c4808b084ccbd59d8c6876ea66f8	0	0	0	0	0	0	0	2	0	0	0	0	0	0	0	0	0	0	0	0	0	0	0	0	0	0	0	Bacteria	Fibrobacterota	Fibrobacteria	Fibrobacterales	Fibrobacteraceae	Fibrobacter	Fibrobacter intestinalis
137c2190684977fd953ce71eacd89864	0	0	0	13	0	61	54	26	0	0	0	11	0	0	0	0	0	0	0	0	0	0	0	0	0	0	0	Bacteria	Fibrobacterota	Fibrobacteria	Fibrobacterales	Fibrobacteraceae	Fibrobacter	Fibrobacter sp.
475e9f948e1cb0765d58e1fe77b1727e	0	0	0	26	0	0	24	32	0	0	0	20	0	0	0	0	0	0	0	0	0	0	0	0	0	0	0	Bacteria	Fibrobacterota	Fibrobacteria	Fibrobacterales	Fibrobacteraceae	Fibrobacter	Fibrobacter sp.
4840e8cac3cc4093ddae3d2f12360c56	23	0	0	0	0	0	0	0	0	0	0	0	0	0	0	0	0	0	0	0	0	0	0	0	0	0	0	Bacteria	Fibrobacterota	Fibrobacteria	Fibrobacterales	Fibrobacteraceae	Fibrobacter	Fibrobacter sp.
6d585bb34dc50e7a01ac50b8182595b5	0	0	16	0	0	0	0	0	0	0	0	0	0	0	0	0	0	0	0	0	0	0	0	0	0	0	0	Bacteria	Fibrobacterota	Fibrobacteria	Fibrobacterales	Fibrobacteraceae	Fibrobacter	Fibrobacter sp.
74082109942c699aa5b34e129cfbed44	0	0	0	0	14	0	0	0	0	0	0	0	0	0	0	0	0	0	0	0	0	0	0	0	0	0	0	Bacteria	Fibrobacterota	Fibrobacteria	Fibrobacterales	Fibrobacteraceae	Fibrobacter	Fibrobacter sp.
193905d109233c7aa52acdd29ebe1969	0	0	0	0	0	0	0	0	0	0	0	71	56	0	0	0	38	0	0	0	0	62	0	0	7	0	0	Bacteria	Proteobacteria	Alphaproteobacteria	Rhodospirillales	uncultured	uncultured	gut metagenome
5643b38737788b84ba341086961eea29	0	0	0	0	0	0	0	0	0	0	0	86	0	53	0	0	0	0	47	0	0	0	0	0	0	0	0	Bacteria	Firmicutes	Clostridia	Oscillospirales	Ruminococcaceae	Ruminococcus	gut metagenome
d7af5bd412ceac4975d6ed434f881477	0	0	0	0	0	0	0	0	30	55	0	0	0	0	66	0	0	0	0	0	0	0	0	0	0	0	0	Bacteria	Firmicutes	Clostridia	Oscillospirales	Ruminococcaceae	Ruminococcus	gut metagenome
7e44c1f6c1c52989cbdb136436d3dfe8	0	0	0	0	0	0	0	0	64	0	0	0	0	0	0	0	82	0	0	0	0	0	0	0	0	0	0	Bacteria	Firmicutes	Clostridia	Oscillospirales	Ruminococcaceae	[Eubacterium] siraeum group	gut metagenome
3fa1eec4dd39dd731232549d4fdc6a8d	0	0	0	0	0	0	0	0	0	0	0	0	0	49	0	0	0	0	0	0	31	50	0	0	0	0	0	Bacteria	Firmicutes	Bacilli	Erysipelotrichales	Erysipelatoclostridiaceae	Candidatus Stoquefichus	gut metagenome
63ebba476c989ccb1a772712ba03c4ae	0	0	0	0	0	0	0	0	0	0	48	0	0	37	36	0	0	0	0	0	0	0	0	0	0	0	0	Bacteria	Firmicutes	Bacilli	Erysipelotrichales	Erysipelatoclostridiaceae	UCG-004	gut metagenome
ce2e705660d97a3e63a2861a1e177868	0	0	0	0	0	0	0	0	0	0	0	0	0	0	0	0	24	53	0	0	0	0	0	9	0	0	21	Bacteria	Firmicutes	Bacilli	Erysipelotrichales	Erysipelatoclostridiaceae	Candidatus Stoquefichus	gut metagenome
6752d5998969d42bc760e0e8c69c2653	0	0	0	0	0	0	0	0	0	0	0	0	0	0	55	49	0	0	0	0	0	0	0	0	0	0	0	Bacteria	Firmicutes	Clostridia	Oscillospirales	Ruminococcaceae	[Eubacterium] siraeum group	gut metagenome
78eaac28ba4043d9400cf20e8e7ebd94	0	0	0	0	0	0	0	0	0	0	0	0	30	0	0	0	0	0	0	0	0	0	0	0	0	0	55	Bacteria	Firmicutes	Clostridia	Oscillospirales	Ruminococcaceae	Ruminococcus	gut metagenome
d7419273f9edf232acb69e803510e34d	0	0	0	0	0	0	0	0	0	0	0	0	0	47	0	0	0	0	0	0	0	0	0	0	29	0	0	Bacteria	Firmicutes	Clostridia	Oscillospirales	Ruminococcaceae	[Eubacterium] siraeum group	gut metagenome
e85c5f0f530322e098bd2bf8f3251d03	0	0	0	0	0	0	0	0	21	0	0	0	0	54	0	0	0	0	0	0	0	0	0	0	0	0	0	Bacteria	Proteobacteria	Alphaproteobacteria	Rhodospirillales	uncultured	uncultured	gut metagenome
7e7560c29bc6da94811a4a9af54d6be7	0	0	0	0	0	0	0	0	9	0	0	0	0	0	0	0	14	0	0	0	0	50	0	0	0	0	0	Bacteria	Spirochaetota	Spirochaetia	Spirochaetales	Spirochaetaceae	Treponema	gut metagenome
0d999cc53f56771335c4c68da81054de	0	0	0	33	0	0	0	0	0	0	0	0	0	0	0	0	0	0	0	0	0	39	0	0	0	0	0	Bacteria	Firmicutes	Clostridia	Oscillospirales	Ruminococcaceae	[Eubacterium] siraeum group	gut metagenome
25614b0daff0d4630b2aae0d3afef72a	0	0	0	0	0	0	0	0	0	0	0	0	69	0	0	0	0	0	0	0	0	0	0	0	0	0	0	Bacteria	Firmicutes	Clostridia	Oscillospirales	Ruminococcaceae	[Eubacterium] siraeum group	gut metagenome
70bc90a21023f2abfb894fcb9230e52a	0	0	0	0	0	0	0	0	0	0	0	0	0	0	0	0	0	0	0	44	0	0	22	0	0	0	0	Bacteria	Firmicutes	Clostridia	Oscillospirales	Ruminococcaceae	[Eubacterium] siraeum group	gut metagenome
9e694f1836f4ed77a59dadaa26d1b7c8	0	0	0	0	0	0	0	0	0	0	0	0	0	0	0	66	0	0	0	0	0	0	0	0	0	0	0	Bacteria	Firmicutes	Clostridia	Oscillospirales	Ruminococcaceae	Ruminococcus	gut metagenome
840e4cceba449fde89c84062c3c9ba27	0	0	0	0	0	0	0	0	0	0	0	64	0	0	0	0	0	0	0	0	0	0	0	0	0	0	0	Bacteria	Firmicutes	Clostridia	Lachnospirales	Lachnospiraceae	Lachnospira	gut metagenome
e10c33f8104c88148301ae4c1bb41feb	0	0	0	0	0	0	0	0	0	0	0	63	0	0	0	0	0	0	0	0	0	0	0	0	0	0	0	Bacteria	Proteobacteria	Alphaproteobacteria	Rhodospirillales	uncultured	uncultured	gut metagenome
c3ada517156802ad61c2a759165259f1	0	0	0	0	0	0	0	0	0	0	0	0	62	0	0	0	0	0	0	0	0	0	0	0	0	0	0	Bacteria	Proteobacteria	Alphaproteobacteria	Rhodospirillales	uncultured	uncultured	gut metagenome
4872e5f338c6685805ca558d911c6da5	0	0	0	0	0	0	0	0	14	0	0	0	0	0	0	46	0	0	0	0	0	0	0	0	0	0	0	Bacteria	Proteobacteria	Alphaproteobacteria	Rhodospirillales	uncultured	uncultured	gut metagenome
e5065c8dc9f2d5bde4c332be1da8c694	0	0	0	0	0	0	19	0	0	0	0	0	0	0	0	40	0	0	0	0	0	0	0	0	0	0	0	Bacteria	Proteobacteria	Alphaproteobacteria	Rhodospirillales	uncultured	uncultured	gut metagenome
e645700bf380c97dab429b353f0b0af9	0	0	0	0	0	0	0	0	0	0	0	0	0	0	59	0	0	0	0	0	0	0	0	0	0	0	0	Bacteria	Bacteroidota	Bacteroidia	Bacteroidales	Prevotellaceae	Alloprevotella	gut metagenome
8642ed9208bb57f1516e66e1338b8e6b	0	0	0	0	0	0	0	0	0	0	0	0	58	0	0	0	0	0	0	0	0	0	0	0	0	0	0	Bacteria	Firmicutes	Bacilli	Erysipelotrichales	Erysipelatoclostridiaceae	UCG-004	gut metagenome
7f4f766935a74904e610475c7d40615c	0	0	0	0	0	0	0	0	0	0	0	0	0	0	0	18	0	0	0	39	0	0	0	0	0	0	0	Bacteria	Proteobacteria	Alphaproteobacteria	Rhodospirillales	uncultured	uncultured	gut metagenome
9ff1a06b80bc8360ae18fae5d5470d10	0	0	0	0	0	0	0	0	0	0	0	0	0	57	0	0	0	0	0	0	0	0	0	0	0	0	0	Bacteria	Firmicutes	Clostridia	Lachnospirales	Lachnospiraceae	Lachnospira	gut metagenome
d0948984b7882c6e6d95f1c6f78261d8	0	0	0	0	0	0	0	0	0	0	0	0	0	0	0	0	0	55	0	0	0	0	0	0	0	0	0	Bacteria	Proteobacteria	Alphaproteobacteria	Rhodospirillales	uncultured	uncultured	gut metagenome
6652a7503de997570de3aa79928a925e	0	31	0	0	0	0	0	0	0	0	20	0	0	0	0	0	0	0	0	0	0	0	0	0	0	0	0	Bacteria	Firmicutes	Clostridia	Oscillospirales	Ruminococcaceae	[Eubacterium] siraeum group	gut metagenome
66284565bb6ee85b05da5bdbf9753730	0	0	0	0	0	0	0	0	0	0	0	49	0	0	0	0	0	0	0	0	0	0	0	0	0	0	0	Bacteria	Firmicutes	Clostridia	Oscillospirales	Ruminococcaceae	[Eubacterium] siraeum group	gut metagenome
4afcb5a726bb58aedea5f4a2b8a7fe70	0	0	0	0	0	0	0	0	0	0	48	0	0	0	0	0	0	0	0	0	0	0	0	0	0	0	0	Bacteria	Bacteroidota	Bacteroidia	Bacteroidales	Prevotellaceae	Alloprevotella	gut metagenome
b3c223f030e85fefe0968ac303d6047e	48	0	0	0	0	0	0	0	0	0	0	0	0	0	0	0	0	0	0	0	0	0	0	0	0	0	0	Bacteria	Bacteroidota	Bacteroidia	Bacteroidales	Prevotellaceae	Alloprevotella	gut metagenome
0690919c8d102b4c02f102f3a933a567	0	0	0	0	0	0	0	0	0	0	0	0	0	0	0	0	0	0	0	0	0	0	0	47	0	0	0	Bacteria	Firmicutes	Clostridia	Oscillospirales	Ruminococcaceae	Ruminococcus	gut metagenome
cf624441e42f389c87a581757250e60e	0	0	0	0	0	0	0	0	0	0	0	0	0	0	0	0	0	47	0	0	0	0	0	0	0	0	0	Bacteria	Firmicutes	Clostridia	Oscillospirales	Ruminococcaceae	[Eubacterium] siraeum group	gut metagenome
b914d2a82c153a0ed387458c531a869a	0	0	0	0	0	0	0	0	0	0	46	0	0	0	0	0	0	0	0	0	0	0	0	0	0	0	0	Bacteria	Firmicutes	Bacilli	Erysipelotrichales	Erysipelatoclostridiaceae	UCG-004	gut metagenome
ed526b38dfa9ffa5400ba67b080873e0	0	0	0	0	0	0	0	0	0	0	0	0	0	46	0	0	0	0	0	0	0	0	0	0	0	0	0	Bacteria	Spirochaetota	Spirochaetia	Spirochaetales	Spirochaetaceae	Treponema	gut metagenome
4d74e72fdbc3cffc6454832390152968	0	0	0	0	0	0	0	0	0	0	0	0	0	0	0	0	0	0	0	0	0	0	0	0	0	0	45	Bacteria	Firmicutes	Clostridia	Oscillospirales	Ruminococcaceae	[Eubacterium] siraeum group	gut metagenome
d0363400659a1c27e9c2f06cf17e3ab7	0	0	0	0	0	0	0	0	0	0	0	0	0	0	0	0	0	0	15	0	0	0	0	29	0	0	0	Bacteria	Firmicutes	Bacilli	Erysipelotrichales	Erysipelatoclostridiaceae	Asteroleplasma	gut metagenome
c3484ad8d1347a461beab237709d9f6a	0	0	0	0	0	0	0	0	0	0	0	0	0	0	0	0	0	0	0	0	0	44	0	0	0	0	0	Bacteria	Firmicutes	Bacilli	Erysipelotrichales	Erysipelatoclostridiaceae	Asteroleplasma	gut metagenome
35ee159f322e1a77315bb302223a88e2	0	0	0	0	0	0	0	0	0	0	0	44	0	0	0	0	0	0	0	0	0	0	0	0	0	0	0	Bacteria	Firmicutes	Clostridia	Oscillospirales	Ruminococcaceae	[Eubacterium] siraeum group	gut metagenome
cd71c18b83fe7b31f0e13f4375570f38	0	0	0	0	0	0	23	0	0	0	0	0	0	0	0	0	0	0	0	0	0	0	0	0	0	0	21	Bacteria	Firmicutes	Bacilli	Erysipelotrichales	Erysipelatoclostridiaceae	Asteroleplasma	gut metagenome
69f7d81bb300e31fc846ee7e141ad8d7	0	0	0	0	0	0	0	0	0	0	0	0	0	0	0	0	0	0	0	42	0	0	0	0	0	0	0	Bacteria	Firmicutes	Clostridia	Oscillospirales	Ruminococcaceae	Ruminococcus	gut metagenome
d61e3d0d275cb429de976c30dcb2bc64	0	0	0	0	0	0	0	0	21	0	0	0	0	0	0	0	0	0	0	0	0	20	0	0	0	0	0	Bacteria	Firmicutes	Bacilli	Erysipelotrichales	Erysipelatoclostridiaceae	UCG-004	gut metagenome
eab816b39b81571cefaabb2d3aa6efda	0	0	0	0	0	0	0	0	0	0	0	0	41	0	0	0	0	0	0	0	0	0	0	0	0	0	0	Bacteria	Firmicutes	Clostridia	Lachnospirales	Lachnospiraceae	Lachnospira	gut metagenome
9020b9af59abde6ec7a5f481cc302f1c	0	0	0	0	0	0	40	0	0	0	0	0	0	0	0	0	0	0	0	0	0	0	0	0	0	0	0	Bacteria	Firmicutes	Clostridia	Oscillospirales	Ruminococcaceae	Ruminococcus	gut metagenome
eb9f5bdd8b91042a62c2a36016d02581	0	9	0	0	0	0	0	0	0	0	0	0	0	0	0	0	0	0	30	0	0	0	0	0	0	0	0	Bacteria	Firmicutes	Clostridia	Oscillospirales	Ruminococcaceae	uncultured	gut metagenome
b86ab4e3a21d54fd7c287aa4f0e3ed95	0	0	0	0	0	0	0	0	0	0	0	0	0	0	0	0	0	0	0	0	0	0	0	39	0	0	0	Bacteria	Firmicutes	Clostridia	Oscillospirales	Ruminococcaceae	[Eubacterium] siraeum group	gut metagenome
e6d7a8f35bb95765788b7f7ad79b2c98	0	0	0	0	0	0	0	0	0	0	0	19	0	0	0	0	0	0	18	0	0	0	0	0	0	0	0	Bacteria	Firmicutes	Bacilli	Erysipelotrichales	Erysipelatoclostridiaceae	UCG-004	gut metagenome
654e6aadd2eafa47572de85d5c04705f	0	0	0	0	0	0	0	37	0	0	0	0	0	0	0	0	0	0	0	0	0	0	0	0	0	0	0	Bacteria	Bacteroidota	Bacteroidia	Bacteroidales	Prevotellaceae	Alloprevotella	gut metagenome
239d7f17d6f1a18788314cd98526e99f	0	0	0	0	0	0	0	0	0	0	0	0	0	0	0	0	0	0	0	0	0	33	0	0	0	0	0	Bacteria	Proteobacteria	Alphaproteobacteria	Rhodospirillales	uncultured	uncultured	gut metagenome
c5a13e722cb2c16fb1371b5c09b31749	0	0	0	0	0	0	0	0	0	0	33	0	0	0	0	0	0	0	0	0	0	0	0	0	0	0	0	Bacteria	Proteobacteria	Alphaproteobacteria	Rhodospirillales	uncultured	uncultured	gut metagenome
513b35aad7e1f6822fc375e96e99455d	0	0	0	0	0	0	0	0	0	0	0	0	33	0	0	0	0	0	0	0	0	0	0	0	0	0	0	Bacteria	Firmicutes	Clostridia	Oscillospirales	[Eubacterium] coprostanoligenes group	[Eubacterium] coprostanoligenes group	gut metagenome
fce4f802d0e509465e9f74d99f655916	0	0	0	0	0	0	0	0	0	0	32	0	0	0	0	0	0	0	0	0	0	0	0	0	0	0	0	Bacteria	Firmicutes	Clostridia	Oscillospirales	Ruminococcaceae	Ruminococcus	gut metagenome
523a59d787a7067b20323ca276b8e1c6	0	0	0	0	0	0	0	0	0	0	31	0	0	0	0	0	0	0	0	0	0	0	0	0	0	0	0	Bacteria	Firmicutes	Clostridia	Oscillospirales	Oscillospiraceae	UCG-002	gut metagenome
4a381f5f4739eefc1bfe58aa9c371f20	0	0	0	0	0	0	0	0	0	0	0	0	0	0	0	0	0	0	0	0	0	0	0	0	31	0	0	Bacteria	Firmicutes	Clostridia	Oscillospirales	Ruminococcaceae	Ruminococcus	gut metagenome
2cc628ac692aa12fd563d1d15e60ae98	0	0	0	0	0	0	0	0	31	0	0	0	0	0	0	0	0	0	0	0	0	0	0	0	0	0	0	Bacteria	Firmicutes	Clostridia	Lachnospirales	Lachnospiraceae	Lachnospira	gut metagenome
4705eafb94740637162a96470d1f2cbc	0	0	0	0	0	0	0	0	31	0	0	0	0	0	0	0	0	0	0	0	0	0	0	0	0	0	0	Bacteria	Proteobacteria	Alphaproteobacteria	Rhodospirillales	uncultured	uncultured	gut metagenome
de717d25597ddce1ef91a058b1b7de1b	0	0	0	0	0	0	0	0	0	0	0	0	0	0	0	0	0	0	0	0	0	29	0	0	0	0	0	Bacteria	Proteobacteria	Alphaproteobacteria	Rhodospirillales	uncultured	uncultured	gut metagenome
6cf1f1f07e9f614843bec6ebcf3b1517	0	0	0	15	0	0	0	0	0	0	0	0	0	0	0	0	0	14	0	0	0	0	0	0	0	0	0	Bacteria	Firmicutes	Bacilli	Erysipelotrichales	Erysipelatoclostridiaceae	UCG-004	gut metagenome
53d10a603b1ed9845db9ab8d264bdc4c	0	29	0	0	0	0	0	0	0	0	0	0	0	0	0	0	0	0	0	0	0	0	0	0	0	0	0	Bacteria	Firmicutes	Clostridia	Oscillospirales	Ruminococcaceae	Ruminococcus	gut metagenome
fd5e6f4f6d03a893277e2e78cc290e93	0	0	0	0	0	0	0	0	0	0	0	0	0	0	0	0	28	0	0	0	0	0	0	0	0	0	0	Bacteria	Firmicutes	Bacilli	Erysipelotrichales	Erysipelatoclostridiaceae	UCG-004	gut metagenome
42dbfdc288fd0531ab0d64691f1a4c1a	0	0	0	0	0	0	13	0	0	0	0	0	0	0	0	0	0	14	0	0	0	0	0	0	0	0	0	Bacteria	Spirochaetota	Spirochaetia	Spirochaetales	Spirochaetaceae	Treponema	gut metagenome
4617c1e0b07333f90d20eda176f87004	0	0	0	0	0	0	0	0	0	0	0	0	0	0	27	0	0	0	0	0	0	0	0	0	0	0	0	Bacteria	Firmicutes	Bacilli	Erysipelotrichales	Erysipelatoclostridiaceae	UCG-004	gut metagenome
084e6e67833fbd6b6e1c5f071332a9ff	0	0	0	0	0	0	0	0	0	0	0	0	0	0	0	0	0	0	0	0	0	0	0	0	0	0	27	Bacteria	Proteobacteria	Alphaproteobacteria	Rhodospirillales	uncultured	uncultured	gut metagenome
927df61d08b8e6af546db76498cc737c	0	0	0	0	0	0	0	0	0	26	0	0	0	0	0	0	0	0	0	0	0	0	0	0	0	0	0	Bacteria	Proteobacteria	Alphaproteobacteria	Rhodospirillales	uncultured	uncultured	gut metagenome
c43197ab71ed6e160c2d229bbf6cc364	0	0	0	0	0	0	0	0	0	0	0	0	0	0	0	0	0	0	0	0	0	0	26	0	0	0	0	Bacteria	Firmicutes	Clostridia	Oscillospirales	Ruminococcaceae	Ruminococcus	gut metagenome
44795943a163e1676f740877b0894467	0	0	0	0	0	0	0	0	0	0	0	0	0	0	0	0	0	25	0	0	0	0	0	0	0	0	0	Bacteria	Firmicutes	Clostridia	Oscillospirales	[Eubacterium] coprostanoligenes group	[Eubacterium] coprostanoligenes group	gut metagenome
16b5e00ff04d7919106eece2e404c2fa	0	0	0	0	0	0	0	0	0	0	0	0	0	23	0	0	0	0	0	0	0	0	0	0	0	0	0	Bacteria	Firmicutes	Clostridia	Lachnospirales	Lachnospiraceae	Lachnospira	gut metagenome
5586710ded1a4b0ed5161dd88dc2c3a4	0	0	0	0	0	0	0	0	0	0	22	0	0	0	0	0	0	0	0	0	0	0	0	0	0	0	0	Bacteria	Firmicutes	Bacilli	Erysipelotrichales	Erysipelatoclostridiaceae	Candidatus Stoquefichus	gut metagenome
cca9f9d6ed9d63fd5da5829fce4a9813	22	0	0	0	0	0	0	0	0	0	0	0	0	0	0	0	0	0	0	0	0	0	0	0	0	0	0	Bacteria	Firmicutes	Bacilli	Erysipelotrichales	Erysipelatoclostridiaceae	Asteroleplasma	gut metagenome
b59ca8bd4cf27af24fcab5cbc73d7c35	0	0	0	0	0	0	0	0	22	0	0	0	0	0	0	0	0	0	0	0	0	0	0	0	0	0	0	Bacteria	Firmicutes	Clostridia	Lachnospirales	Lachnospiraceae	Lachnospira	gut metagenome
67b370515935070f65e5920999bb80c9	0	0	0	0	0	0	0	0	0	0	0	0	0	0	0	0	0	0	0	0	0	21	0	0	0	0	0	Bacteria	Firmicutes	Clostridia	Oscillospirales	Ruminococcaceae	Ruminococcus	gut metagenome
f258d256bb67e1e3267a8e4f1059fe0d	0	0	0	0	0	0	9	0	0	0	0	0	0	0	0	0	0	0	0	12	0	0	0	0	0	0	0	Bacteria	Firmicutes	Bacilli	Erysipelotrichales	Erysipelatoclostridiaceae	UCG-004	gut metagenome
160a6562f888499b1412551ceca86dc8	0	0	0	0	0	0	0	0	0	0	0	0	21	0	0	0	0	0	0	0	0	0	0	0	0	0	0	Bacteria	Firmicutes	Bacilli	Erysipelotrichales	Erysipelatoclostridiaceae	Candidatus Stoquefichus	gut metagenome
8b17543defcd86c50787b61a5549e8de	0	0	0	0	0	0	0	0	0	0	0	0	0	21	0	0	0	0	0	0	0	0	0	0	0	0	0	Bacteria	Proteobacteria	Alphaproteobacteria	Rhodospirillales	uncultured	uncultured	gut metagenome
b19aa34290cf5b594d9f4a623e9d5553	0	0	0	0	0	0	0	0	0	0	0	0	0	0	0	0	0	0	0	0	0	0	0	0	0	0	21	Bacteria	Firmicutes	Bacilli	Erysipelotrichales	Erysipelatoclostridiaceae	UCG-004	gut metagenome
bc9ddf85ab6a8bd90b60961c6e4f47e2	0	0	0	0	0	0	0	0	0	0	0	0	0	0	0	0	0	0	0	0	0	18	0	0	0	0	0	Bacteria	Firmicutes	Clostridia	Lachnospirales	Lachnospiraceae	Lachnospiraceae UCG-003	gut metagenome
367bc53afdc2556ffb2387b17ace36c1	0	0	0	0	0	0	0	0	0	0	0	0	18	0	0	0	0	0	0	0	0	0	0	0	0	0	0	Bacteria	Proteobacteria	Alphaproteobacteria	Rhodospirillales	uncultured	uncultured	gut metagenome
d07345c618f48acc0784a2d26a570e19	0	0	0	0	0	0	0	0	8	9	0	0	0	0	0	0	0	0	0	0	0	0	0	0	0	0	0	Bacteria	Firmicutes	Clostridia	Oscillospirales	Ruminococcaceae	Ruminococcus	gut metagenome
f3bb9affb8f82e57ce79f064acbeac66	0	0	0	0	0	0	0	0	0	0	0	0	0	17	0	0	0	0	0	0	0	0	0	0	0	0	0	Bacteria	Proteobacteria	Alphaproteobacteria	Rhodospirillales	uncultured	uncultured	gut metagenome
d29cf63f61c7d4d895f47c191ef7a70a	0	0	0	0	0	0	17	0	0	0	0	0	0	0	0	0	0	0	0	0	0	0	0	0	0	0	0	Bacteria	Firmicutes	Bacilli	Erysipelotrichales	Erysipelatoclostridiaceae	Candidatus Stoquefichus	gut metagenome
0fd42f9ee033cc76cfcf6e3b88ac667e	0	0	0	0	0	0	0	0	0	0	0	0	0	0	0	0	0	0	0	0	0	0	0	0	17	0	0	Bacteria	Firmicutes	Bacilli	Erysipelotrichales	Erysipelatoclostridiaceae	Candidatus Stoquefichus	gut metagenome
868b00d5c94a98b1b50084c3f98ce0aa	0	0	0	0	0	0	0	0	0	0	0	0	0	0	0	17	0	0	0	0	0	0	0	0	0	0	0	Bacteria	Proteobacteria	Alphaproteobacteria	Rhodospirillales	uncultured	uncultured	gut metagenome
7494857fae9941d5e4fe885e0626dbb6	0	0	0	0	0	0	0	0	0	0	0	0	0	0	0	0	0	0	0	0	17	0	0	0	0	0	0	Bacteria	Firmicutes	Bacilli	Erysipelotrichales	Erysipelatoclostridiaceae	Asteroleplasma	gut metagenome
417aa6a9906d61030caa11c4cac269f4	0	0	0	0	0	0	0	0	0	0	16	0	0	0	0	0	0	0	0	0	0	0	0	0	0	0	0	Bacteria	Firmicutes	Clostridia	Oscillospirales	Ruminococcaceae	uncultured	gut metagenome
f13b3fd53d13dccbf874fd9d4910ae09	0	0	0	16	0	0	0	0	0	0	0	0	0	0	0	0	0	0	0	0	0	0	0	0	0	0	0	Bacteria	Firmicutes	Clostridia	Oscillospirales	Ruminococcaceae	Ruminococcus	gut metagenome
14d159dbbf24af5882cdfc5a81fdb3b8	0	0	0	0	16	0	0	0	0	0	0	0	0	0	0	0	0	0	0	0	0	0	0	0	0	0	0	Bacteria	Firmicutes	Bacilli	Erysipelotrichales	Erysipelatoclostridiaceae	UCG-004	gut metagenome
9a3a10dbea6aa4394abb3c8aa43ee130	0	0	0	0	0	0	0	0	0	0	0	16	0	0	0	0	0	0	0	0	0	0	0	0	0	0	0	Bacteria	Firmicutes	Bacilli	Erysipelotrichales	Erysipelatoclostridiaceae	UCG-004	gut metagenome
4c3b679627bf777a939863ef01533641	0	0	0	0	0	0	16	0	0	0	0	0	0	0	0	0	0	0	0	0	0	0	0	0	0	0	0	Bacteria	Firmicutes	Clostridia	Clostridia vadinBB60 group	Clostridia vadinBB60 group	Clostridia vadinBB60 group	gut metagenome
49c9b36dfab703f994c18f457d54ea06	0	0	0	0	0	0	0	0	0	0	0	0	0	0	0	0	0	0	0	0	16	0	0	0	0	0	0	Bacteria	Proteobacteria	Alphaproteobacteria	Rhodospirillales	uncultured	uncultured	gut metagenome
5acf1f33d8d53e64f391a3da11ac1cd3	0	0	0	0	0	0	0	0	0	0	15	0	0	0	0	0	0	0	0	0	0	0	0	0	0	0	0	Bacteria	Spirochaetota	Spirochaetia	Spirochaetales	Spirochaetaceae	Treponema	gut metagenome
d94cd967c5e8a885967114f65f50af43	0	0	0	0	0	0	0	0	0	0	0	15	0	0	0	0	0	0	0	0	0	0	0	0	0	0	0	Bacteria	Firmicutes	Clostridia	Clostridia vadinBB60 group	Clostridia vadinBB60 group	Clostridia vadinBB60 group	gut metagenome
38d8cb347b3ec8c8a90c84878969933e	0	0	0	0	0	0	0	0	0	0	0	0	0	0	0	0	0	0	0	0	0	0	0	0	0	15	0	Bacteria	Firmicutes	Bacilli	Erysipelotrichales	Erysipelatoclostridiaceae	UCG-004	gut metagenome
ffad9c0b975df874daa198eae0a707bb	0	0	0	0	0	0	0	0	15	0	0	0	0	0	0	0	0	0	0	0	0	0	0	0	0	0	0	Bacteria	Firmicutes	Clostridia	Clostridia vadinBB60 group	Clostridia vadinBB60 group	Clostridia vadinBB60 group	gut metagenome
d3d7f5d657a85dc96220f23780cff5a1	0	0	0	0	0	0	0	0	0	0	0	14	0	0	0	0	0	0	0	0	0	0	0	0	0	0	0	Bacteria	Firmicutes	Bacilli	Erysipelotrichales	Erysipelatoclostridiaceae	Candidatus Stoquefichus	gut metagenome
716411edc017ba05828c0c3a59d8ce8a	0	0	0	0	0	0	0	0	0	0	0	0	14	0	0	0	0	0	0	0	0	0	0	0	0	0	0	Bacteria	Firmicutes	Bacilli	Erysipelotrichales	Erysipelatoclostridiaceae	UCG-004	gut metagenome
c1ff92f9f6d2d76a8cc4b5a2bcc89c1a	0	0	0	0	0	0	0	0	0	0	0	0	0	14	0	0	0	0	0	0	0	0	0	0	0	0	0	Bacteria	Firmicutes	Clostridia	Clostridia vadinBB60 group	Clostridia vadinBB60 group	Clostridia vadinBB60 group	gut metagenome
29eef6fd9d34ee7ad23ad6653123e86e	0	0	0	0	0	0	0	0	0	0	0	0	0	0	14	0	0	0	0	0	0	0	0	0	0	0	0	Bacteria	Firmicutes	Clostridia	Lachnospirales	Lachnospiraceae	Lachnospiraceae NK4A136 group	gut metagenome
be81d1a4aa490749f965f40aa2407319	0	0	0	0	0	0	0	0	14	0	0	0	0	0	0	0	0	0	0	0	0	0	0	0	0	0	0	Bacteria	Firmicutes	Clostridia	Oscillospirales	[Eubacterium] coprostanoligenes group	[Eubacterium] coprostanoligenes group	gut metagenome
e67ffc286b07eb5e07d4984c2903681c	0	0	0	0	0	0	0	0	0	0	0	0	0	0	0	0	0	0	0	0	14	0	0	0	0	0	0	Bacteria	Firmicutes	Clostridia	Oscillospirales	Ruminococcaceae	[Eubacterium] siraeum group	gut metagenome
b2851122dd26303fb39d9d79a4dc37b6	0	14	0	0	0	0	0	0	0	0	0	0	0	0	0	0	0	0	0	0	0	0	0	0	0	0	0	Bacteria	Proteobacteria	Alphaproteobacteria	Rhodospirillales	uncultured	uncultured	gut metagenome
37cbcfc1080f871e0116cca942133965	0	0	0	0	0	0	0	0	0	0	0	13	0	0	0	0	0	0	0	0	0	0	0	0	0	0	0	Bacteria	Firmicutes	Clostridia	Clostridia vadinBB60 group	Clostridia vadinBB60 group	Clostridia vadinBB60 group	gut metagenome
56cda18fc9c047e8afb8a3c3705a898b	0	0	0	0	0	0	0	0	0	0	0	0	0	0	0	0	0	0	12	0	0	0	0	0	0	0	0	Bacteria	Spirochaetota	Spirochaetia	Spirochaetales	Spirochaetaceae	Treponema	gut metagenome
9384d68418c8ffa16d0b029bccfdae4d	0	0	0	0	0	0	0	0	0	0	0	0	0	0	12	0	0	0	0	0	0	0	0	0	0	0	0	Bacteria	Proteobacteria	Alphaproteobacteria	Rhodospirillales	uncultured	uncultured	gut metagenome
3e757e53e669e2db9aadcdc4cd621df6	12	0	0	0	0	0	0	0	0	0	0	0	0	0	0	0	0	0	0	0	0	0	0	0	0	0	0	Bacteria	Firmicutes	Bacilli	Erysipelotrichales	Erysipelatoclostridiaceae	UCG-004	gut metagenome
dee2f2fb0b52601713e26b92b715e8a9	12	0	0	0	0	0	0	0	0	0	0	0	0	0	0	0	0	0	0	0	0	0	0	0	0	0	0	Bacteria	Firmicutes	Clostridia	Oscillospirales	Ruminococcaceae	uncultured	gut metagenome
82866fd22035f18c1fe27ec9302c6883	0	0	0	0	0	0	0	0	0	0	0	0	0	0	0	0	12	0	0	0	0	0	0	0	0	0	0	Bacteria	Firmicutes	Clostridia	Clostridia vadinBB60 group	Clostridia vadinBB60 group	Clostridia vadinBB60 group	gut metagenome
5451a6249d1bc02b673d5c47a6e76c2b	0	0	0	0	0	0	0	0	0	0	0	0	0	0	0	0	0	0	11	0	0	0	0	0	0	0	0	Bacteria	Firmicutes	Clostridia	Clostridia vadinBB60 group	Clostridia vadinBB60 group	Clostridia vadinBB60 group	gut metagenome
cdaa1c907cd0456dea809d8f78455299	0	0	0	0	0	0	0	0	0	0	0	0	0	0	0	0	0	0	0	0	0	0	0	0	11	0	0	Bacteria	Firmicutes	Bacilli	Erysipelotrichales	Erysipelatoclostridiaceae	UCG-004	gut metagenome
0da241052ff11a07fb8420aeba157925	0	0	0	0	0	0	0	0	0	0	0	0	0	0	0	11	0	0	0	0	0	0	0	0	0	0	0	Bacteria	Proteobacteria	Alphaproteobacteria	Rhodospirillales	uncultured	uncultured	gut metagenome
e6dd3721b0db3d54ab9c0d54f0f6cea8	0	0	0	0	0	0	0	0	0	0	0	0	0	0	0	0	0	0	0	0	11	0	0	0	0	0	0	Bacteria	Firmicutes	Bacilli	Erysipelotrichales	Erysipelatoclostridiaceae	UCG-004	gut metagenome
fbe5692728f7dda4c94cea218c4b4eb1	0	0	0	0	0	0	0	0	0	10	0	0	0	0	0	0	0	0	0	0	0	0	0	0	0	0	0	Bacteria	Spirochaetota	Spirochaetia	Spirochaetales	Spirochaetaceae	Treponema	gut metagenome
570178e4f9ca9c4bb5500fd5ba26b9a1	0	0	0	0	0	0	0	0	0	0	0	0	0	0	0	0	0	0	0	0	0	0	10	0	0	0	0	Bacteria	Firmicutes	Clostridia	Oscillospirales	Ruminococcaceae	uncultured	gut metagenome
48d3181ff5c6ca2a17460666cc060764	0	0	0	0	0	10	0	0	0	0	0	0	0	0	0	0	0	0	0	0	0	0	0	0	0	0	0	Bacteria	Proteobacteria	Gammaproteobacteria	Burkholderiales	Sutterellaceae	Sutterella	gut metagenome
b4ad9a03b5ef2f960cf2fbaaa66c5593	0	0	0	0	0	0	0	10	0	0	0	0	0	0	0	0	0	0	0	0	0	0	0	0	0	0	0	Bacteria	Firmicutes	Bacilli	Erysipelotrichales	Erysipelatoclostridiaceae	UCG-004	gut metagenome
98dabbb95e742f3873d99d3cbf48db8e	0	0	0	0	0	0	0	0	0	0	0	0	0	0	0	0	10	0	0	0	0	0	0	0	0	0	0	Bacteria	Firmicutes	Clostridia	Clostridia vadinBB60 group	Clostridia vadinBB60 group	Clostridia vadinBB60 group	gut metagenome
ab0bc09fa82958892119dd5481a35e7b	0	0	0	0	0	0	0	0	10	0	0	0	0	0	0	0	0	0	0	0	0	0	0	0	0	0	0	Bacteria	Firmicutes	Bacilli	Erysipelotrichales	Erysipelatoclostridiaceae	UCG-004	gut metagenome
cbf069e03f88eb337950b6f130096bce	0	0	9	0	0	0	0	0	0	0	0	0	0	0	0	0	0	0	0	0	0	0	0	0	0	0	0	Bacteria	Firmicutes	Bacilli	Erysipelotrichales	Erysipelatoclostridiaceae	UCG-004	gut metagenome
26729ffdb1d7b7d691cb15280e2e1a29	0	0	0	0	9	0	0	0	0	0	0	0	0	0	0	0	0	0	0	0	0	0	0	0	0	0	0	Bacteria	Firmicutes	Clostridia	Oscillospirales	Ruminococcaceae	Ruminococcus	gut metagenome
7a718f90bbcfcd52100045d5799d61a2	0	0	0	0	0	0	0	0	0	0	0	9	0	0	0	0	0	0	0	0	0	0	0	0	0	0	0	Bacteria	Firmicutes	Bacilli	Izemoplasmatales	Izemoplasmatales	Izemoplasmatales	gut metagenome
13c5aaf1abc37d7636617a90dde8c46b	0	0	0	0	0	0	0	0	0	0	0	0	9	0	0	0	0	0	0	0	0	0	0	0	0	0	0	Bacteria	Spirochaetota	Spirochaetia	Spirochaetales	Spirochaetaceae	Treponema	gut metagenome
0536aed61ac2de47dbbeeeeea7e42e1f	0	0	0	0	0	0	0	0	0	0	0	0	0	0	0	0	9	0	0	0	0	0	0	0	0	0	0	Bacteria	Proteobacteria	Alphaproteobacteria	Rhodospirillales	uncultured	uncultured	gut metagenome
0b0155b64d94947604980b45a6ae3b21	0	0	0	0	0	0	0	0	0	0	0	0	0	0	0	0	0	9	0	0	0	0	0	0	0	0	0	Bacteria	Firmicutes	Clostridia	Clostridia vadinBB60 group	Clostridia vadinBB60 group	Clostridia vadinBB60 group	gut metagenome
e8b7eb6d94582a932908958386eaa9b3	0	0	0	0	0	0	0	0	0	0	0	0	0	0	0	0	0	0	0	0	9	0	0	0	0	0	0	Bacteria	Spirochaetota	Spirochaetia	Spirochaetales	Spirochaetaceae	Treponema	gut metagenome
535cf826851bcc00f027aec266793e7e	0	0	0	0	0	0	0	0	0	8	0	0	0	0	0	0	0	0	0	0	0	0	0	0	0	0	0	Bacteria	Firmicutes	Clostridia	Clostridia vadinBB60 group	Clostridia vadinBB60 group	Clostridia vadinBB60 group	gut metagenome
b7f418803b0b878291f38f359b3f6b6b	0	0	0	0	0	0	0	0	0	0	8	0	0	0	0	0	0	0	0	0	0	0	0	0	0	0	0	Bacteria	Firmicutes	Clostridia	Oscillospirales	Ruminococcaceae	Ruminococcus	gut metagenome
16d18b0a9d6ab909ff6bc6b64ac58975	0	0	0	0	8	0	0	0	0	0	0	0	0	0	0	0	0	0	0	0	0	0	0	0	0	0	0	Bacteria	Firmicutes	Clostridia	Clostridia vadinBB60 group	Clostridia vadinBB60 group	Clostridia vadinBB60 group	gut metagenome
2cccdbefdb1a6af2846ff8e470dbc8eb	0	0	0	0	0	0	0	0	0	0	0	0	0	0	0	0	0	0	0	0	0	0	8	0	0	0	0	Bacteria	Firmicutes	Bacilli	Erysipelotrichales	Erysipelatoclostridiaceae	Asteroleplasma	gut metagenome
fa270e669514f41693300732ab034c74	0	0	0	0	0	0	0	8	0	0	0	0	0	0	0	0	0	0	0	0	0	0	0	0	0	0	0	Bacteria	Proteobacteria	Alphaproteobacteria	Rhodospirillales	uncultured	uncultured	gut metagenome
49726a80933211f2daf3f5fe5fc5290d	0	0	0	0	0	0	0	0	0	0	0	0	0	0	0	0	0	0	0	0	0	0	0	0	0	8	0	Bacteria	Firmicutes	Bacilli	Erysipelotrichales	Erysipelatoclostridiaceae	Candidatus Stoquefichus	gut metagenome
64f5a349d8de13e9971bb9f3d108c87e	8	0	0	0	0	0	0	0	0	0	0	0	0	0	0	0	0	0	0	0	0	0	0	0	0	0	0	Bacteria	Spirochaetota	Spirochaetia	Spirochaetales	Spirochaetaceae	Treponema	gut metagenome
545d50b9de650c64c23608f8dc977324	0	0	0	0	0	0	0	0	0	0	0	0	0	0	0	0	0	0	0	0	8	0	0	0	0	0	0	Bacteria	Firmicutes	Clostridia	Lachnospirales	Lachnospiraceae	Lachnospiraceae UCG-003	gut metagenome
983d4f6cbf0e00e281656f8e15b29945	0	0	0	7	0	0	0	0	0	0	0	0	0	0	0	0	0	0	0	0	0	0	0	0	0	0	0	Bacteria	Spirochaetota	Spirochaetia	Spirochaetales	Spirochaetaceae	Treponema	gut metagenome
0e16e2f120d4cbb343703cf8a0d6c863	0	0	0	0	0	7	0	0	0	0	0	0	0	0	0	0	0	0	0	0	0	0	0	0	0	0	0	Bacteria	Firmicutes	Clostridia	Oscillospirales	Ruminococcaceae	uncultured	gut metagenome
6badbbb88807d8b3582216756ba3fc98	0	0	0	0	0	0	0	0	0	0	0	0	0	0	0	0	7	0	0	0	0	0	0	0	0	0	0	Bacteria	Firmicutes	Bacilli	Izemoplasmatales	Izemoplasmatales	Izemoplasmatales	gut metagenome
0b4df8c79c486e388a50e033fa444a9c	0	0	0	0	0	0	0	0	0	0	0	0	0	0	0	0	7	0	0	0	0	0	0	0	0	0	0	Bacteria	Firmicutes	Clostridia	Oscillospirales	Ruminococcaceae	uncultured	gut metagenome
6463a507f7461b24728a5e9a9c10af70	0	0	0	0	0	0	0	0	0	0	0	0	0	0	0	0	0	0	0	0	0	0	6	0	0	0	0	Bacteria	Firmicutes	Bacilli	Erysipelotrichales	Erysipelatoclostridiaceae	UCG-004	gut metagenome
af7f127963d1018fc13a99ace26ba2a3	0	0	0	0	0	0	0	0	0	0	0	0	0	0	0	0	0	0	0	0	0	0	0	0	0	6	0	Bacteria	Firmicutes	Clostridia	Clostridia vadinBB60 group	Clostridia vadinBB60 group	Clostridia vadinBB60 group	gut metagenome
cd600f2ef6a5db1512f911c61d074c0e	0	0	0	0	0	0	0	0	0	0	0	0	0	0	0	0	0	0	0	0	0	0	0	0	0	6	0	Bacteria	Firmicutes	Clostridia	Clostridia vadinBB60 group	Clostridia vadinBB60 group	Clostridia vadinBB60 group	gut metagenome
205048c455d3775afecdb072760b9dcc	0	0	0	0	0	0	0	0	0	0	0	0	0	0	0	0	0	6	0	0	0	0	0	0	0	0	0	Bacteria	Firmicutes	Clostridia	Clostridia vadinBB60 group	Clostridia vadinBB60 group	Clostridia vadinBB60 group	gut metagenome
4c2d89498ba936c3cde350be6a98f13a	0	0	0	0	0	0	0	0	0	0	0	0	0	0	0	0	0	0	0	0	0	0	5	0	0	0	0	Bacteria	Firmicutes	Clostridia	Clostridia vadinBB60 group	Clostridia vadinBB60 group	Clostridia vadinBB60 group	gut metagenome
47edc0a581d5d7872b6d66d26fd77186	0	0	0	0	0	0	0	0	0	0	0	0	5	0	0	0	0	0	0	0	0	0	0	0	0	0	0	Bacteria	Firmicutes	Bacilli	Izemoplasmatales	Izemoplasmatales	Izemoplasmatales	gut metagenome
4ac5c0eb2d69cb7068fcc6a16432d0bb	0	0	0	0	0	0	5	0	0	0	0	0	0	0	0	0	0	0	0	0	0	0	0	0	0	0	0	Bacteria	Desulfobacterota	Desulfovibrionia	Desulfovibrionales	Desulfovibrionaceae	Desulfovibrio	gut metagenome
51990eced65f892c6e4c1f31e5cd4bd4	0	0	0	0	0	0	0	0	0	0	0	0	0	0	0	5	0	0	0	0	0	0	0	0	0	0	0	Bacteria	Firmicutes	Bacilli	Izemoplasmatales	Izemoplasmatales	Izemoplasmatales	gut metagenome
82d3329d82f85ff6cab8441c1fdd123d	5	0	0	0	0	0	0	0	0	0	0	0	0	0	0	0	0	0	0	0	0	0	0	0	0	0	0	Bacteria	Firmicutes	Clostridia	Christensenellales	Christensenellaceae	Christensenellaceae R-7 group	gut metagenome
26955c0d421e0ee583a3af998096054a	0	0	0	0	0	0	0	0	0	0	4	0	0	0	0	0	0	0	0	0	0	0	0	0	0	0	0	Bacteria	Firmicutes	Clostridia	Oscillospirales	Oscillospiraceae	NK4A214 group	gut metagenome
3b3da936a1a7ddda0d466ecb230592c6	0	0	0	0	0	0	0	0	0	0	0	0	0	0	0	4	0	0	0	0	0	0	0	0	0	0	0	Bacteria	Firmicutes	Clostridia	Clostridia vadinBB60 group	Clostridia vadinBB60 group	Clostridia vadinBB60 group	gut metagenome
c36533fa0f0ce7c852babaf2dbd7f5ab	0	0	0	0	0	0	0	0	0	0	0	0	0	0	0	0	0	0	0	0	0	0	0	3	0	0	0	Bacteria	Proteobacteria	Alphaproteobacteria	Rhodospirillales	uncultured	uncultured	gut metagenome
534bfbd95840b5076e84900be3aaf1c6	0	0	0	0	0	0	0	0	0	0	0	0	0	0	0	0	0	0	0	0	3	0	0	0	0	0	0	Bacteria	Firmicutes	Clostridia	Clostridia vadinBB60 group	Clostridia vadinBB60 group	Clostridia vadinBB60 group	gut metagenome
071cef11f3cffa168aa363b3f04fa8f0	0	0	0	0	0	0	2	0	0	0	0	0	0	0	0	0	0	0	0	0	0	0	0	0	0	0	0	Bacteria	Firmicutes	Clostridia	Clostridia vadinBB60 group	Clostridia vadinBB60 group	Clostridia vadinBB60 group	gut metagenome
230de304ab8c22c751f6d775bbf7f6be	0	0	0	0	0	0	0	2	0	0	0	0	0	0	0	0	0	0	0	0	0	0	0	0	0	0	0	Bacteria	Firmicutes	Bacilli	Erysipelotrichales	Erysipelatoclostridiaceae	UCG-004	gut metagenome
cd5169f55861551b1bcbc57d34b85241	0	0	0	0	0	0	0	0	0	0	0	0	0	0	0	0	0	0	19	0	0	0	0	0	0	0	26	Bacteria	Campilobacterota	Campylobacteria	Campylobacterales	Helicobacteraceae	Helicobacter	Helicobacter rappini
9bb9aa67ec8a6c7c1e5e3eed673cc47e	0	0	0	0	0	0	0	0	0	0	12	0	16	0	0	0	0	0	0	0	0	0	0	0	0	0	0	Bacteria	Campilobacterota	Campylobacteria	Campylobacterales	Helicobacteraceae	Helicobacter	Helicobacter rappini
c5cb75bb2a7ceb8438002378f50095d8	0	0	0	0	0	0	0	0	0	0	0	0	0	0	0	0	0	0	0	0	24	0	0	0	0	0	0	Bacteria	Campilobacterota	Campylobacteria	Campylobacterales	Helicobacteraceae	Helicobacter	Helicobacter rappini
760fc9519a7ead01d55dea76b85d5934	0	0	0	0	0	0	0	0	0	17	0	0	0	0	0	0	0	0	0	0	0	0	0	0	0	0	0	Bacteria	Campilobacterota	Campylobacteria	Campylobacterales	Helicobacteraceae	Helicobacter	Helicobacter rappini
bdec74f3e9a5315ee2642fa7be651987	0	0	0	0	0	0	0	0	0	0	0	0	0	14	0	0	0	0	0	0	0	0	0	0	0	0	0	Bacteria	Campilobacterota	Campylobacteria	Campylobacterales	Helicobacteraceae	Helicobacter	Helicobacter rappini
1d4054052d939df16e32429e47bb9123	0	0	0	0	0	0	0	0	0	0	0	0	0	0	12	0	0	0	0	0	0	0	0	0	0	0	0	Bacteria	Campilobacterota	Campylobacteria	Campylobacterales	Helicobacteraceae	Helicobacter	Helicobacter rappini
b53d35af4310e661636d418d0167678a	0	0	0	10	0	0	0	0	0	0	0	0	0	0	0	0	0	0	0	0	0	0	0	0	0	0	0	Bacteria	Campilobacterota	Campylobacteria	Campylobacterales	Helicobacteraceae	Helicobacter	Helicobacter rappini
ee1528c1a567ae484963d3fb2f3860ad	0	0	0	0	0	0	0	0	0	0	0	0	0	0	0	0	0	0	0	0	0	0	0	0	10	0	0	Bacteria	Campilobacterota	Campylobacteria	Campylobacterales	Helicobacteraceae	Helicobacter	Helicobacter rappini
c9b19bd8a721945291aa1a528f66789b	0	7	0	0	0	0	0	0	0	0	0	0	0	0	0	0	0	0	0	0	0	0	0	0	0	0	0	Bacteria	Campilobacterota	Campylobacteria	Campylobacterales	Helicobacteraceae	Helicobacter	Helicobacter rappini
0250346ab0cd1a454c8f504c15f424f2	0	0	0	0	0	0	5	0	0	0	0	0	0	0	0	0	0	0	0	0	0	0	0	0	0	0	0	Bacteria	Campilobacterota	Campylobacteria	Campylobacterales	Helicobacteraceae	Helicobacter	Helicobacter rappini
021d1252b7892a718c6e74a9ba58a576	0	0	0	0	0	0	0	0	0	0	0	0	0	0	0	0	0	5	0	0	0	0	0	0	0	0	0	Bacteria	Campilobacterota	Campylobacteria	Campylobacterales	Helicobacteraceae	Helicobacter	Helicobacter rappini
b86643ff066c81b71f2e2dde77bcbad8	0	0	0	0	0	0	0	0	0	0	0	0	0	0	0	0	0	0	0	4	0	0	0	0	0	0	0	Bacteria	Campilobacterota	Campylobacteria	Campylobacterales	Helicobacteraceae	Helicobacter	Helicobacter rappini
5ec1cf23170cf7e5ad63e8413ca474fe	0	192	0	0	0	0	0	60	0	0	0	0	0	0	0	0	0	0	0	0	0	0	0	0	0	0	0	Bacteria	Firmicutes	Clostridia	Clostridiales	Clostridiaceae	Clostridium sensu stricto 1	human gut
8bfe8f8bc5bc0ecfeb684288d8f50f08	0	0	0	0	96	0	0	0	0	0	0	0	0	0	0	0	0	0	82	0	0	0	0	0	0	0	0	Bacteria	Firmicutes	Clostridia	Clostridiales	Clostridiaceae	Clostridium sensu stricto 1	human gut
162cf0f35741e886e72dc298c9e0dbdb	0	0	0	0	0	0	0	24	0	0	0	0	0	0	0	0	0	0	0	0	0	0	0	0	87	61	0	Bacteria	Firmicutes	Clostridia	Clostridiales	Clostridiaceae	Clostridium sensu stricto 1	human gut
d751afbc6abd8a6451092dd42760c3bf	10	0	0	0	0	0	0	0	0	0	0	0	0	0	0	0	50	0	25	0	24	0	0	0	0	0	0	Bacteria	Firmicutes	Clostridia	Lachnospirales	Lachnospiraceae	Moryella	human gut
81d6ec53b1e7872aaaf5aeab2f4838fc	0	0	0	0	0	0	0	0	0	0	0	0	0	0	0	0	0	0	0	90	0	0	0	0	0	0	0	Bacteria	Firmicutes	Clostridia	Clostridiales	Clostridiaceae	Clostridium sensu stricto 1	human gut
3c9122dd0cb4062e502b5cdd7fb9695b	58	0	0	0	0	0	0	0	0	0	0	0	0	0	0	0	0	0	0	0	0	0	0	0	0	0	0	Bacteria	Firmicutes	Clostridia	Clostridiales	Clostridiaceae	Clostridium sensu stricto 1	human gut
ddd37060d0bcf8ff8e6234d2a6073841	0	0	0	0	0	0	0	0	0	0	0	0	21	19	0	0	0	0	0	0	0	0	0	0	0	0	0	Bacteria	Firmicutes	Clostridia	Lachnospirales	Lachnospiraceae	Moryella	human gut
5aa7b4357be24cdd174bec808b4afe2d	0	0	0	0	0	0	0	0	0	0	0	0	0	0	0	0	0	0	0	0	0	29	0	0	0	8	0	Bacteria	Firmicutes	Clostridia	Lachnospirales	Lachnospiraceae	Moryella	human gut
0334afe06dfa20dd1a7f1e9203fe0005	0	0	0	0	0	0	0	0	0	0	0	0	0	0	0	0	0	0	0	0	0	0	36	0	0	0	0	Bacteria	Firmicutes	Clostridia	Lachnospirales	Lachnospiraceae	uncultured	human gut
cfceb21327f754b4287171664041f1c3	0	0	0	0	0	0	0	0	0	0	34	0	0	0	0	0	0	0	0	0	0	0	0	0	0	0	0	Bacteria	Bacteroidota	Bacteroidia	Bacteroidales	Prevotellaceae	Prevotella	human gut
e8c92b59a36c9473b3c31a4eb6b06a21	0	0	0	0	0	0	0	0	17	0	0	0	0	0	0	0	0	0	0	0	0	0	13	0	0	0	0	Bacteria	Firmicutes	Clostridia	Lachnospirales	Lachnospiraceae	Moryella	human gut
cb016903a738d469d73b09870d6790be	0	0	0	0	0	0	0	0	0	0	0	0	0	0	0	21	0	0	0	0	0	0	0	8	0	0	0	Bacteria	Firmicutes	Clostridia	Lachnospirales	Lachnospiraceae	uncultured	human gut
ae70065b57df387986e7017962ad4ca2	0	0	0	0	0	0	0	0	0	0	0	0	0	0	0	0	0	0	28	0	0	0	0	0	0	0	0	Bacteria	Firmicutes	Clostridia	Lachnospirales	Lachnospiraceae	uncultured	human gut
56f7098f9c4f18d0daee9d84fe8e805f	0	0	0	0	0	0	0	0	0	0	0	28	0	0	0	0	0	0	0	0	0	0	0	0	0	0	0	Bacteria	Firmicutes	Clostridia	Lachnospirales	Lachnospiraceae	Moryella	human gut
9bfe7aad906b4660a1db8a46e14ea9c9	0	0	0	0	0	0	0	28	0	0	0	0	0	0	0	0	0	0	0	0	0	0	0	0	0	0	0	Bacteria	Firmicutes	Clostridia	Lachnospirales	Lachnospiraceae	Moryella	human gut
4dc3188433bfc856cfabebb5e4bd174b	0	0	0	0	0	0	0	28	0	0	0	0	0	0	0	0	0	0	0	0	0	0	0	0	0	0	0	Bacteria	Firmicutes	Clostridia	Clostridiales	Clostridiaceae	Clostridium sensu stricto 1	human gut
ca5a3a02b3c1bfe109d0da37319eee29	0	0	0	0	0	0	0	0	0	0	0	0	0	0	0	0	0	0	0	0	0	0	0	0	26	0	0	Bacteria	Bacteroidota	Bacteroidia	Bacteroidales	Prevotellaceae	Prevotella	human gut
8ebda47273e7ec5c1f79e6c827180337	0	26	0	0	0	0	0	0	0	0	0	0	0	0	0	0	0	0	0	0	0	0	0	0	0	0	0	Bacteria	Firmicutes	Clostridia	Lachnospirales	Lachnospiraceae	uncultured	human gut
98160fdb682294cd31a583a288b02c8d	0	0	0	0	0	0	22	0	0	0	0	0	0	0	0	0	0	0	0	0	0	0	0	0	0	0	0	Bacteria	Firmicutes	Clostridia	Lachnospirales	Lachnospiraceae	Moryella	human gut
09140283084f3aae05f76a4bdf0edd5a	0	0	0	0	0	0	0	0	0	0	0	0	0	0	0	0	0	20	0	0	0	0	0	0	0	0	0	Bacteria	Firmicutes	Clostridia	Lachnospirales	Lachnospiraceae	Moryella	human gut
27c5a5f0092abdae57cdc7f54eaefaf0	0	0	0	0	0	0	0	0	0	19	0	0	0	0	0	0	0	0	0	0	0	0	0	0	0	0	0	Bacteria	Firmicutes	Clostridia	Lachnospirales	Lachnospiraceae	Moryella	human gut
ba7e2c40946ebd9f5dff1eb752221b57	0	0	0	0	0	0	0	0	0	18	0	0	0	0	0	0	0	0	0	0	0	0	0	0	0	0	0	Bacteria	Firmicutes	Clostridia	Lachnospirales	Lachnospiraceae	uncultured	human gut
f1bc4e1c00dcfb1118e3e20c6f0b1721	0	0	0	0	0	0	0	0	0	0	17	0	0	0	0	0	0	0	0	0	0	0	0	0	0	0	0	Bacteria	Firmicutes	Clostridia	Lachnospirales	Lachnospiraceae	Moryella	human gut
74aa3815335bcd96231acdf36e68b598	0	0	0	0	0	0	0	0	0	0	0	0	0	0	0	0	0	0	0	0	0	0	0	16	0	0	0	Bacteria	Bacteroidota	Bacteroidia	Bacteroidales	Prevotellaceae	Prevotella	human gut
7460fcf28ecee38d7eb8b83f2c6a1b1d	0	0	0	0	0	0	0	0	0	0	0	0	0	0	0	0	0	0	0	14	0	0	0	0	0	0	0	Bacteria	Firmicutes	Clostridia	Lachnospirales	Lachnospiraceae	Moryella	human gut
6299cf23cf6fa1eff76765eb4bd79c77	0	0	0	0	0	0	0	0	0	0	0	0	0	0	0	0	0	0	0	0	0	0	0	13	0	0	0	Bacteria	Firmicutes	Clostridia	Lachnospirales	Lachnospiraceae	Moryella	human gut
682b3b401dff8d77cb9a955418f67beb	0	0	0	7	0	0	0	0	0	0	0	0	0	0	0	0	0	0	0	0	0	0	0	0	0	0	0	Bacteria	Firmicutes	Clostridia	Lachnospirales	Lachnospiraceae	Moryella	human gut
533ccee326439daf32fdc362b1632042	0	0	0	0	0	0	0	0	0	0	0	0	0	0	0	0	0	0	0	0	0	0	0	0	2	0	0	Bacteria	Firmicutes	Clostridia	Clostridiales	Clostridiaceae	Clostridium sensu stricto 1	human gut
b5501bb649821dd62b766c7d891aaf24	0	0	0	0	0	0	0	0	0	0	0	0	0	0	0	0	14	0	0	0	0	0	0	0	0	0	0	Bacteria	Firmicutes	Clostridia	Oscillospirales	Oscillospiraceae	NK4A214 group	Lachnospiraceae bacterium
b54f54fa38dd8d34f04ef21b2f91a8b2	0	0	0	0	0	0	0	0	0	0	0	0	0	12	0	0	0	0	0	0	0	0	0	0	0	0	0	Bacteria	Firmicutes	Clostridia	Oscillospirales	Oscillospiraceae	NK4A214 group	Lachnospiraceae bacterium
f5455de630db82810751e9dc9d6893e1	0	0	0	0	0	0	0	0	0	0	0	0	0	0	0	0	0	0	0	0	0	0	0	42	0	56	0	Bacteria	Firmicutes	Bacilli	Lactobacillales	Lactobacillaceae	Lactobacillus	Lactobacillus agilis
a14a7838e13b3a577ed371162870d7ed	0	0	0	0	0	0	0	0	0	0	0	0	0	0	0	0	0	0	0	4	0	0	0	0	0	0	0	Bacteria	Firmicutes	Bacilli	Lactobacillales	Lactobacillaceae	Lactobacillus	Lactobacillus agilis
03df00c0938ed5ba481b61a2d75e0ea7	0	0	0	0	0	0	0	0	0	0	0	0	0	0	35	0	0	0	0	0	0	0	0	0	0	0	18	Bacteria	Firmicutes	Bacilli	Lactobacillales	Lactobacillaceae	Lactobacillus	Lactobacillus coleohominis
572c1f25061d0a899892f7a86dd0abbd	0	0	0	0	0	0	0	0	0	0	0	0	0	0	0	0	0	0	37	0	0	0	0	0	0	0	0	Bacteria	Firmicutes	Bacilli	Lactobacillales	Lactobacillaceae	Lactobacillus	Lactobacillus coleohominis
82b0134f34f6ee70832fda5f7f352e04	0	110	0	0	0	31	0	51	0	0	13	7	19	0	3	0	27	55	8	0	0	0	0	0	0	0	0	Bacteria	Firmicutes	Bacilli	Lactobacillales	Lactobacillaceae	Lactobacillus	Lactobacillus mucosae
8594105b6e59c119241421b0fec7c4ad	46	0	0	0	0	0	0	0	0	0	17	0	12	0	15	91	0	0	21	0	0	0	76	0	0	0	0	Bacteria	Firmicutes	Bacilli	Lactobacillales	Lactobacillaceae	Lactobacillus	Lactobacillus mucosae
6234a7e862ececb999f79be3be351630	44	0	0	0	62	0	0	0	33	0	0	11	0	0	0	0	45	0	0	0	0	0	0	43	39	0	0	Bacteria	Firmicutes	Bacilli	Lactobacillales	Lactobacillaceae	Lactobacillus	Lactobacillus mucosae
7013a9dcb7c6c25e91e98ce739df9776	0	0	0	0	0	0	0	0	0	0	21	0	10	82	7	0	30	0	11	0	0	0	0	0	0	0	0	Bacteria	Firmicutes	Bacilli	Lactobacillales	Lactobacillaceae	Lactobacillus	Lactobacillus mucosae
b320e7234fdac91720c074eb9dcc2093	0	0	0	0	0	0	0	0	0	0	0	8	0	0	17	0	17	0	0	0	0	0	0	0	0	93	0	Bacteria	Firmicutes	Bacilli	Lactobacillales	Lactobacillaceae	Lactobacillus	Lactobacillus mucosae
83fb069879b4f28ca810774e419f4c07	0	0	0	0	0	0	0	0	0	74	10	11	29	0	8	0	0	0	0	0	0	0	0	0	0	0	0	Bacteria	Firmicutes	Bacilli	Lactobacillales	Lactobacillaceae	Lactobacillus	Lactobacillus mucosae
4697111221925a03e049177990458b91	21	0	0	45	0	0	0	0	0	0	17	0	8	0	15	0	0	0	19	0	0	0	0	0	0	0	0	Bacteria	Firmicutes	Bacilli	Lactobacillales	Lactobacillaceae	Lactobacillus	Lactobacillus mucosae
91f014e5cc6cbcac6c5ea92f80a97a9b	0	0	0	0	0	0	0	0	0	0	11	16	19	0	11	0	13	0	14	0	0	0	0	0	0	0	0	Bacteria	Firmicutes	Bacilli	Lactobacillales	Lactobacillaceae	Lactobacillus	Lactobacillus mucosae
41a41206f35d521e7644b563b2aa0706	0	0	0	0	0	0	0	0	0	0	0	0	0	0	0	0	0	0	0	0	83	0	0	0	0	0	0	Bacteria	Firmicutes	Bacilli	Lactobacillales	Lactobacillaceae	Lactobacillus	Lactobacillus mucosae
01966d28d510c0bffcdd3144ef6c424d	0	0	0	0	0	0	0	0	0	0	16	0	0	0	15	44	0	0	0	0	0	0	0	0	0	0	0	Bacteria	Firmicutes	Bacilli	Lactobacillales	Lactobacillaceae	Lactobacillus	Lactobacillus mucosae
d85621fbd48b4dc66dc85df01ca6bb2f	0	0	0	0	0	0	0	0	0	0	21	14	10	0	19	0	0	0	0	0	0	0	0	0	0	0	0	Bacteria	Firmicutes	Bacilli	Lactobacillales	Lactobacillaceae	Lactobacillus	Lactobacillus mucosae
b897df473e7e3b7fdf61718b6c8c9fa6	0	0	0	0	0	0	0	0	0	0	0	29	0	0	0	0	0	0	21	0	0	0	0	0	0	0	0	Bacteria	Firmicutes	Bacilli	Lactobacillales	Lactobacillaceae	Lactobacillus	Lactobacillus mucosae
92c2606794cd6a790eadf75843841d14	0	0	0	0	0	0	0	0	0	43	0	0	0	0	0	0	0	0	39	0	0	0	0	0	0	0	0	Bacteria	Firmicutes	Bacilli	Lactobacillales	Lactobacillaceae	Lactobacillus	Lactobacillus panis
e0764bdf8de07557732a777e8ec92bd7	37	81	0	24	0	42	0	70	55	111	47	139	87	94	91	58	99	86	99	0	0	79	41	0	0	0	65	Bacteria	Firmicutes	Bacilli	Lactobacillales	Lactobacillaceae	Lactobacillus	Lactobacillus pontis
8b07f8f1fd2113da0caa8838080726f7	43	54	0	36	0	38	0	87	56	97	56	105	84	79	59	36	88	64	98	0	0	0	37	0	66	0	50	Bacteria	Firmicutes	Bacilli	Lactobacillales	Lactobacillaceae	Lactobacillus	Lactobacillus pontis
f102d2b50e62d59d75a65365b6e38710	0	0	0	0	0	0	0	0	14	24	8	15	15	22	10	6	15	12	0	0	0	0	0	0	0	0	0	Bacteria	Firmicutes	Bacilli	Lactobacillales	Lactobacillaceae	Lactobacillus	Lactobacillus pontis
c5d39c644c773f29486946c3cbd87c38	0	0	0	0	0	0	0	0	12	23	12	11	17	13	11	5	15	9	0	0	0	0	0	0	0	0	0	Bacteria	Firmicutes	Bacilli	Lactobacillales	Lactobacillaceae	Lactobacillus	Lactobacillus pontis
2769039190122d55e42da10bdd36d036	0	0	0	0	0	0	0	0	0	20	10	16	11	6	0	0	15	7	0	0	0	0	0	0	0	0	0	Bacteria	Firmicutes	Bacilli	Lactobacillales	Lactobacillaceae	Lactobacillus	Lactobacillus pontis
1e1e1287738ed9afba6e41aad4901345	0	0	0	0	0	0	0	0	0	9	7	10	13	13	0	0	10	10	0	0	0	0	0	0	0	0	0	Bacteria	Firmicutes	Bacilli	Lactobacillales	Lactobacillaceae	Lactobacillus	Lactobacillus pontis
f45cbb97c513e29c9f8854bfcdc51cab	0	0	0	0	0	0	0	0	0	9	0	17	6	23	0	0	0	0	0	0	0	0	0	0	0	0	0	Bacteria	Firmicutes	Bacilli	Lactobacillales	Lactobacillaceae	Lactobacillus	Lactobacillus pontis
b16d802309600801dc27c5ec03e623d7	0	0	0	0	0	0	0	0	2	1	10	9	2	3	5	5	7	10	0	0	0	0	0	0	0	0	0	Bacteria	Firmicutes	Bacilli	Lactobacillales	Lactobacillaceae	Lactobacillus	Lactobacillus pontis
d9022ee76c5c96174688812b351a64ee	0	0	0	0	0	0	0	0	0	9	0	9	8	15	0	0	0	0	0	0	0	0	0	0	0	0	0	Bacteria	Firmicutes	Bacilli	Lactobacillales	Lactobacillaceae	Lactobacillus	Lactobacillus pontis
fccf1693bf5c9e44f8c0f98e69f6851b	0	0	0	0	0	0	0	0	2	1	9	3	2	0	8	4	7	4	0	0	0	0	0	0	0	0	0	Bacteria	Firmicutes	Bacilli	Lactobacillales	Lactobacillaceae	Lactobacillus	Lactobacillus pontis
57f741a48261e2a0c68aff9bbbc09c5a	0	0	0	0	0	0	0	0	6	0	3	12	2	2	0	0	0	0	0	0	0	0	0	0	0	0	0	Bacteria	Firmicutes	Bacilli	Lactobacillales	Lactobacillaceae	Lactobacillus	Lactobacillus pontis
e84e70b7434964e685a19a10c18c79f3	0	0	0	0	0	0	0	0	5	2	0	0	1	0	0	0	5	7	0	0	0	0	0	0	0	0	0	Bacteria	Firmicutes	Bacilli	Lactobacillales	Lactobacillaceae	Lactobacillus	Lactobacillus pontis
b007983c72a9e92843a484552a75023a	0	0	0	0	0	0	0	0	0	0	0	0	0	0	0	0	0	0	11	0	0	0	0	0	0	0	0	Bacteria	Firmicutes	Bacilli	Lactobacillales	Lactobacillaceae	Lactobacillus	Lactobacillus pontis
b4bcde312e088e0859ae0c9181830444	0	0	0	0	0	0	0	0	0	0	0	0	0	0	0	0	0	0	11	0	0	0	0	0	0	0	0	Bacteria	Firmicutes	Bacilli	Lactobacillales	Lactobacillaceae	Lactobacillus	Lactobacillus pontis
cc94456cf30791dca5b24f9c1804b620	0	0	0	0	0	0	0	0	0	0	0	0	0	0	0	0	0	0	8	0	0	0	0	0	0	0	0	Bacteria	Firmicutes	Bacilli	Lactobacillales	Lactobacillaceae	Lactobacillus	Lactobacillus pontis
22d0180e50bb7fcc7531178c773cda5c	0	0	0	0	0	0	0	0	0	0	0	0	0	2	0	0	0	0	0	0	0	0	0	0	0	0	0	Bacteria	Firmicutes	Bacilli	Lactobacillales	Lactobacillaceae	Lactobacillus	Lactobacillus pontis
7f81009b8a4b55e0259e35acaa296f4d	0	0	0	0	0	0	0	0	0	27	19	39	0	0	29	0	0	0	0	0	0	0	0	0	0	0	31	Bacteria	Firmicutes	Bacilli	Lactobacillales	Lactobacillaceae	Lactobacillus	Lactobacillus porci
5b2fc39a2ff3d7994d535cc18bbe1034	0	0	0	0	0	0	0	0	0	37	13	75	0	0	0	0	0	0	0	0	0	0	0	0	0	0	6	Bacteria	Firmicutes	Bacilli	Lactobacillales	Lactobacillaceae	Lactobacillus	Lactobacillus porci
4ca55d5d04aa24409c85f3ff566c9aaa	0	0	0	37	0	0	0	45	0	0	10	0	0	0	0	0	0	0	0	0	0	0	0	0	0	0	15	Bacteria	Firmicutes	Bacilli	Lactobacillales	Lactobacillaceae	Lactobacillus	Lactobacillus porci
f5bdceca1a99af6dc2eeb290fc30f746	0	9	0	0	0	0	0	31	0	0	20	0	0	0	16	0	0	0	0	0	0	0	0	0	0	0	17	Bacteria	Firmicutes	Bacilli	Lactobacillales	Lactobacillaceae	Lactobacillus	Lactobacillus porci
047e8fc63678b80dc3ff47c619126ae4	0	0	0	0	0	0	0	0	0	0	26	0	0	0	0	0	0	0	0	0	0	0	0	0	0	0	39	Bacteria	Firmicutes	Bacilli	Lactobacillales	Lactobacillaceae	Lactobacillus	Lactobacillus porci
559b8c415b97ef830c00537c245701b9	0	0	0	0	0	0	0	0	0	0	14	0	0	35	0	0	0	0	0	0	0	0	0	0	0	0	6	Bacteria	Firmicutes	Bacilli	Lactobacillales	Lactobacillaceae	Lactobacillus	Lactobacillus porci
8eb6ed97560e23873ea3f5a5214533d5	0	0	0	0	0	0	0	21	0	0	0	0	0	17	0	0	0	0	0	0	0	0	0	0	0	0	0	Bacteria	Firmicutes	Bacilli	Lactobacillales	Lactobacillaceae	Lactobacillus	Lactobacillus porci
0482ed79777185b54868cf61b57c1628	0	0	0	21	0	0	0	0	0	0	0	0	0	0	0	0	0	0	0	0	0	0	0	0	0	0	0	Bacteria	Firmicutes	Bacilli	Lactobacillales	Lactobacillaceae	Lactobacillus	Lactobacillus porci
92d76ea195685d21e30af4dc3e3f61d7	0	0	0	0	0	0	0	0	0	0	1	0	0	0	0	0	0	0	0	0	0	0	0	0	0	0	0	Bacteria	Firmicutes	Bacilli	Lactobacillales	Lactobacillaceae	Lactobacillus	Lactobacillus porci
dbea279d4e5014be38971125f8dd44f9	0	0	0	0	0	0	0	0	0	0	0	0	0	0	0	0	0	0	39	0	0	0	0	0	0	0	0	Bacteria	Firmicutes	Bacilli	Lactobacillales	Lactobacillaceae	Lactobacillus	Lactobacillus ultunensis
7ec87c33a86b5a5f07f766357d2debd3	0	0	0	0	0	0	0	5	0	0	0	0	0	0	0	0	0	0	0	0	0	0	0	0	0	0	0	Bacteria	Firmicutes	Bacilli	Lactobacillales	Lactobacillaceae	Lactobacillus	Lactobacillus ultunensis
90cca0aabb07471a6f39510c7ade00dc	0	0	0	0	0	0	0	0	0	0	0	0	2	0	0	0	0	0	0	0	0	0	0	0	0	0	0	Bacteria	Firmicutes	Bacilli	Lactobacillales	Lactobacillaceae	Lactobacillus	Lactobacillus ultunensis
7b8241b7f91880a9cab7d660b47d0aab	0	0	0	0	0	0	0	0	0	0	0	0	2	0	0	0	0	0	0	0	0	0	0	0	0	0	0	Bacteria	Firmicutes	Bacilli	Lactobacillales	Lactobacillaceae	Lactobacillus	Lactobacillus ultunensis
ce486ea77655810de83a2bcd863eb6a2	0	0	0	0	0	0	0	0	0	0	0	0	0	0	0	0	0	0	0	0	0	0	0	0	0	0	2	Bacteria	Firmicutes	Bacilli	Lactobacillales	Lactobacillaceae	Lactobacillus	Lactobacillus ultunensis
6362855791342caa63e56244348fc03d	0	0	0	0	0	11	0	0	0	0	0	0	0	0	0	0	0	0	0	0	0	0	0	0	0	0	0	Bacteria	Desulfobacterota	Desulfovibrionia	Desulfovibrionales	Desulfovibrionaceae	Lawsonia	Lawsonia intracellularis
a52c6c81427471b1d38450a3f00153da	0	0	0	0	0	0	0	0	0	0	0	0	0	0	0	0	0	0	0	0	0	0	0	0	0	7	0	Bacteria	Desulfobacterota	Desulfovibrionia	Desulfovibrionales	Desulfovibrionaceae	Lawsonia	Lawsonia intracellularis
7b674bbba894330b05ec88152f8d83c6	0	0	0	0	0	0	0	0	0	0	0	0	0	0	0	0	0	0	0	0	0	0	0	0	2	0	0	Bacteria	Desulfobacterota	Desulfovibrionia	Desulfovibrionales	Desulfovibrionaceae	Lawsonia	Lawsonia intracellularis
62173e436280ed1733ee42a384e96985	0	61	0	0	0	0	0	0	0	0	23	0	0	0	18	0	0	0	13	0	0	0	0	0	0	0	90	Bacteria	Firmicutes	Negativicutes	Veillonellales-Selenomonadales	Veillonellaceae	Megasphaera	Megasphaera elsdenii
6a460daf68eb0410b51d79e495fbccc7	0	0	0	0	0	0	0	33	0	0	0	0	0	0	17	0	0	0	16	0	0	0	0	0	58	0	0	Bacteria	Firmicutes	Negativicutes	Veillonellales-Selenomonadales	Veillonellaceae	Megasphaera	Megasphaera elsdenii
1e19dd949241a0e847e4003f42f7e2be	0	0	0	0	0	0	0	0	0	0	34	0	0	0	28	0	0	0	15	0	0	0	0	0	0	0	0	Bacteria	Firmicutes	Negativicutes	Veillonellales-Selenomonadales	Veillonellaceae	Megasphaera	Megasphaera elsdenii
b01a2322e2ca99315646d79cf157cb20	0	0	0	0	0	0	0	0	0	0	0	0	16	0	0	0	0	0	0	0	0	0	0	0	0	0	0	Bacteria	Firmicutes	Negativicutes	Veillonellales-Selenomonadales	Veillonellaceae	Megasphaera	Megasphaera elsdenii
aad0b2beef4e9018d4636bc759bc31a8	0	0	0	0	0	0	0	0	0	0	0	0	0	0	0	0	0	3	0	0	0	0	0	0	0	0	0	Bacteria	Firmicutes	Negativicutes	Veillonellales-Selenomonadales	Veillonellaceae	Megasphaera	Megasphaera elsdenii
379d2504ebcb703a7e348bf26cb26331	28	45	80	0	20	0	0	0	0	0	0	0	64	0	60	0	0	0	0	49	0	0	0	0	39	0	0	Bacteria	Firmicutes	Clostridia	Lachnospirales	Lachnospiraceae	Coprococcus	metagenome
d7c8c112d06db258ec21a9c2e1b5f574	43	16	0	0	0	0	0	0	0	0	0	0	34	0	31	0	0	0	20	26	0	0	0	0	35	87	0	Bacteria	Firmicutes	Clostridia	Lachnospirales	Lachnospiraceae	Coprococcus	metagenome
7eb8cb7648ea6a3aee1aeeeeb96641cb	35	0	0	0	52	0	0	0	0	0	81	0	0	0	0	0	0	0	0	0	0	0	0	0	17	0	0	Bacteria	Firmicutes	Clostridia	Lachnospirales	Lachnospiraceae	Coprococcus	metagenome
5a387672f62de1d7381eddb43624c385	0	0	0	0	0	0	0	0	35	13	0	0	0	0	0	0	0	0	0	0	0	0	0	0	0	0	122	Bacteria	Firmicutes	Clostridia	Lachnospirales	Lachnospiraceae	Coprococcus	metagenome
d85250745c7c6881b8cf7fb7bf3a9274	0	0	0	0	0	0	0	0	0	0	0	0	70	64	0	29	0	0	0	0	0	0	0	0	0	0	0	Bacteria	Bacteroidota	Bacteroidia	Bacteroidales	Prevotellaceae	Prevotellaceae NK3B31 group	metagenome
e42acb8ba764d3442ec41516d8945b67	0	0	0	0	0	0	0	62	0	0	0	0	0	41	0	0	0	0	20	0	0	0	0	0	0	39	0	Bacteria	Firmicutes	Clostridia	Lachnospirales	Lachnospiraceae	Coprococcus	metagenome
79717ed484f4475427f1c9a27f2c8ed9	0	0	0	0	0	0	0	0	0	0	98	0	0	0	0	0	0	43	0	0	0	0	0	0	0	0	0	Bacteria	Bacteroidota	Bacteroidia	Bacteroidales	Prevotellaceae	Prevotellaceae NK3B31 group	metagenome
50ff676ca9d755a78df9f08ae69fa0d1	0	0	0	60	0	0	0	0	0	0	0	0	0	0	0	0	0	0	0	14	63	0	0	0	0	0	0	Bacteria	Firmicutes	Clostridia	Lachnospirales	Lachnospiraceae	Coprococcus	metagenome
f1d553a460031a647a514dcf7f6d8f43	0	0	0	0	0	0	66	0	0	0	0	0	0	0	0	0	0	0	0	27	0	0	0	0	0	0	0	Bacteria	Firmicutes	Clostridia	Oscillospirales	Ruminococcaceae	uncultured	metagenome
e93faa6804296ef08dc130bba93bf532	0	0	36	0	0	0	0	0	0	0	0	0	0	0	0	24	0	0	0	0	0	0	0	0	0	0	27	Bacteria	Firmicutes	Clostridia	Oscillospirales	Ruminococcaceae	uncultured	metagenome
f7ec925aa8e023a40251c06ca59d0177	0	0	0	0	0	0	0	0	0	0	0	0	0	0	0	0	61	0	0	0	0	0	25	0	0	0	0	Bacteria	Firmicutes	Clostridia	Lachnospirales	Lachnospiraceae	Coprococcus	metagenome
97cb8b0ee7dc205ebb9b669cbe1da1b5	0	0	0	0	0	0	0	0	0	0	0	0	0	0	0	0	0	0	85	0	0	0	0	0	0	0	0	Bacteria	Bacteroidota	Bacteroidia	Bacteroidales	Prevotellaceae	Prevotellaceae NK3B31 group	metagenome
34fb2d7bf11af820633d0d44c4b606f1	0	0	0	20	0	0	0	0	33	0	0	0	0	0	0	0	0	0	0	0	0	0	0	0	32	0	0	Bacteria	Firmicutes	Clostridia	Oscillospirales	Ruminococcaceae	uncultured	metagenome
c8776a9d2a364edbd49a4207683fd8e5	0	0	0	0	0	0	0	0	0	0	0	33	0	0	0	0	0	0	0	0	46	0	0	0	0	0	0	Bacteria	Firmicutes	Clostridia	Oscillospirales	Ruminococcaceae	uncultured	metagenome
3f3c5ec3d3e54e151f0e78cbb66ce7a0	0	0	0	0	0	0	0	0	0	0	0	0	0	0	73	0	0	0	0	0	0	0	0	0	0	0	0	Bacteria	Bacteroidota	Bacteroidia	Bacteroidales	Prevotellaceae	Prevotellaceae NK3B31 group	metagenome
ae03e0dae4716cc73e5d0b6c1ba6b982	0	0	0	0	0	0	0	0	0	0	37	0	0	0	0	0	0	0	0	0	32	0	0	0	0	0	0	Bacteria	Firmicutes	Clostridia	Oscillospirales	Oscillospiraceae	Oscillibacter	metagenome
245d5ea31afa0af072de810125c4f8e1	0	0	0	0	0	0	64	0	0	0	0	0	0	0	0	0	0	0	0	0	0	0	0	0	0	0	0	Bacteria	Firmicutes	Clostridia	Oscillospirales	Oscillospiraceae	NK4A214 group	metagenome
b7b5d17b08f3bd23b7ce55dd8eca94cc	0	0	62	0	0	0	0	0	0	0	0	0	0	0	0	0	0	0	0	0	0	0	0	0	0	0	0	Bacteria	Firmicutes	Clostridia	Oscillospirales	Oscillospiraceae	NK4A214 group	metagenome
8b110c8d6fba10e2d89e87ad8c0e15d4	0	0	0	0	0	0	62	0	0	0	0	0	0	0	0	0	0	0	0	0	0	0	0	0	0	0	0	Bacteria	Firmicutes	Clostridia	Lachnospirales	Lachnospiraceae	Coprococcus	metagenome
b0b2f6f2ad8b943eace0c8bf8c8550b2	0	0	0	0	0	0	0	0	0	0	0	0	0	0	0	0	0	0	0	0	0	0	0	0	62	0	0	Bacteria	Bacteroidota	Bacteroidia	Bacteroidales	Prevotellaceae	Prevotellaceae NK3B31 group	metagenome
95b966891f65ce9b26744f370c14baa3	0	0	0	0	0	0	0	0	0	0	0	0	0	0	0	0	0	0	0	0	0	0	0	0	0	58	0	Bacteria	Bacteroidota	Bacteroidia	Bacteroidales	Prevotellaceae	Prevotellaceae NK3B31 group	metagenome
a40c0e0cce1ee380e0016a47d450fd13	0	0	0	0	0	0	0	0	26	20	0	0	0	0	0	0	0	0	11	0	0	0	0	0	0	0	0	Bacteria	Firmicutes	Clostridia	Lachnospirales	Lachnospiraceae	Lachnospiraceae UCG-008	metagenome
4866ee7399a39ae534e0e86e8e98f13a	0	0	0	0	0	0	0	0	0	0	0	0	0	0	0	0	0	0	0	0	0	0	0	0	0	0	57	Bacteria	Firmicutes	Clostridia	Oscillospirales	Oscillospiraceae	Oscillibacter	metagenome
67718b74caf1551b85d0b1eb24ea689e	0	0	0	0	0	0	0	0	0	0	0	54	0	0	0	0	0	0	0	0	0	0	0	0	0	0	0	Bacteria	Firmicutes	Clostridia	Oscillospirales	Ruminococcaceae	Ruminococcus	metagenome
aa7c186f44d0fcdd576a8401c47982af	0	0	0	0	0	0	0	0	0	52	0	0	0	0	0	0	0	0	0	0	0	0	0	0	0	0	0	Bacteria	Firmicutes	Clostridia	Lachnospirales	Lachnospiraceae	Lachnospiraceae ND3007 group	metagenome
0df170a5fa5b44c13528791e3905da4a	0	51	0	0	0	0	0	0	0	0	0	0	0	0	0	0	0	0	0	0	0	0	0	0	0	0	0	Bacteria	Firmicutes	Clostridia	Oscillospirales	Oscillospiraceae	NK4A214 group	metagenome
cc7876fa22804cbcb8a6984b92daffcd	0	0	0	0	0	0	0	0	0	0	0	0	0	0	0	0	0	0	0	0	0	49	0	0	0	0	0	Bacteria	Firmicutes	Clostridia	Oscillospirales	Oscillospiraceae	Oscillibacter	metagenome
40dcdf42313aaf9b252aa0e4ad83aba9	0	0	0	45	0	0	0	0	0	0	0	0	0	0	0	0	0	0	0	0	0	0	0	0	0	0	0	Bacteria	Firmicutes	Clostridia	Oscillospirales	Oscillospiraceae	NK4A214 group	metagenome
37348bb63640b5d3586489ebdf154e48	0	0	0	0	0	0	0	0	0	0	0	0	0	0	0	0	0	0	0	45	0	0	0	0	0	0	0	Bacteria	Firmicutes	Clostridia	Oscillospirales	Oscillospiraceae	Oscillibacter	metagenome
6c79250cad7a2f66990e31384657c25e	0	45	0	0	0	0	0	0	0	0	0	0	0	0	0	0	0	0	0	0	0	0	0	0	0	0	0	Bacteria	Firmicutes	Clostridia	Lachnospirales	Lachnospiraceae	Lachnospiraceae ND3007 group	metagenome
cdcfc9015534f05f5c16f2c1e676d701	0	0	0	0	0	0	0	0	0	0	0	0	0	0	0	0	0	0	0	0	0	44	0	0	0	0	0	Bacteria	Firmicutes	Clostridia	Oscillospirales	Oscillospiraceae	UCG-005	metagenome
e16fa915fff45549875b9122a8d19207	0	0	0	0	0	0	0	41	0	0	0	0	0	0	0	0	0	0	0	0	0	0	0	0	0	0	0	Bacteria	Firmicutes	Clostridia	Oscillospirales	Ruminococcaceae	uncultured	metagenome
50edccc8aa176d8d58f00db75a01623c	40	0	0	0	0	0	0	0	0	0	0	0	0	0	0	0	0	0	0	0	0	0	0	0	0	0	0	Bacteria	Firmicutes	Clostridia	Oscillospirales	Ruminococcaceae	uncultured	metagenome
dddc74bc31682176aacb16e78d5ff89e	0	0	0	0	0	0	0	0	0	0	0	0	0	0	0	0	0	0	38	0	0	0	0	0	0	0	0	Bacteria	Firmicutes	Clostridia	Lachnospirales	Lachnospiraceae	Coprococcus	metagenome
984098e64350fb7b31b46c840c2db37d	0	0	0	0	0	0	0	0	0	0	0	0	0	0	0	0	0	0	0	0	0	38	0	0	0	0	0	Bacteria	Firmicutes	Clostridia	Lachnospirales	Lachnospiraceae	Coprococcus	metagenome
3e6c854054f07347b600c33746d81a3c	0	0	0	0	0	0	0	0	0	0	0	0	0	0	0	0	0	0	37	0	0	0	0	0	0	0	0	Bacteria	Firmicutes	Clostridia	Oscillospirales	Ruminococcaceae	uncultured	metagenome
effe2fe7fde516ea43edce115ec9020a	0	0	0	0	0	0	0	0	0	0	0	37	0	0	0	0	0	0	0	0	0	0	0	0	0	0	0	Bacteria	Firmicutes	Clostridia	Oscillospirales	Oscillospiraceae	Oscillibacter	metagenome
fb409bf40e229faf597f8575633dbc04	0	0	0	0	0	0	0	0	0	0	0	0	0	0	0	0	37	0	0	0	0	0	0	0	0	0	0	Bacteria	Firmicutes	Clostridia	Lachnospirales	Lachnospiraceae	Lachnospiraceae UCG-008	metagenome
e1e553cc8524760e5612389504c3dc2f	0	0	0	0	0	0	0	0	0	0	0	0	0	0	0	20	0	0	0	16	0	0	0	0	0	0	0	Bacteria	Firmicutes	Clostridia	Lachnospirales	Lachnospiraceae	Coprococcus	metagenome
f122425a11571568b3d251554e25b124	0	0	0	0	0	0	0	36	0	0	0	0	0	0	0	0	0	0	0	0	0	0	0	0	0	0	0	Bacteria	Firmicutes	Clostridia	Oscillospirales	Oscillospiraceae	NK4A214 group	metagenome
49f9412a2626d7f182c601f4a38a33d1	35	0	0	0	0	0	0	0	0	0	0	0	0	0	0	0	0	0	0	0	0	0	0	0	0	0	0	Bacteria	Bacteroidota	Bacteroidia	Bacteroidales	Prevotellaceae	Prevotellaceae NK3B31 group	metagenome
cb38e434c1e127dd37da303ffac83a85	0	0	0	0	0	0	0	0	0	0	0	0	0	0	0	0	0	22	0	0	0	0	0	12	0	0	0	Bacteria	Firmicutes	Clostridia	Oscillospirales	Ruminococcaceae	uncultured	metagenome
bc1eab77a25ad7276fa6ca096369c5e6	0	0	0	0	0	0	0	0	0	0	0	0	0	0	0	0	0	0	0	0	0	0	0	0	33	0	0	Bacteria	Firmicutes	Clostridia	Lachnospirales	Lachnospiraceae	Lachnospiraceae FCS020 group	metagenome
c67885a016ea191260771fd4a6748eb7	0	0	0	0	31	0	0	0	0	0	0	0	0	0	0	0	0	0	0	0	0	0	0	0	0	0	0	Bacteria	Firmicutes	Clostridia	Oscillospirales	Oscillospiraceae	Oscillibacter	metagenome
32786ae75df5068242ffac16c89803c7	0	0	0	0	0	0	0	31	0	0	0	0	0	0	0	0	0	0	0	0	0	0	0	0	0	0	0	Bacteria	Firmicutes	Clostridia	Oscillospirales	Oscillospiraceae	Oscillibacter	metagenome
206d60f9e8701827da0a99dcb9fd411e	0	0	0	0	0	0	0	0	0	0	0	0	0	0	0	0	0	0	0	0	0	30	0	0	0	0	0	Bacteria	Firmicutes	Clostridia	Oscillospirales	Ruminococcaceae	uncultured	metagenome
de150f65f528e40c7b8614922b643de3	0	0	0	0	0	0	0	0	0	0	30	0	0	0	0	0	0	0	0	0	0	0	0	0	0	0	0	Bacteria	Firmicutes	Clostridia	Oscillospirales	Ruminococcaceae	uncultured	metagenome
6e7d3bc92e98ae7f3e338a72b0cbc8f6	0	0	0	0	0	0	0	0	0	13	0	0	16	0	0	0	0	0	0	0	0	0	0	0	0	0	0	Bacteria	Firmicutes	Clostridia	Oscillospirales	Ruminococcaceae	uncultured	metagenome
4a1c74c3c4befc9efe3171bfcd1636d9	0	0	0	0	0	0	0	0	0	0	0	0	0	0	0	0	28	0	0	0	0	0	0	0	0	0	0	Bacteria	Firmicutes	Clostridia	Oscillospirales	Ruminococcaceae	uncultured	metagenome
829d9dbbc2d218e488c2dd9d4d7838aa	0	0	0	0	0	0	0	0	0	0	0	0	0	0	0	0	0	0	27	0	0	0	0	0	0	0	0	Bacteria	Firmicutes	Clostridia	Oscillospirales	Oscillospiraceae	Oscillibacter	metagenome
d07d3f06f99574ea61b82b52088a4fda	0	0	0	0	0	0	0	0	0	0	0	0	0	0	0	0	0	0	0	0	0	0	0	0	0	0	27	Bacteria	Firmicutes	Clostridia	Lachnospirales	Lachnospiraceae	Lachnospiraceae FCS020 group	metagenome
29115c510dbb0b3bb663788b80f975e8	0	0	0	0	0	26	0	0	0	0	0	0	0	0	0	0	0	0	0	0	0	0	0	0	0	0	0	Bacteria	Firmicutes	Clostridia	Oscillospirales	Oscillospiraceae	NK4A214 group	metagenome
d2f343cbfbe2133cd60c51750f12644e	0	0	0	0	0	0	0	26	0	0	0	0	0	0	0	0	0	0	0	0	0	0	0	0	0	0	0	Bacteria	Firmicutes	Clostridia	Oscillospirales	Oscillospiraceae	Oscillibacter	metagenome
5c4baf4cf0b5098946bf518e4bcc4436	0	0	0	0	0	0	0	0	0	0	0	0	0	0	0	0	0	0	25	0	0	0	0	0	0	0	0	Bacteria	Firmicutes	Clostridia	Oscillospirales	Oscillospiraceae	UCG-005	metagenome
57b687b41739e31441a9ce9d3abdb6a5	0	0	0	0	0	0	0	0	0	0	0	25	0	0	0	0	0	0	0	0	0	0	0	0	0	0	0	Bacteria	Firmicutes	Clostridia	Oscillospirales	Oscillospiraceae	Oscillibacter	metagenome
2bf7ad3351c792043819792d94daff6d	0	0	0	0	0	0	0	0	0	0	0	0	0	0	0	0	0	0	0	0	0	0	23	0	0	0	0	Bacteria	Firmicutes	Clostridia	Oscillospirales	Ruminococcaceae	uncultured	metagenome
3bcc296866410fac312a0d033d4516bf	0	0	0	0	0	23	0	0	0	0	0	0	0	0	0	0	0	0	0	0	0	0	0	0	0	0	0	Bacteria	Firmicutes	Clostridia	Lachnospirales	Lachnospiraceae	Coprococcus	metagenome
5ce3030952d0b59dbce72331aa073242	0	0	0	0	0	0	0	0	0	0	0	0	0	0	23	0	0	0	0	0	0	0	0	0	0	0	0	Bacteria	Proteobacteria	Gammaproteobacteria	Aeromonadales	Succinivibrionaceae	Succinivibrio	metagenome
b94be7d08f50f0ea3e9b389b7839cbcc	0	0	0	0	0	0	0	0	0	0	0	0	0	0	0	0	0	0	0	0	23	0	0	0	0	0	0	Bacteria	Firmicutes	Clostridia	Oscillospirales	Oscillospiraceae	UCG-005	metagenome
6f70417be46df95fa55c1b2e79da0c3b	0	0	0	22	0	0	0	0	0	0	0	0	0	0	0	0	0	0	0	0	0	0	0	0	0	0	0	Bacteria	Firmicutes	Clostridia	Oscillospirales	Oscillospiraceae	UCG-005	metagenome
e29a41db9ac38ee9cdf5085006384830	0	0	0	0	0	0	0	0	0	0	0	0	0	0	0	0	0	0	0	0	0	0	0	0	19	0	0	Bacteria	Bacteroidota	Bacteroidia	Bacteroidales	Prevotellaceae	uncultured	metagenome
4e0cf18e3b4bc79114e157c78d8d965b	0	0	0	0	0	0	0	0	0	0	0	0	0	0	0	0	0	0	0	0	0	0	0	0	0	19	0	Bacteria	Firmicutes	Clostridia	Oscillospirales	Oscillospiraceae	Oscillibacter	metagenome
e3d86cf98dfb8c822c57e653fccbe2cf	0	0	0	0	0	0	0	0	0	0	0	0	0	0	0	0	0	0	0	18	0	0	0	0	0	0	0	Bacteria	Firmicutes	Clostridia	Oscillospirales	Oscillospiraceae	UCG-005	metagenome
a9d408421f1c629cc85f51288bf6712a	0	0	0	0	0	0	0	0	0	0	0	0	18	0	0	0	0	0	0	0	0	0	0	0	0	0	0	Bacteria	Firmicutes	Clostridia	Oscillospirales	Oscillospiraceae	Oscillibacter	metagenome
69608ef57ac848f546197119292e3d3a	0	0	0	0	0	0	0	0	0	0	0	0	0	0	18	0	0	0	0	0	0	0	0	0	0	0	0	Bacteria	Firmicutes	Clostridia	Oscillospirales	Ruminococcaceae	uncultured	metagenome
ab4678cb499c97db1bc15821c140965e	17	0	0	0	0	0	0	0	0	0	0	0	0	0	0	0	0	0	0	0	0	0	0	0	0	0	0	Bacteria	Firmicutes	Clostridia	Oscillospirales	Ruminococcaceae	Ruminococcus	metagenome
207ee39afab5d1f79245c032c6554ce5	0	0	0	0	0	0	0	0	0	0	0	0	0	0	0	0	0	0	0	0	0	16	0	0	0	0	0	Bacteria	Firmicutes	Clostridia	Lachnospirales	Lachnospiraceae	Lachnospiraceae UCG-008	metagenome
808944755c062ad3d67c0d60009be778	0	0	0	0	16	0	0	0	0	0	0	0	0	0	0	0	0	0	0	0	0	0	0	0	0	0	0	Bacteria	Firmicutes	Clostridia	Oscillospirales	Ruminococcaceae	uncultured	metagenome
36ec961df14c2ffdc020ffe48f2c0130	0	16	0	0	0	0	0	0	0	0	0	0	0	0	0	0	0	0	0	0	0	0	0	0	0	0	0	Bacteria	Firmicutes	Clostridia	Oscillospirales	Oscillospiraceae	Oscillibacter	metagenome
0a46474f0e3ebc5d8e06d69b7a3122cf	0	16	0	0	0	0	0	0	0	0	0	0	0	0	0	0	0	0	0	0	0	0	0	0	0	0	0	Bacteria	Firmicutes	Clostridia	Oscillospirales	Oscillospiraceae	NK4A214 group	metagenome
9004e0798d3eab532c8de63236a38712	0	0	0	0	0	0	0	0	0	0	0	0	0	15	0	0	0	0	0	0	0	0	0	0	0	0	0	Bacteria	Firmicutes	Clostridia	Lachnospirales	Lachnospiraceae	Lachnospiraceae UCG-008	metagenome
c1d638ab37f7c2b04ab01f59b83f1860	0	0	0	0	0	0	0	0	0	0	0	0	0	0	0	0	0	0	0	0	0	0	0	0	0	15	0	Bacteria	Firmicutes	Clostridia	Lachnospirales	Lachnospiraceae	Lachnospiraceae FCS020 group	metagenome
8c670ac343d587d09a0ae1b068f27582	0	0	0	0	0	0	0	0	0	0	0	0	0	0	0	0	15	0	0	0	0	0	0	0	0	0	0	Bacteria	Bacteroidota	Bacteroidia	Bacteroidales	Prevotellaceae	Prevotellaceae NK3B31 group	metagenome
03f0f10fce0468110fedecfd762f9e52	0	14	0	0	0	0	0	0	0	0	0	0	0	0	0	0	0	0	0	0	0	0	0	0	0	0	0	Bacteria	Bacteroidota	Bacteroidia	Bacteroidales	Prevotellaceae	Prevotellaceae NK3B31 group	metagenome
3e2c856aa830215307ed825b58f6851b	0	0	0	0	13	0	0	0	0	0	0	0	0	0	0	0	0	0	0	0	0	0	0	0	0	0	0	Bacteria	Bacteroidota	Bacteroidia	Bacteroidales	Prevotellaceae	Prevotellaceae NK3B31 group	metagenome
2709e9bbdd8495a1bb2c8be80da8df9a	0	0	0	0	0	0	0	0	0	0	0	0	0	0	0	0	0	0	0	0	0	0	13	0	0	0	0	Bacteria	Firmicutes	Clostridia	Lachnospirales	Lachnospiraceae	Lachnospiraceae FCS020 group	metagenome
f7138c141972a8c0d7f3b2dc06e2bc78	0	0	0	0	0	0	0	0	0	0	0	0	0	0	0	0	0	0	0	0	0	0	0	0	0	13	0	Bacteria	Firmicutes	Clostridia	Oscillospirales	Ruminococcaceae	uncultured	metagenome
d71e1d7e7b37834a8ede7cca1babe4f1	0	0	0	0	0	0	0	0	0	11	0	0	0	0	0	0	0	0	0	0	0	0	0	0	0	0	0	Bacteria	Bacteroidota	Bacteroidia	Bacteroidales	Prevotellaceae	Prevotellaceae NK3B31 group	metagenome
06bddc5e81a71c7dc139c85ed288b9df	0	0	0	0	0	0	0	0	0	0	0	0	10	0	0	0	0	0	0	0	0	0	0	0	0	0	0	Bacteria	Firmicutes	Clostridia	Lachnospirales	Lachnospiraceae	Lachnospiraceae FCS020 group	metagenome
f6810f0909d45090163d4eb2747e1301	0	0	0	0	0	0	0	0	0	0	0	0	0	10	0	0	0	0	0	0	0	0	0	0	0	0	0	Bacteria	Firmicutes	Clostridia	Oscillospirales	Ruminococcaceae	uncultured	metagenome
00c46378c2ea735f4257344645eb8790	0	0	0	0	0	0	0	0	0	0	0	0	0	0	0	0	0	0	0	8	0	0	0	0	0	0	0	Bacteria	Actinobacteriota	Coriobacteriia	Coriobacteriales	Atopobiaceae	Olsenella	metagenome
32f693bc25f754a7998a7424f8868fac	0	7	0	0	0	0	0	0	0	0	0	0	0	0	0	0	0	0	0	0	0	0	0	0	0	0	0	Bacteria	Firmicutes	Clostridia	Oscillospirales	Ruminococcaceae	uncultured	metagenome
4f70510937ff6dc2e6ecd6f6bef074f0	0	0	0	0	0	0	0	0	0	0	0	0	0	0	0	0	0	0	0	0	0	0	4	0	0	0	0	Bacteria	Firmicutes	Clostridia	Oscillospirales	uncultured	uncultured	metagenome
76a1665628fce28741228d193fb05a85	0	0	0	0	0	0	0	4	0	0	0	0	0	0	0	0	0	0	0	0	0	0	0	0	0	0	0	Bacteria	Firmicutes	Clostridia	Clostridia vadinBB60 group	Clostridia vadinBB60 group	Clostridia vadinBB60 group	metagenome
afe72cff06e1059cf3c82f53cbfe71bc	0	0	0	3	0	0	0	0	0	0	0	0	0	0	0	0	0	0	0	0	0	0	0	0	0	0	0	Bacteria	Firmicutes	Clostridia	Clostridia vadinBB60 group	Clostridia vadinBB60 group	Clostridia vadinBB60 group	metagenome
21a7c3525dad316febbeceedb7fc4582	0	0	0	0	0	0	0	0	0	0	2	0	0	0	0	0	0	0	0	0	0	0	0	0	0	0	0	Bacteria	Verrucomicrobiota	Verrucomicrobiae	Opitutales	Puniceicoccaceae	uncultured	metagenome
5ab0daf5322606301d1879fd04b44e5c	0	0	0	0	2	0	0	0	0	0	0	0	0	0	0	0	0	0	0	0	0	0	0	0	0	0	0	Bacteria	Firmicutes	Clostridia	Oscillospirales	UCG-010	UCG-010	metagenome
649a14fafcde7a28ed749c35c75685a7	2	0	0	0	0	0	0	0	0	0	0	0	0	0	0	0	0	0	0	0	0	0	0	0	0	0	0	Bacteria	Firmicutes	Clostridia	Lachnospirales	Lachnospiraceae	Lachnospiraceae FCS020 group	metagenome
183e13b1125c86c35a5297513583b348	2	0	0	0	0	0	0	0	0	0	0	0	0	0	0	0	0	0	0	0	0	0	0	0	0	0	0	Bacteria	Firmicutes	Clostridia	Oscillospirales	Ruminococcaceae	uncultured	metagenome
15ae79bbfd2b43940f84cbd51e45a833	0	2	0	0	0	0	0	0	0	0	0	0	0	0	0	0	0	0	0	0	0	0	0	0	0	0	0	Bacteria	Firmicutes	Negativicutes	Veillonellales-Selenomonadales	Selenomonadaceae	Mitsuokella	metagenome
b89b2b9913af9c44a68c6dec69beb878	0	0	0	0	0	0	0	0	0	0	0	0	0	0	0	0	0	0	0	2	0	0	0	0	0	0	0	Bacteria	Firmicutes	Bacilli	Mycoplasmatales	Mycoplasmataceae	Mycoplasma	Metamycoplasma sualvi
6a9507898bdcdff1b8d0eca9578298fe	0	0	0	0	0	0	0	0	0	0	0	0	0	0	61	0	0	0	0	0	0	0	0	0	0	0	0	Bacteria	Firmicutes	Negativicutes	Veillonellales-Selenomonadales	Selenomonadaceae	Mitsuokella	Mitsuokella multacida
a0f5eb9735ad05b9e4c050ec7ae76ee9	0	0	0	0	0	0	0	0	0	0	45	0	0	0	0	0	0	0	0	0	0	0	0	0	0	0	0	Bacteria	Firmicutes	Negativicutes	Veillonellales-Selenomonadales	Selenomonadaceae	Mitsuokella	Mitsuokella multacida
5024b0ebe53bd6bab886346bffa73f9b	0	40	0	0	0	0	0	0	0	0	0	0	0	0	0	0	0	0	0	0	0	0	0	0	0	0	0	Bacteria	Firmicutes	Negativicutes	Veillonellales-Selenomonadales	Selenomonadaceae	Mitsuokella	Mitsuokella multacida
8514f3710af4c0c64d6f3382aeacf1d2	0	0	0	0	0	0	0	0	0	0	0	0	0	0	0	0	0	0	0	0	3	0	0	0	0	0	0	Bacteria	Firmicutes	Bacilli	Lactobacillales	Lactobacillaceae	Lactobacillus	mouse gut
4fbdefb00b096b76d828a2b6aaad2d5d	0	0	0	0	0	0	0	0	0	0	0	0	0	0	0	2	0	0	0	0	0	0	0	0	0	0	0	Bacteria	Firmicutes	Bacilli	Lactobacillales	Lactobacillaceae	Lactobacillus	mouse gut
8196cc7165dbb831d2ddfb31a8c79b31	0	0	0	0	0	0	0	0	0	0	0	0	0	0	0	0	0	0	0	0	0	0	0	0	0	0	2	Bacteria	Firmicutes	Bacilli	Lactobacillales	Lactobacillaceae	Lactobacillus	mouse gut
7c275f0503df951a82c0cd3e5c69dea5	0	0	0	0	0	0	0	0	0	0	0	0	0	0	0	0	0	0	43	9	0	0	0	0	0	0	0	Bacteria	Firmicutes	Clostridia	Oscillospirales	Oscillospiraceae	Oscillibacter	Oscillibacter sp.
72f47a5a96c242fda96839e917803848	0	0	0	0	0	0	0	51	0	0	0	0	0	0	0	0	0	0	0	0	0	0	0	0	0	0	0	Bacteria	Firmicutes	Clostridia	Oscillospirales	Oscillospiraceae	Oscillibacter	Oscillibacter sp.
05cd25d3d7a69ce86a825e1aa5136b6b	0	0	0	0	0	0	0	0	0	0	45	0	0	0	0	0	0	0	0	0	0	0	0	0	0	0	0	Bacteria	Firmicutes	Clostridia	Oscillospirales	Oscillospiraceae	Oscillibacter	Oscillibacter sp.
b67a0b7e46694019c41559ebb69f2f07	0	0	0	0	0	0	0	0	0	0	0	0	0	0	0	0	28	0	0	0	0	0	0	0	0	0	0	Bacteria	Firmicutes	Clostridia	Oscillospirales	Oscillospiraceae	Oscillibacter	Oscillibacter sp.
8cf86af6e64d7e2263f9a2a3bb4db484	0	0	0	0	0	0	0	0	0	0	0	0	0	0	0	0	0	19	0	0	0	0	0	0	0	0	0	Bacteria	Firmicutes	Clostridia	Oscillospirales	Oscillospiraceae	Oscillibacter	Oscillibacter sp.
84f35617588527e55f96c8144d2083c8	0	0	0	0	0	0	0	0	0	0	0	0	0	0	0	0	0	0	0	0	0	18	0	0	0	0	0	Bacteria	Firmicutes	Clostridia	Oscillospirales	Oscillospiraceae	Oscillibacter	Oscillibacter sp.
cac9ecbe28704ad843a970fb62206f86	0	0	0	0	0	0	0	0	0	0	8	44	0	22	0	0	0	0	0	0	0	0	0	0	0	0	0	Bacteria	Firmicutes	Clostridia	Oscillospirales	Ruminococcaceae	Paludicola	Paludicola psychrotolerans
2348067fe30ceecd3603447e3c97fae9	0	0	0	0	0	0	0	0	0	0	0	0	0	0	0	0	36	0	0	0	0	0	0	0	0	0	0	Bacteria	Firmicutes	Clostridia	Oscillospirales	Ruminococcaceae	Paludicola	Paludicola psychrotolerans
e399908ccff2ce363f7a68dab1fe1750	0	0	0	0	0	0	0	0	34	0	0	0	0	0	0	0	0	0	0	0	0	0	0	0	0	0	0	Bacteria	Firmicutes	Clostridia	Oscillospirales	Ruminococcaceae	Paludicola	Paludicola psychrotolerans
5f30a48b5b3dfc5ea7be12c4a88c32e0	0	0	0	0	0	0	0	0	0	0	0	0	0	0	0	32	0	0	0	0	0	0	0	0	0	0	0	Bacteria	Firmicutes	Clostridia	Oscillospirales	Ruminococcaceae	Paludicola	Paludicola psychrotolerans
67a721f5a9b763a1113f6fd88ea36f20	0	0	0	0	0	0	0	0	0	0	0	0	18	0	0	0	0	0	0	0	0	0	0	0	0	0	0	Bacteria	Firmicutes	Clostridia	Oscillospirales	Ruminococcaceae	Paludicola	Paludicola psychrotolerans
ffb9d35b3bb33fac80d63faef5c29c9c	0	0	0	0	0	0	0	0	0	0	0	0	0	0	0	0	0	17	0	0	0	0	0	0	0	0	0	Bacteria	Firmicutes	Clostridia	Oscillospirales	Ruminococcaceae	Paludicola	Paludicola psychrotolerans
7053a34f94a8279bd446fbe87e39b48d	0	0	0	0	0	0	0	0	0	0	0	0	0	0	7	0	0	0	0	0	0	0	0	0	0	0	0	Bacteria	Firmicutes	Clostridia	Oscillospirales	Ruminococcaceae	Paludicola	Paludicola psychrotolerans
b8ebfa744f8ccf25d104ab09970dedcb	2	0	0	0	0	0	0	0	0	0	0	0	0	0	0	0	0	0	0	0	0	0	0	0	0	0	0	Bacteria	Firmicutes	Bacilli	Bacillales	Planococcaceae	Planomicrobium	Planomicrobium glaciei
4e43e6b7e2da057be1c4d03883179d00	0	0	0	0	0	0	0	0	0	0	0	0	0	4	0	0	0	0	0	0	0	0	0	0	0	0	0	Bacteria	Bacteroidota	Bacteroidia	Bacteroidales	Porphyromonadaceae	Porphyromonas	Porphyromonas somerae
3d429d78d1e07a6a492879e35e476072	0	0	0	0	0	0	0	66	0	0	0	0	0	0	0	0	0	0	0	0	0	0	0	0	0	0	0	Bacteria	Bacteroidota	Bacteroidia	Bacteroidales	Prevotellaceae	Prevotella	Prevotella copri
4cff718ed6caaa7c43e2d9cd93bdf568	0	0	0	0	0	0	0	0	0	0	0	0	0	0	24	0	0	0	0	0	0	0	0	0	0	0	0	Bacteria	Bacteroidota	Bacteroidia	Bacteroidales	Prevotellaceae	Prevotella	Prevotella copri
843d2d772f59cbec91691b72776f600d	0	0	0	0	0	0	0	0	0	0	0	0	0	0	0	0	17	0	0	0	0	0	0	0	0	0	0	Bacteria	Bacteroidota	Bacteroidia	Bacteroidales	Prevotellaceae	Prevotella	Prevotella copri
92e24ec87bf6fdc337ad896d42d99f43	0	10	0	0	0	0	0	0	0	0	0	0	0	0	0	0	0	0	0	0	0	0	0	0	0	0	0	Bacteria	Bacteroidota	Bacteroidia	Bacteroidales	Prevotellaceae	Prevotella	Prevotella copri
8e234088781d1d8da9b9e539462cc1e6	0	10	0	0	0	0	0	0	0	0	0	0	0	0	0	0	0	0	0	0	0	0	0	0	0	0	0	Bacteria	Bacteroidota	Bacteroidia	Bacteroidales	Prevotellaceae	Prevotella	Prevotella copri
823feee1a714a6aac5d87002bce6ca78	0	0	0	0	0	0	0	0	0	0	8	0	0	0	0	0	0	0	0	0	0	0	0	0	0	0	0	Bacteria	Bacteroidota	Bacteroidia	Bacteroidales	Prevotellaceae	Prevotella	Prevotella copri
7f1277248c35e89cc25e112db1180892	0	75	0	0	0	0	0	0	0	0	0	0	0	0	0	0	0	0	56	0	0	0	0	0	0	0	0	Bacteria	Bacteroidota	Bacteroidia	Bacteroidales	Prevotellaceae	Prevotella	Prevotella stercorea
c38a3b502337c535936bb347f19588f1	0	0	0	0	89	0	0	0	0	0	0	0	0	0	0	0	0	0	0	0	0	0	0	0	38	0	0	Bacteria	Bacteroidota	Bacteroidia	Bacteroidales	Prevotellaceae	Prevotella	Prevotella stercorea
2640c2e12f5a8d876944efc6b56a508f	5	12	14	15	12	32	0	15	0	0	4	4	14	0	29	6	7	0	30	0	17	9	14	14	34	23	31	Bacteria	Bacteroidota	Bacteroidia	Bacteroidales	Prevotellaceae	Prevotella	Prevotellaceae bacterium
d2cfc7437db91a9e2d31e122596c064d	7	15	23	11	20	21	0	22	0	0	7	3	7	0	15	9	4	0	16	0	12	5	8	13	25	11	25	Bacteria	Bacteroidota	Bacteroidia	Bacteroidales	Prevotellaceae	Prevotella	Prevotellaceae bacterium
868ced7b6bbed6086ae04d12c9c5ab14	15	20	0	13	19	0	0	0	11	0	16	18	9	0	0	0	12	0	26	0	17	11	0	25	15	15	12	Bacteria	Bacteroidota	Bacteroidia	Bacteroidales	Prevotellaceae	Prevotella	Prevotellaceae bacterium
ec8f030dd8de003a8ce0fdad493f8b26	0	24	0	13	13	0	0	21	0	0	0	13	6	0	0	14	16	5	9	0	0	10	8	10	28	22	15	Bacteria	Bacteroidota	Bacteroidia	Bacteroidales	Prevotellaceae	Prevotella	Prevotellaceae bacterium
1b402866c071efd8fa74876f46c627ad	0	11	0	11	19	0	0	13	0	0	0	5	10	0	0	7	6	3	24	0	0	12	7	16	25	22	22	Bacteria	Bacteroidota	Bacteroidia	Bacteroidales	Prevotellaceae	Prevotella	Prevotellaceae bacterium
147092ee9e3187e84edc6e0d115d1fb6	0	0	0	0	0	0	0	0	0	0	0	0	0	0	0	0	0	0	0	0	0	0	2	0	0	0	0	Bacteria	Bacteroidota	Bacteroidia	Bacteroidales	Prevotellaceae	Prevotella	Prevotellaceae bacterium
6436bc1224e9b89ad7d416fa25dd1506	0	0	2	0	0	0	0	0	0	0	0	0	0	0	0	0	0	0	0	0	0	0	0	0	0	0	0	Bacteria	Bacteroidota	Bacteroidia	Bacteroidales	Bacteroidales RF16 group	Bacteroidales RF16 group	rumen bacterium
ebcb527f7e152372b75ddf5ec52792c8	0	0	0	0	0	0	0	0	0	0	0	0	0	0	0	0	0	0	0	0	0	2	0	0	0	0	0	Bacteria	Bacteroidota	Bacteroidia	Bacteroidales	Bacteroidales RF16 group	Bacteroidales RF16 group	rumen bacterium
ca8d97eb7f18c854337b0775fb80fdc1	0	0	0	0	0	0	0	0	0	0	0	0	0	0	0	0	0	0	0	0	0	2	0	0	0	0	0	Bacteria	Bacteroidota	Bacteroidia	Bacteroidales	Bacteroidales RF16 group	Bacteroidales RF16 group	rumen bacterium
1310d0cbdc275ae2c330d27eaf6fdb68	0	0	0	0	0	0	0	0	0	34	0	0	0	0	104	69	0	0	0	0	0	0	0	0	75	0	0	Bacteria	Firmicutes	Clostridia	Oscillospirales	Ruminococcaceae	Ruminococcus	Ruminococcus callidus
6ff3c29e76b507afd4c64afab18b16b5	0	47	0	0	44	0	0	0	0	20	0	0	0	0	0	0	0	0	73	0	0	0	0	0	0	0	0	Bacteria	Firmicutes	Clostridia	Oscillospirales	Ruminococcaceae	Ruminococcus	Ruminococcus callidus
6babaf2a969f698947fe339386958d29	0	0	0	0	0	0	0	0	0	38	0	0	0	0	0	0	0	0	0	0	0	0	0	0	0	0	0	Bacteria	Firmicutes	Clostridia	Oscillospirales	Ruminococcaceae	Ruminococcus	Ruminococcus callidus
778873d09c3c59811cb1393d03776582	0	0	0	0	0	0	0	0	0	0	0	0	0	0	0	0	0	0	0	0	0	0	0	0	0	33	0	Bacteria	Firmicutes	Clostridia	Oscillospirales	Ruminococcaceae	Ruminococcus	Ruminococcus callidus
3b88b2b74f0acf9738fff6236c0b5cb7	0	0	0	0	0	0	0	0	0	0	0	0	0	0	21	0	0	0	0	0	0	0	0	0	0	0	0	Bacteria	Firmicutes	Clostridia	Oscillospirales	Ruminococcaceae	Ruminococcus	Ruminococcus callidus
f0f96d557085445a485c1cd8a05465ec	0	0	0	0	0	0	0	0	0	0	0	0	0	0	0	0	0	0	36	0	0	0	0	0	0	0	0	Bacteria	Firmicutes	Clostridia	Oscillospirales	Ruminococcaceae	Ruminococcus	Ruminococcus flavefaciens
db616815e5582066b8f449215fb19178	0	0	0	0	0	0	32	0	0	0	0	0	0	0	0	0	0	0	0	0	0	0	0	0	0	0	0	Bacteria	Firmicutes	Clostridia	Oscillospirales	Ruminococcaceae	Ruminococcus	Ruminococcus flavefaciens
8807ee0fb8424b71f46ca124418d243a	0	0	0	0	0	0	0	20	0	0	0	0	0	0	0	0	0	0	0	0	0	0	0	0	0	0	0	Bacteria	Firmicutes	Clostridia	Oscillospirales	Ruminococcaceae	Ruminococcus	Ruminococcus flavefaciens
15e6140f35d755dff3161f30c081cdd0	57	69	0	0	0	0	0	0	0	0	93	0	0	85	0	0	27	0	97	0	0	0	0	0	0	0	106	Bacteria	Firmicutes	Clostridia	Oscillospirales	Ruminococcaceae	Ruminococcus	Ruminococcus sp.
3235e63e652825219559ba3b568d4546	0	0	0	0	0	0	0	113	0	0	0	0	0	0	0	0	0	0	0	0	0	0	0	0	0	0	0	Bacteria	Firmicutes	Clostridia	Oscillospirales	Ruminococcaceae	Ruminococcus	Ruminococcus sp.
1351edd07f5a00e8f81b05af014f16db	0	0	78	0	0	0	0	0	0	0	0	0	0	0	0	0	0	0	0	0	0	0	0	0	0	0	0	Bacteria	Firmicutes	Clostridia	Oscillospirales	Ruminococcaceae	Ruminococcus	Ruminococcus sp.
adf7262f1b9f19d37054461ba8542fa6	0	0	0	68	0	0	0	0	0	0	0	0	0	0	0	0	0	0	0	0	0	0	0	0	0	0	0	Bacteria	Firmicutes	Clostridia	Oscillospirales	Ruminococcaceae	Ruminococcus	Ruminococcus sp.
f9b0cc7335c883ceb2523cd55f435a17	0	0	0	0	0	0	0	0	0	0	0	0	0	0	0	63	0	0	0	0	0	0	0	0	0	0	0	Bacteria	Firmicutes	Clostridia	Oscillospirales	Ruminococcaceae	Ruminococcus	Ruminococcus sp.
7e4c5183fa970d4172e75e527b4bd8df	0	0	0	0	0	53	0	0	0	0	0	0	0	0	0	0	0	0	0	0	0	0	0	0	0	0	0	Bacteria	Firmicutes	Clostridia	Oscillospirales	Ruminococcaceae	Ruminococcus	Ruminococcus sp.
f05428d399e562bb3aa819d76638501d	0	0	0	0	0	0	0	0	0	0	0	0	0	0	0	0	52	0	0	0	0	0	0	0	0	0	0	Bacteria	Firmicutes	Clostridia	Oscillospirales	Ruminococcaceae	Ruminococcus	Ruminococcus sp.
b1cdecbdb2f3e8b177f376271e6b8a15	0	0	0	0	0	0	0	0	0	0	0	0	0	0	0	0	0	0	0	0	0	0	0	31	0	0	0	Bacteria	Firmicutes	Clostridia	Oscillospirales	Ruminococcaceae	Ruminococcus	Ruminococcus sp.
2ef3def3c57783880babbd2bfc49e267	0	0	0	0	0	0	0	0	0	0	0	0	27	0	0	0	0	0	0	0	0	0	0	0	0	0	0	Bacteria	Firmicutes	Clostridia	Oscillospirales	Ruminococcaceae	Ruminococcus	Ruminococcus sp.
6fe67ab251c977f94a042c5b8befa477	0	0	0	0	0	0	0	0	0	0	0	0	0	0	0	0	0	0	0	0	0	0	0	0	15	0	0	Bacteria	Firmicutes	Clostridia	Oscillospirales	Ruminococcaceae	Ruminococcus	Ruminococcus sp.
ad1017278e16682a56784a72aa5ea6a7	0	0	0	0	0	0	0	0	0	0	0	0	0	0	0	0	0	0	0	0	0	0	0	0	0	0	40	Bacteria	Firmicutes	Negativicutes	Veillonellales-Selenomonadales	Selenomonadaceae	Selenomonas	Selenomonas bovis
be9ae83bb8556f192bf4e11064b4a5a9	0	40	0	0	0	0	0	0	0	0	0	0	0	0	0	0	0	0	0	0	0	0	0	0	0	0	0	Bacteria	Firmicutes	Negativicutes	Veillonellales-Selenomonadales	Selenomonadaceae	Selenomonas	Selenomonas bovis
1f8c3bc91296eddc9985e4dc383eb735	0	0	0	0	0	0	0	0	0	0	0	0	0	0	0	0	0	0	0	0	0	0	22	0	0	0	0	Bacteria	Firmicutes	Negativicutes	Veillonellales-Selenomonadales	Selenomonadaceae	Selenomonas	Selenomonas bovis
6fc7f47544661504478099ad183445de	0	0	0	0	0	0	0	0	0	0	0	0	0	0	0	0	0	0	0	0	0	0	0	0	0	0	21	Bacteria	Firmicutes	Negativicutes	Veillonellales-Selenomonadales	Selenomonadaceae	Selenomonas	Selenomonas bovis
1bf1e192de700b50b0f4ef7d393ea1d0	0	0	0	0	0	0	0	0	0	0	0	0	0	40	0	0	0	0	0	0	53	0	0	0	0	0	0	Bacteria	Firmicutes	Bacilli	Lactobacillales	Streptococcaceae	Streptococcus	Streptococcus hyointestinalis
99737c26508524aa2221b68b6fcd02cc	0	0	0	0	0	0	0	0	0	0	0	0	0	0	0	0	0	48	0	0	0	0	0	0	0	0	0	Bacteria	Firmicutes	Bacilli	Lactobacillales	Streptococcaceae	Streptococcus	Streptococcus hyointestinalis
3434fe62c2c6070eee6459110f290957	0	0	0	0	0	0	0	0	0	0	0	0	0	0	0	0	0	0	0	0	0	0	0	0	0	40	0	Bacteria	Firmicutes	Bacilli	Lactobacillales	Streptococcaceae	Streptococcus	Streptococcus hyointestinalis
9a81ce9a15f67f81a3ad9af34f7b2aec	0	0	2	0	0	0	0	0	0	0	0	0	0	0	0	0	0	0	0	0	0	0	0	0	0	0	0	Bacteria	Firmicutes	Bacilli	Lactobacillales	Streptococcaceae	Streptococcus	Streptococcus macedonicus
517fb9a0fd89f222710ae8ab4ee0d632	0	0	2	0	0	0	0	0	0	0	0	0	0	0	0	0	0	0	0	0	0	0	0	0	0	0	0	Bacteria	Firmicutes	Bacilli	Lactobacillales	Streptococcaceae	Streptococcus	Streptococcus macedonicus
b6c8af37a917e9a8c3dee7f24b9e0a19	0	0	2	0	0	0	0	0	0	0	0	0	0	0	0	0	0	0	0	0	0	0	0	0	0	0	0	Bacteria	Firmicutes	Bacilli	Lactobacillales	Streptococcaceae	Streptococcus	Streptococcus macedonicus
d1936d23d97ad6d48f1b25a2a2d5edee	0	0	0	2	0	0	0	0	0	0	0	0	0	0	0	0	0	0	0	0	0	0	0	0	0	0	0	Bacteria	Firmicutes	Bacilli	Lactobacillales	Streptococcaceae	Streptococcus	Streptococcus macedonicus
6e8102385ed5b1c6d479e4e122286191	0	0	0	2	0	0	0	0	0	0	0	0	0	0	0	0	0	0	0	0	0	0	0	0	0	0	0	Bacteria	Firmicutes	Bacilli	Lactobacillales	Streptococcaceae	Streptococcus	Streptococcus macedonicus
ae05852abe936ec7d616824f7cf424ff	0	0	0	2	0	0	0	0	0	0	0	0	0	0	0	0	0	0	0	0	0	0	0	0	0	0	0	Bacteria	Firmicutes	Bacilli	Lactobacillales	Streptococcaceae	Streptococcus	Streptococcus macedonicus
89bd256b06def016b0af31c0acfc54cc	0	0	0	0	0	0	0	0	0	0	0	0	0	0	0	0	0	0	0	0	0	0	0	0	0	0	34	Bacteria	Proteobacteria	Gammaproteobacteria	Aeromonadales	Succinivibrionaceae	Succinivibrio	Succinivibrio dextrinosolvens
0fe5692814860d1e1d9185d8045baee4	0	0	0	0	0	28	0	0	66	0	0	0	76	0	52	35	0	0	0	0	0	0	0	0	0	0	64	Bacteria	Proteobacteria	Gammaproteobacteria	Burkholderiales	Sutterellaceae	Sutterella	Sutterella stercoricanis
85297ed2b627e5b336964cc98e1c83a0	0	0	27	0	0	0	0	28	0	0	0	86	0	0	0	0	0	0	0	0	21	0	0	0	0	0	0	Bacteria	Proteobacteria	Gammaproteobacteria	Burkholderiales	Sutterellaceae	Sutterella	Sutterella stercoricanis
de1694c83c799decd763f96901ca00d5	0	0	0	0	0	0	0	0	0	0	0	0	0	0	0	0	0	0	19	0	0	0	0	0	65	0	0	Bacteria	Proteobacteria	Gammaproteobacteria	Burkholderiales	Sutterellaceae	Sutterella	Sutterella stercoricanis
a47038fd8f53562bfcbd61df3685b57f	0	0	0	0	0	0	0	0	0	0	0	0	0	0	0	0	0	0	0	44	0	0	0	0	0	31	0	Bacteria	Proteobacteria	Gammaproteobacteria	Burkholderiales	Sutterellaceae	Sutterella	Sutterella stercoricanis
71c2b6572319aaa45823fca71ae38e43	0	0	0	0	0	0	0	0	0	0	0	0	0	54	0	0	0	0	0	0	0	0	0	0	0	0	0	Bacteria	Proteobacteria	Gammaproteobacteria	Burkholderiales	Sutterellaceae	Sutterella	Sutterella stercoricanis
dadfd766c521ccf0b293ba19838401cc	0	0	0	0	0	0	0	0	0	0	0	0	0	0	0	0	54	0	0	0	0	0	0	0	0	0	0	Bacteria	Proteobacteria	Gammaproteobacteria	Burkholderiales	Sutterellaceae	Sutterella	Sutterella stercoricanis
8681662674eecfaf5002bbc329ba76c3	0	0	0	0	0	0	0	0	0	51	0	0	0	0	0	0	0	0	0	0	0	0	0	0	0	0	0	Bacteria	Proteobacteria	Gammaproteobacteria	Burkholderiales	Sutterellaceae	Sutterella	Sutterella stercoricanis
d27436fc633f729f150f6382db0d9634	0	0	0	0	0	0	47	0	0	0	0	0	0	0	0	0	0	0	0	0	0	0	0	0	0	0	0	Bacteria	Proteobacteria	Gammaproteobacteria	Burkholderiales	Sutterellaceae	Sutterella	Sutterella stercoricanis
9bdffeb68e586b1395cc28fac9cf5a62	0	0	0	0	0	0	0	0	0	0	0	0	0	0	0	0	0	40	0	0	0	0	0	0	0	0	0	Bacteria	Proteobacteria	Gammaproteobacteria	Burkholderiales	Sutterellaceae	Sutterella	Sutterella stercoricanis
7051b23014702315ee34e490bc9b5a6d	0	0	0	0	0	0	0	0	0	0	0	0	0	0	0	37	0	0	0	0	0	0	0	0	0	0	0	Bacteria	Proteobacteria	Gammaproteobacteria	Burkholderiales	Sutterellaceae	Sutterella	Sutterella stercoricanis
b8a0e1fb83423d8eff7b7c45ae0cdca6	0	0	0	0	0	0	0	0	0	0	0	0	0	0	0	0	0	0	0	0	0	0	0	35	0	0	0	Bacteria	Proteobacteria	Gammaproteobacteria	Burkholderiales	Sutterellaceae	Sutterella	Sutterella stercoricanis
c3d939541486f883dc29175b18fd8661	0	0	0	0	0	0	0	0	0	0	32	0	0	0	0	0	0	0	0	0	0	0	0	0	0	0	0	Bacteria	Proteobacteria	Gammaproteobacteria	Burkholderiales	Sutterellaceae	Sutterella	Sutterella stercoricanis
5fa5a967fd44940780712957864dd1c5	0	0	0	0	32	0	0	0	0	0	0	0	0	0	0	0	0	0	0	0	0	0	0	0	0	0	0	Bacteria	Proteobacteria	Gammaproteobacteria	Burkholderiales	Sutterellaceae	Sutterella	Sutterella stercoricanis
b103fa5ec4a5aa0f81599ff94efb1e17	27	0	0	0	0	0	0	0	0	0	0	0	0	0	0	0	0	0	0	0	0	0	0	0	0	0	0	Bacteria	Proteobacteria	Gammaproteobacteria	Burkholderiales	Sutterellaceae	Sutterella	Sutterella stercoricanis
fc10f2a40a5ff1ee1a758d76e4b500cb	0	0	0	0	0	0	0	0	0	0	0	0	0	0	0	0	0	0	0	0	0	0	24	0	0	0	0	Bacteria	Proteobacteria	Gammaproteobacteria	Burkholderiales	Sutterellaceae	Sutterella	Sutterella stercoricanis
f934eb5aa696a5cc8af1b49ebf118702	0	0	0	16	0	0	0	0	0	0	0	0	0	0	0	0	0	0	0	0	0	0	0	0	0	0	0	Bacteria	Proteobacteria	Gammaproteobacteria	Burkholderiales	Sutterellaceae	Sutterella	Sutterella stercoricanis
9d97785741d38da305b99ee3ed61d188	0	0	3	0	0	0	0	0	0	0	0	0	0	0	0	0	0	0	0	0	0	0	0	0	0	0	0	Bacteria	Proteobacteria	Gammaproteobacteria	Burkholderiales	Sutterellaceae	Sutterella	Sutterella stercoricanis
ade8d74430436761c8c5f9f5c28c172b	0	0	0	0	0	0	0	0	0	0	0	0	0	0	0	0	0	0	0	0	0	0	3	0	0	0	0	Bacteria	Proteobacteria	Gammaproteobacteria	Burkholderiales	Sutterellaceae	Sutterella	Sutterella stercoricanis
0e52d8507eb9701cbd95598a19e0b49e	0	0	0	0	0	0	0	0	0	0	14	0	45	0	0	0	0	90	0	0	0	42	0	0	0	0	0	Bacteria	Spirochaetota	Spirochaetia	Spirochaetales	Spirochaetaceae	Treponema	Treponema berlinense
d3615d072cb5a2615b6082eb77d005ca	0	0	0	0	0	0	0	0	0	0	0	79	91	0	0	0	0	0	0	0	0	0	0	0	0	0	0	Bacteria	Spirochaetota	Spirochaetia	Spirochaetales	Spirochaetaceae	Treponema	Treponema berlinense
238cc658d15b3dc99df99af62cb2a210	0	0	0	0	0	0	0	0	0	0	0	0	0	0	100	0	0	0	0	0	0	0	0	0	0	0	0	Bacteria	Spirochaetota	Spirochaetia	Spirochaetales	Spirochaetaceae	Treponema	Treponema berlinense
9f200ce44526b956ab161322435cb2b6	0	0	0	0	0	0	0	0	0	0	0	0	0	0	0	0	0	0	0	0	35	0	0	0	39	0	0	Bacteria	Spirochaetota	Spirochaetia	Spirochaetales	Spirochaetaceae	Treponema	Treponema berlinense
353299b7adeb719731d31986fc55ab31	0	0	0	0	0	0	0	0	0	0	0	0	0	0	31	0	0	0	0	0	0	0	0	0	0	0	0	Bacteria	Spirochaetota	Spirochaetia	Spirochaetales	Spirochaetaceae	Treponema	Treponema berlinense
3c869a8a8864d707fd0fdc5dbc71d607	0	0	0	0	0	0	0	0	0	0	0	0	0	0	0	0	0	0	27	0	0	0	0	0	0	0	0	Bacteria	Spirochaetota	Spirochaetia	Spirochaetales	Spirochaetaceae	Treponema	Treponema berlinense
1c1205f9ac8ff81a0fff47e5e4c7b735	0	0	0	0	0	0	0	0	0	17	0	0	0	0	0	0	0	0	0	0	0	0	0	0	0	0	0	Bacteria	Spirochaetota	Spirochaetia	Spirochaetales	Spirochaetaceae	Treponema	Treponema berlinense
3cf421880b8ad06aa9e60663fb43298e	0	0	0	0	0	0	0	0	0	0	0	0	0	0	14	0	0	0	0	0	0	0	0	0	0	0	0	Bacteria	Spirochaetota	Spirochaetia	Spirochaetales	Spirochaetaceae	Treponema	Treponema berlinense
44532c0b079fe7c9ed57d11721294078	0	0	0	0	0	0	0	0	0	0	0	0	0	0	0	0	0	0	0	0	0	0	0	6	0	0	0	Bacteria	Spirochaetota	Spirochaetia	Spirochaetales	Spirochaetaceae	Treponema	Treponema berlinense
d5dd30c9f99470839edbc7790b6ea2ef	0	0	0	0	0	0	0	0	0	0	0	3	0	0	0	0	0	0	0	0	0	0	0	0	0	0	0	Bacteria	Spirochaetota	Spirochaetia	Spirochaetales	Spirochaetaceae	Treponema	Treponema berlinense
ae41cbc96abdec1993f353ce3d76f61e	0	0	0	0	0	0	0	0	0	0	0	2	0	0	0	0	0	0	0	0	0	0	0	0	0	0	0	Bacteria	Spirochaetota	Spirochaetia	Spirochaetales	Spirochaetaceae	Treponema	Treponema berlinense
d6f5f3f122c60c9d6bcd6e4fe6574a65	0	0	0	0	0	0	0	0	0	0	0	0	0	0	0	0	0	0	0	0	0	0	0	0	38	0	0	Bacteria	Spirochaetota	Spirochaetia	Spirochaetales	Spirochaetaceae	Treponema	Treponema pectinovorum
a6f9bab0b8acca424c0ddcf84d8db76a	0	0	0	0	0	0	37	0	0	0	0	0	0	0	0	0	0	0	0	0	0	0	0	0	0	0	0	Bacteria	Spirochaetota	Spirochaetia	Spirochaetales	Spirochaetaceae	Treponema	Treponema pectinovorum
dac778126f32b4d1df0f9de1fa99b753	0	0	0	0	0	0	0	0	0	0	0	0	0	0	0	31	0	0	0	0	0	0	0	0	0	0	0	Bacteria	Spirochaetota	Spirochaetia	Spirochaetales	Spirochaetaceae	Treponema	Treponema pectinovorum
c3f37fa2cbebdebef3749656fd0df230	0	0	0	0	0	0	30	0	0	0	0	0	0	0	0	0	0	0	0	0	0	0	0	0	0	0	0	Bacteria	Spirochaetota	Spirochaetia	Spirochaetales	Spirochaetaceae	Treponema	Treponema pectinovorum
e04c8b42297548f19301af19052e093b	0	0	0	0	18	0	0	0	0	0	0	0	0	0	0	0	0	0	0	0	0	0	0	0	0	0	0	Bacteria	Spirochaetota	Spirochaetia	Spirochaetales	Spirochaetaceae	Treponema	Treponema pectinovorum
fc1433c90f0bac4d28529a420e9b3674	0	0	0	0	0	0	0	0	0	0	0	0	0	0	0	0	0	0	0	0	0	0	13	0	0	0	0	Bacteria	Spirochaetota	Spirochaetia	Spirochaetales	Spirochaetaceae	Treponema	Treponema pectinovorum
2c69cce208c5cf992296205727d3586d	0	0	0	0	0	0	80	0	0	62	0	0	0	0	20	0	101	18	0	0	0	0	0	0	0	0	0	Bacteria	Spirochaetota	Spirochaetia	Spirochaetales	Spirochaetaceae	Treponema	Treponema saccharophilum
a324420daa7d4cd32fe8a4b10e0b95f6	0	0	7	0	19	0	0	0	0	43	0	0	0	0	0	0	89	19	32	0	0	0	0	0	0	0	0	Bacteria	Spirochaetota	Spirochaetia	Spirochaetales	Spirochaetaceae	Treponema	Treponema saccharophilum
dabf4eb0e5db0204e103af45c11cfc7a	0	0	0	26	0	0	0	0	0	26	0	0	0	0	23	0	71	39	0	0	0	0	0	0	0	0	0	Bacteria	Spirochaetota	Spirochaetia	Spirochaetales	Spirochaetaceae	Treponema	Treponema saccharophilum
edad6bdd6d6ccdcff29eb3e57e8f9799	0	0	2	0	0	0	0	0	0	0	0	0	0	0	0	0	0	0	0	0	0	0	0	0	0	0	0	Bacteria	Spirochaetota	Spirochaetia	Spirochaetales	Spirochaetaceae	Treponema	Treponema saccharophilum
906423f23a97b67c1ba1ca15c0329356	0	0	2	0	0	0	0	0	0	0	0	0	0	0	0	0	0	0	0	0	0	0	0	0	0	0	0	Bacteria	Bacteroidota	Bacteroidia	Bacteroidales	Prevotellaceae	Prevotella	Trichuris trichiura
fd0ca2e8bf3f4cd3a4ff8fb020719dd5	0	0	0	0	0	0	0	0	0	0	0	92	0	0	0	0	0	0	0	0	0	0	0	0	0	0	0	Bacteria	Firmicutes	Clostridia	Clostridia UCG-014	Clostridia UCG-014	Clostridia UCG-014	uncultured Acetivibrio
35d569a76cc0677d1127759e51b4551e	0	0	0	0	0	0	0	0	0	0	0	0	0	0	0	0	0	0	0	0	0	41	0	0	0	0	0	Bacteria	Firmicutes	Clostridia	Clostridia UCG-014	Clostridia UCG-014	Clostridia UCG-014	uncultured Acetivibrio
58f2d7e0951088c84f00c3ef57e23b25	0	0	0	0	0	0	0	34	0	0	0	0	0	0	0	0	0	0	0	0	0	0	0	0	0	0	0	Bacteria	Firmicutes	Clostridia	Clostridia UCG-014	Clostridia UCG-014	Clostridia UCG-014	uncultured Acetivibrio
e45e83e8604bcc814f8eba746842f810	0	0	0	0	0	0	0	0	0	0	0	0	0	0	12	0	0	0	0	0	0	0	0	0	0	0	0	Bacteria	Firmicutes	Clostridia	Clostridia UCG-014	Clostridia UCG-014	Clostridia UCG-014	uncultured Acetivibrio
b34ba7cce19db5d8a2d6b3b4ca9ef85a	0	0	0	0	0	0	0	0	0	0	0	0	0	0	0	0	0	0	0	0	2	0	0	0	0	0	0	Bacteria	Firmicutes	Clostridia	Clostridia UCG-014	Clostridia UCG-014	Clostridia UCG-014	uncultured Acetivibrio
52270b4b67cc13ecd99f5fa9901fb72f	0	0	0	0	0	0	0	9	0	0	0	0	0	0	0	0	0	0	0	0	0	0	0	0	0	0	0	Bacteria	Firmicutes	Clostridia	Oscillospirales	Ruminococcaceae	Candidatus Soleaferrea	uncultured Anaerotruncus
211e9b06ddcedde819e35649ba6fe23e	0	0	0	0	0	0	0	0	0	0	0	0	35	0	0	0	0	0	0	0	0	0	0	0	40	72	74	Bacteria	Firmicutes	Negativicutes	Veillonellales-Selenomonadales	Selenomonadaceae	Anaerovibrio	uncultured Anaerovibrio
7374e3f6b3c354d7cb9bc81ca886dc92	0	0	0	0	64	0	0	67	0	0	0	0	0	0	0	0	0	0	0	44	0	0	0	0	0	0	0	Bacteria	Firmicutes	Negativicutes	Veillonellales-Selenomonadales	Selenomonadaceae	Anaerovibrio	uncultured Anaerovibrio
eae0a40601f0e2e1ed115605d71eed8f	0	0	0	0	0	0	0	0	0	0	62	0	0	0	0	0	0	56	0	0	0	0	0	0	0	0	0	Bacteria	Firmicutes	Negativicutes	Veillonellales-Selenomonadales	Selenomonadaceae	Anaerovibrio	uncultured Anaerovibrio
099bfeb9198301dba2923bef2f24df84	0	0	0	0	0	0	0	95	0	0	0	0	0	0	0	0	0	0	0	0	0	0	0	0	0	0	0	Bacteria	Firmicutes	Negativicutes	Veillonellales-Selenomonadales	Selenomonadaceae	Anaerovibrio	uncultured Anaerovibrio
b8d8f0b9afe3483ca72359400f858b54	0	0	0	0	0	0	0	0	0	0	0	0	0	0	63	0	0	0	0	0	0	0	0	0	0	0	0	Bacteria	Firmicutes	Negativicutes	Veillonellales-Selenomonadales	Selenomonadaceae	Anaerovibrio	uncultured Anaerovibrio
9f669d8812d6e76a9f6ea3cd9e5a2873	0	0	0	0	0	0	0	0	0	0	0	0	0	0	0	0	0	0	0	0	0	0	0	0	0	0	57	Bacteria	Firmicutes	Negativicutes	Veillonellales-Selenomonadales	Selenomonadaceae	Anaerovibrio	uncultured Anaerovibrio
2d839d4796eb2430b732b98ca060eecc	0	0	0	0	0	0	0	0	0	0	45	0	0	0	0	0	0	0	0	0	0	0	0	0	0	0	0	Bacteria	Firmicutes	Negativicutes	Veillonellales-Selenomonadales	Selenomonadaceae	Anaerovibrio	uncultured Anaerovibrio
41faed97d29d7d3c765ace1ac087e625	0	0	0	0	0	0	0	0	32	0	0	0	0	0	0	0	0	0	0	0	0	0	0	0	0	0	0	Bacteria	Firmicutes	Negativicutes	Veillonellales-Selenomonadales	Selenomonadaceae	Anaerovibrio	uncultured Anaerovibrio
264d583904199af01d041bac5c0c275b	0	0	0	0	0	0	0	0	0	0	0	0	0	0	0	0	0	0	0	0	0	0	23	0	0	0	0	Bacteria	Firmicutes	Negativicutes	Veillonellales-Selenomonadales	Selenomonadaceae	Anaerovibrio	uncultured Anaerovibrio
23e235b3412018bd06520df711537e4e	0	0	0	0	0	0	0	0	0	0	0	0	0	0	0	0	0	3	0	0	0	0	0	0	0	0	0	Bacteria	Firmicutes	Negativicutes	Veillonellales-Selenomonadales	Selenomonadaceae	Anaerovibrio	uncultured Anaerovibrio
2396fd9621f0dba9c3b9b7d1fb2fe360	25	0	0	33	18	0	0	0	0	43	0	0	0	0	0	0	72	0	0	0	32	60	0	0	0	0	0	Bacteria	Firmicutes	Clostridia	Peptostreptococcales-Tissierellales	Anaerovoracaceae	Family XIII UCG-001	uncultured Anaerovorax
c272dbc3541ba794670d7fa85a035aa3	0	0	0	0	0	0	0	52	0	0	0	0	62	0	0	0	0	0	0	0	0	0	24	0	0	0	0	Bacteria	Firmicutes	Clostridia	Peptostreptococcales-Tissierellales	Anaerovoracaceae	Family XIII UCG-001	uncultured Anaerovorax
406a04784eb86c40e7a01543461ccbd7	0	0	0	0	0	17	0	0	0	0	40	0	0	0	0	26	0	0	0	0	0	0	0	0	34	0	0	Bacteria	Firmicutes	Clostridia	Peptostreptococcales-Tissierellales	Anaerovoracaceae	Family XIII UCG-001	uncultured Anaerovorax
df9fd2385fd520f4a984b7e7b13b4c06	0	0	0	0	0	0	0	0	0	0	0	0	0	0	0	0	0	25	52	0	0	0	0	0	0	0	0	Bacteria	Firmicutes	Clostridia	Peptostreptococcales-Tissierellales	Anaerovoracaceae	Family XIII UCG-001	uncultured Anaerovorax
29af4841fd7575305e2c3f8c4e4c9d40	0	0	0	0	0	0	37	0	0	0	0	0	0	0	39	0	0	0	0	0	0	0	0	0	0	0	0	Bacteria	Firmicutes	Clostridia	Peptostreptococcales-Tissierellales	Anaerovoracaceae	Family XIII UCG-001	uncultured Anaerovorax
49088a28a74ea70552eb6298688e1d2c	0	0	0	0	0	0	0	0	0	0	0	0	0	0	0	0	0	0	0	16	0	0	0	0	0	0	40	Bacteria	Firmicutes	Clostridia	Peptostreptococcales-Tissierellales	Anaerovoracaceae	Family XIII UCG-001	uncultured Anaerovorax
77a92599e8bb784974bc5b3b10032251	0	17	0	0	0	0	0	0	27	0	0	0	0	0	0	0	0	0	0	0	0	0	0	0	0	0	0	Bacteria	Firmicutes	Clostridia	Peptostreptococcales-Tissierellales	Anaerovoracaceae	Family XIII UCG-001	uncultured Anaerovorax
10827c42b7813a40f7545a527021a145	0	0	0	0	0	0	0	0	0	0	0	41	0	0	0	0	0	0	0	0	0	0	0	0	0	0	0	Bacteria	Firmicutes	Clostridia	Peptostreptococcales-Tissierellales	Anaerovoracaceae	Family XIII UCG-001	uncultured Anaerovorax
bba74f2f1602c03a5f98e1c5ba795d30	0	0	0	0	0	0	0	0	0	0	0	0	0	33	0	0	0	0	0	0	0	0	0	0	0	0	0	Bacteria	Firmicutes	Clostridia	Peptostreptococcales-Tissierellales	Anaerovoracaceae	Family XIII UCG-001	uncultured Anaerovorax
b353b1866d0ce18c83d001a8979c2783	0	0	24	0	0	0	0	0	0	0	0	0	0	0	0	0	0	0	0	0	0	0	0	0	0	0	0	Bacteria	Firmicutes	Clostridia	Peptostreptococcales-Tissierellales	Anaerovoracaceae	Family XIII UCG-001	uncultured Anaerovorax
2e3b9207fc4b855f61254aeb8b1d4eda	0	0	0	0	0	0	0	0	0	0	0	0	0	0	0	0	0	0	0	0	0	0	0	0	0	21	0	Bacteria	Firmicutes	Clostridia	Peptostreptococcales-Tissierellales	Anaerovoracaceae	Family XIII UCG-001	uncultured Anaerovorax
8501dbefe370b5ad95b7676ed0b332c0	0	0	0	0	0	0	0	0	0	0	0	0	0	0	0	0	0	0	0	0	0	0	0	20	0	0	0	Bacteria	Firmicutes	Clostridia	Peptostreptococcales-Tissierellales	Anaerovoracaceae	Family XIII UCG-001	uncultured Anaerovorax
e64d0ce5d6dca8c2e1a2fcd6b4ce42f7	0	51	24	69	45	0	62	79	28	45	48	52	61	35	0	44	110	45	16	45	21	66	84	25	35	42	47	Bacteria	Firmicutes	Clostridia	Lachnospirales	Lachnospiraceae	Acetitomaculum	uncultured bacterium
9b7c67c6c3fbe6d723cb06fabfde6db3	50	32	28	48	30	30	34	70	30	35	20	55	28	26	0	32	92	55	75	31	0	90	55	25	63	40	45	Bacteria	Firmicutes	Clostridia	Lachnospirales	Lachnospiraceae	Frisingicoccus	uncultured bacterium
05831b8902ab0470fb154c4eb25b80a3	28	26	28	30	13	14	62	23	109	48	66	32	0	28	0	44	39	78	46	19	50	39	25	19	27	23	34	Bacteria	Firmicutes	Clostridia	Lachnospirales	Lachnospiraceae	Acetitomaculum	uncultured bacterium
0930a9ec3f2224f5fc47d429edb77ec1	52	30	128	131	86	25	61	0	0	0	0	71	113	0	0	0	34	0	37	6	42	74	0	23	0	0	17	Bacteria	Spirochaetota	Spirochaetia	Spirochaetales	Spirochaetaceae	Treponema	uncultured bacterium
81b885dee0d15835f7b6dc45c1914cba	52	30	99	135	85	24	52	0	57	0	0	0	0	0	0	0	0	0	23	36	21	55	0	42	103	13	25	Bacteria	Spirochaetota	Spirochaetia	Spirochaetales	Spirochaetaceae	Treponema	uncultured bacterium
0148f7611f4ad7b209706c4e8cb09197	29	20	16	16	9	14	23	28	25	31	11	12	34	63	31	28	132	38	28	44	20	50	32	17	21	19	27	Bacteria	Bacteroidota	Bacteroidia	Bacteroidales	Prevotellaceae	Prevotella	uncultured bacterium
3e3096cf3d65e6358cc79d51d7d8b8ed	0	0	26	0	49	69	0	0	38	32	0	48	53	33	25	48	73	36	14	47	30	54	0	20	38	41	40	Bacteria	Firmicutes	Clostridia	Lachnospirales	Lachnospiraceae	Acetitomaculum	uncultured bacterium
185440f1957316a4fc471b1dbe2331cf	0	41	0	29	111	34	9	8	16	24	13	20	13	21	9	14	13	34	25	77	0	61	30	137	33	5	0	Bacteria	Bacteroidota	Bacteroidia	Bacteroidales	p-251-o5	p-251-o5	uncultured bacterium
1556333cc0804fb209855085d4fc9035	29	63	0	0	56	0	16	34	0	52	94	22	23	29	0	28	37	73	25	27	22	23	36	43	0	0	28	Bacteria	Firmicutes	Clostridia	Lachnospirales	Lachnospiraceae	Lachnospiraceae XPB1014 group	uncultured bacterium
b444716c9a7eee1e6f488d5c83ab8745	0	0	128	0	0	119	27	14	57	0	0	0	39	129	101	0	0	0	0	93	26	0	0	0	0	0	15	Bacteria	Bacteroidota	Bacteroidia	Bacteroidales	Prevotellaceae	Prevotellaceae NK3B31 group	uncultured bacterium
c2189292e0ab60ed68803c84c55497db	22	16	21	17	15	26	40	17	0	0	0	23	96	25	41	25	32	0	50	32	39	34	22	37	25	32	42	Bacteria	Firmicutes	Clostridia	Lachnospirales	Lachnospiraceae	Acetitomaculum	uncultured bacterium
b50cbf59f6fce5de55792f435932b618	0	0	24	25	21	0	82	37	35	38	8	38	14	14	24	44	64	42	44	22	14	0	22	20	38	16	32	Bacteria	Bacteroidota	Bacteroidia	Bacteroidales	Bacteroidales RF16 group	Bacteroidales RF16 group	uncultured bacterium
904bae2eb9d9189be92baf673f0f94d7	32	28	24	21	21	20	33	26	0	19	47	32	0	27	0	40	38	56	31	14	48	29	31	16	16	38	20	Bacteria	Firmicutes	Clostridia	Lachnospirales	Lachnospiraceae	Acetitomaculum	uncultured bacterium
b155be72505f7eab6f2a54a64d3b3c9e	0	33	0	21	37	0	8	13	16	18	10	17	19	47	11	8	17	14	24	81	0	66	23	62	9	10	139	Bacteria	Bacteroidota	Bacteroidia	Bacteroidales	p-251-o5	p-251-o5	uncultured bacterium
564ebe80603d802f015d8a0602129f38	12	20	18	23	51	16	15	7	61	0	0	80	0	101	91	39	0	0	33	26	0	0	31	22	34	0	16	Bacteria	Bacteroidota	Bacteroidia	Bacteroidales	Rikenellaceae	Rikenellaceae RC9 gut group	uncultured bacterium
268159b3e7cfbbd345631325ed2ce634	0	0	0	0	0	0	70	0	0	76	81	24	31	15	83	0	38	33	0	82	68	0	0	12	77	0	0	Bacteria	Bacteroidota	Bacteroidia	Bacteroidales	Prevotellaceae	Prevotella	uncultured bacterium
5dff187167ae460f22b06ca4d1726b9a	64	0	0	13	15	82	7	0	55	0	0	66	112	39	0	0	12	0	9	0	59	56	0	0	0	86	0	Bacteria	Bacteroidota	Bacteroidia	Bacteroidales	Rikenellaceae	Rikenellaceae RC9 gut group	uncultured bacterium
078ce0c911ca4576d1cc1f6f4266d254	33	13	19	30	10	12	31	25	21	26	7	15	22	49	0	16	102	25	17	35	32	32	14	26	17	12	20	Bacteria	Bacteroidota	Bacteroidia	Bacteroidales	Prevotellaceae	Prevotella	uncultured bacterium
7768e45d5c60fb658d3d4e61087e9a09	26	29	28	21	0	21	36	20	0	0	0	26	0	42	0	34	34	32	35	36	37	39	28	19	31	28	31	Bacteria	Firmicutes	Clostridia	Lachnospirales	Lachnospiraceae	Acetitomaculum	uncultured bacterium
b0249c41fb086db2b64fd8460105cab2	30	12	14	10	15	20	18	30	18	68	6	16	28	0	9	18	55	37	18	21	14	77	30	12	17	14	25	Bacteria	Bacteroidota	Bacteroidia	Bacteroidales	Prevotellaceae	Prevotella	uncultured bacterium
9e21de6183d0d0ea07d7dd5cabe2d7c9	0	0	14	0	27	38	0	0	17	24	0	35	55	31	29	37	60	28	10	47	19	24	0	25	24	23	27	Bacteria	Firmicutes	Clostridia	Lachnospirales	Lachnospiraceae	Acetitomaculum	uncultured bacterium
9ef5e0bffe4e08e976a2d83fd54ae270	46	0	0	0	0	0	0	80	84	0	0	19	65	17	0	65	50	33	0	0	0	0	0	27	0	0	103	Bacteria	Bacteroidota	Bacteroidia	Bacteroidales	Prevotellaceae	Prevotella	uncultured bacterium
5a1bf502037b9247055e19880fca0617	0	0	0	0	0	0	25	12	63	145	95	0	43	0	0	78	0	0	66	0	12	0	0	0	0	0	48	Bacteria	Bacteroidota	Bacteroidia	Bacteroidales	Prevotellaceae	Prevotellaceae NK3B31 group	uncultured bacterium
3506f32bf78c3a5c1ead26d7c2cd74d4	22	16	17	13	16	16	24	26	23	50	6	10	29	0	7	16	39	25	16	21	14	94	18	8	14	12	29	Bacteria	Bacteroidota	Bacteroidia	Bacteroidales	Prevotellaceae	Prevotella	uncultured bacterium
d61a08986e6fd0088ae83a9a035ef965	0	0	27	17	29	0	0	32	35	31	15	14	16	17	14	37	43	34	0	23	11	71	17	24	32	21	17	Bacteria	Bacteroidota	Bacteroidia	Bacteroidales	Bacteroidales RF16 group	Bacteroidales RF16 group	uncultured bacterium
c0eb7a96ee28ab39d86b2bfb5b14def7	26	13	14	50	8	26	42	24	0	23	31	13	25	0	55	13	14	13	33	10	19	17	6	16	23	15	42	Bacteria	Bacteroidota	Bacteroidia	Bacteroidales	Prevotellaceae	Prevotellaceae UCG-003	uncultured bacterium
6e93a4392b6096f0564c8289f97d8a30	18	21	18	13	0	27	12	14	0	120	94	0	88	0	0	19	0	0	28	10	0	0	13	18	18	0	23	Bacteria	Bacteroidota	Bacteroidia	Bacteroidales	Rikenellaceae	Rikenellaceae RC9 gut group	uncultured bacterium
c4b4f18026faaeb11dd8c4ea7f7e8abb	31	22	83	85	69	35	36	50	0	0	0	0	0	0	0	0	0	0	17	0	25	37	0	22	0	0	30	Bacteria	Spirochaetota	Spirochaetia	Spirochaetales	Spirochaetaceae	Treponema	uncultured bacterium
14a74fda95dd7fd160d63850c5fdac44	0	0	0	0	45	0	0	15	0	0	0	86	0	0	0	0	0	0	0	65	87	0	0	0	92	91	55	Bacteria	Firmicutes	Bacilli	Erysipelotrichales	Erysipelotrichaceae	Catenisphaera	uncultured bacterium
8750fd5ddeccc59cafdbac2bf04ad735	35	0	0	71	0	0	35	31	0	0	0	20	46	0	36	32	37	0	22	0	13	29	26	0	24	73	0	Bacteria	Firmicutes	Clostridia	Lachnospirales	Lachnospiraceae	Lachnospiraceae XPB1014 group	uncultured bacterium
07d7eccbf2551c2d5e20b76fdde55794	38	0	59	0	0	17	31	18	0	17	40	0	39	69	0	0	8	78	43	0	0	17	36	17	0	0	0	Bacteria	Bacteroidota	Bacteroidia	Bacteroidales	p-2534-18B5 gut group	p-2534-18B5 gut group	uncultured bacterium
a6fd07f0eb0792c57aab3e3881eff284	17	11	14	33	7	44	44	22	0	39	15	10	20	0	27	11	10	23	23	14	19	19	9	8	32	23	32	Bacteria	Bacteroidota	Bacteroidia	Bacteroidales	Prevotellaceae	Prevotellaceae UCG-003	uncultured bacterium
680284bba38774a9e8d2ab9cbaa0531c	101	12	0	21	0	20	7	8	10	23	15	24	10	16	13	20	12	12	56	27	0	29	34	0	36	12	0	Bacteria	Bacteroidota	Bacteroidia	Bacteroidales	p-251-o5	p-251-o5	uncultured bacterium
b8733ed2917ca561ced8d5306f35cc23	0	0	0	67	49	0	18	0	0	82	0	26	43	22	98	0	0	0	0	35	13	0	0	0	65	0	0	Bacteria	Firmicutes	Clostridia	Oscillospirales	Oscillospiraceae	Oscillospira	uncultured bacterium
ce6b655eafb7c6ce7236f6dc67c932cc	23	20	14	24	25	17	31	23	53	0	11	12	16	39	0	0	14	10	11	29	29	13	12	31	21	15	21	Bacteria	Bacteroidota	Bacteroidia	Bacteroidales	Prevotellaceae	Prevotellaceae UCG-003	uncultured bacterium
c2ab1cdf228c212c4959a2a32a33b433	27	0	97	0	0	0	31	30	0	0	0	17	46	0	0	0	43	0	25	12	23	21	8	0	99	0	22	Bacteria	Firmicutes	Clostridia	Lachnospirales	Lachnospiraceae	Lachnospiraceae XPB1014 group	uncultured bacterium
c28c98061b63c6ff65e5e4a3730a550e	24	12	13	13	22	10	19	17	11	38	17	15	38	0	15	12	35	24	8	14	15	55	30	6	13	12	11	Bacteria	Bacteroidota	Bacteroidia	Bacteroidales	Prevotellaceae	Prevotella	uncultured bacterium
38ad635e55f5c4624f27ab60b574cf32	64	0	18	27	20	0	0	20	5	27	16	15	25	24	20	38	30	0	0	13	12	0	17	27	27	29	22	Bacteria	Bacteroidota	Bacteroidia	Bacteroidales	Bacteroidales RF16 group	Bacteroidales RF16 group	uncultured bacterium
7827d4cfb3b1127054b95cf6e9270449	35	0	0	0	37	25	31	29	54	23	34	40	28	0	50	0	15	0	49	0	0	11	0	29	0	0	0	Bacteria	Bacteroidota	Bacteroidia	Bacteroidales	p-2534-18B5 gut group	p-2534-18B5 gut group	uncultured bacterium
f32a6f81860c027b397a1e977c67a699	0	0	0	20	12	0	40	39	13	21	6	19	13	15	30	25	32	27	0	25	14	0	15	10	48	23	38	Bacteria	Bacteroidota	Bacteroidia	Bacteroidales	Bacteroidales RF16 group	Bacteroidales RF16 group	uncultured bacterium
88deab3a4100a7c789df71ff05f53cd0	0	0	0	93	0	32	23	5	0	144	0	0	0	53	0	0	11	0	14	0	0	14	6	0	0	7	77	Bacteria	Bacteroidota	Bacteroidia	Bacteroidales	Muribaculaceae	Muribaculaceae	uncultured bacterium
199df765dbf14e33d0fc3d2812936961	62	0	0	0	0	0	0	0	47	0	0	0	61	0	0	46	0	0	0	0	0	0	72	0	113	0	73	Bacteria	Bacteroidota	Bacteroidia	Bacteroidales	Prevotellaceae	Prevotella	uncultured bacterium
87e74a7b242502caeeda94586da99bc3	32	33	0	36	0	74	23	0	90	0	100	0	0	0	0	26	14	45	0	0	0	0	0	0	0	0	0	Bacteria	Spirochaetota	Spirochaetia	Spirochaetales	Spirochaetaceae	Treponema	uncultured bacterium
2bf8f3857672480c43e7969151784973	0	45	0	0	17	0	15	38	0	0	54	17	56	0	35	0	0	27	38	0	0	12	0	0	28	67	23	Bacteria	Bacteroidota	Bacteroidia	Bacteroidales	Rikenellaceae	Rikenellaceae RC9 gut group	uncultured bacterium
55cbfab37af95128d8bbae0db3e618ec	18	17	29	23	0	15	25	19	0	0	0	22	0	38	0	22	22	0	33	17	22	24	22	13	36	19	29	Bacteria	Firmicutes	Clostridia	Lachnospirales	Lachnospiraceae	Acetitomaculum	uncultured bacterium
81f67873fb8be63c956fa644e05ca89a	16	0	0	0	62	0	0	12	0	0	0	32	0	0	0	0	79	57	18	5	0	17	85	20	41	0	21	Bacteria	Spirochaetota	Spirochaetia	Spirochaetales	Spirochaetaceae	Treponema	uncultured bacterium
b75c91ed193e5f1c361f57aaf5d4292f	17	9	15	21	47	7	15	15	0	0	0	0	0	0	0	33	106	0	16	9	0	0	23	3	0	111	16	Bacteria	Bacteroidota	Bacteroidia	Bacteroidales	Rikenellaceae	Rikenellaceae RC9 gut group	uncultured bacterium
3227654e8e9dcd088df4c228de142918	0	0	0	0	0	0	0	20	59	0	0	0	71	0	103	91	26	41	0	0	51	0	0	0	0	0	0	Bacteria	Verrucomicrobiota	Verrucomicrobiae	Verrucomicrobiales	Akkermansiaceae	Akkermansia	uncultured bacterium
9ef33cdb27ec75b68da181f1a0b5f1b1	0	0	0	0	0	0	39	0	117	0	0	18	25	28	58	0	0	0	11	69	42	0	0	0	0	0	54	Bacteria	Firmicutes	Clostridia	Oscillospirales	Oscillospiraceae	Oscillospira	uncultured bacterium
13f5deb39f1b0a15a44a242e2a3e8b7a	27	17	9	6	20	16	14	20	32	48	8	0	20	0	9	11	21	17	7	13	11	63	16	12	18	7	16	Bacteria	Bacteroidota	Bacteroidia	Bacteroidales	Prevotellaceae	Prevotella	uncultured bacterium
77484afec4adad6f4e37018efc6c56ea	23	0	0	0	25	72	21	24	0	0	0	25	13	43	0	27	24	0	21	21	20	15	26	37	0	0	10	Bacteria	Firmicutes	Clostridia	Lachnospirales	Lachnospiraceae	Lachnospiraceae XPB1014 group	uncultured bacterium
73a5ecf6bf88203f26600404fd93df48	0	0	0	0	0	0	32	0	49	35	30	17	45	11	0	110	41	42	0	0	0	0	0	33	0	0	0	Bacteria	Bacteroidota	Bacteroidia	Bacteroidales	Prevotellaceae	Prevotella	uncultured bacterium
e5bca8700278eb37e4fd2b324319c464	0	61	0	0	13	0	17	23	0	0	50	12	64	0	39	0	0	23	30	0	0	9	0	0	24	53	13	Bacteria	Bacteroidota	Bacteroidia	Bacteroidales	Rikenellaceae	Rikenellaceae RC9 gut group	uncultured bacterium
bfb7f91159b8f536fc08a9de7c320875	0	89	0	0	0	25	25	0	0	0	0	0	46	30	23	0	55	0	40	13	0	0	0	0	12	56	15	Bacteria	Bacteroidota	Bacteroidia	Bacteroidales	Bacteroidales RF16 group	Bacteroidales RF16 group	uncultured bacterium
c6d8f7dc251e68e8c02ca09a5cb08f86	36	0	0	0	0	21	26	36	45	23	33	22	19	0	0	59	12	0	26	0	0	25	0	32	0	0	0	Bacteria	Bacteroidota	Bacteroidia	Bacteroidales	p-2534-18B5 gut group	p-2534-18B5 gut group	uncultured bacterium
d5ec4e8ef378f31abc518807f87d88f9	0	0	0	0	0	0	31	0	0	0	25	0	0	0	18	36	0	52	0	53	56	33	69	0	26	0	11	Bacteria	Bacteroidota	Bacteroidia	Bacteroidales	Bacteroidales RF16 group	Bacteroidales RF16 group	uncultured bacterium
ad5514f6f5e63c24c9438209e14f7581	46	0	0	0	0	30	31	0	0	10	19	0	32	0	0	0	20	0	47	57	67	26	21	0	0	0	0	Bacteria	Bacteroidota	Bacteroidia	Bacteroidales	p-2534-18B5 gut group	p-2534-18B5 gut group	uncultured bacterium
dcb282c7843e98c52a8d441201027bf3	0	12	0	85	62	0	83	53	0	0	0	73	0	0	0	0	0	0	0	0	0	35	0	0	0	0	0	Bacteria	Verrucomicrobiota	Verrucomicrobiae	Verrucomicrobiales	Akkermansiaceae	Akkermansia	uncultured bacterium
80e84e783ddf67fc7795d9c2623e9304	0	82	0	60	0	0	0	0	0	0	0	81	0	0	0	0	0	0	0	0	0	0	80	0	14	20	59	Bacteria	Bacteroidota	Bacteroidia	Bacteroidales	Prevotellaceae	Alloprevotella	uncultured bacterium
9ec10364c32b20970c746f639524c754	0	0	0	0	0	21	7	0	0	0	0	0	42	58	36	0	71	0	47	19	0	0	0	0	24	52	18	Bacteria	Bacteroidota	Bacteroidia	Bacteroidales	Bacteroidales RF16 group	Bacteroidales RF16 group	uncultured bacterium
fce4870a1e8d6195268b44bfc50a226d	0	0	0	0	0	0	0	0	34	0	0	0	64	0	0	0	27	0	23	0	0	0	95	58	38	0	54	Bacteria	Bacteroidota	Bacteroidia	Bacteroidales	Rikenellaceae	Rikenellaceae RC9 gut group	uncultured bacterium
7d9d2e1537122a8cd832388c464bcd14	22	13	14	0	14	0	47	25	0	0	35	7	16	16	15	0	14	11	5	17	20	9	0	17	21	20	32	Bacteria	Bacteroidota	Bacteroidia	Bacteroidales	Prevotellaceae	Prevotellaceae UCG-003	uncultured bacterium
32254d70780719e3b3cb6a3d7d57bf56	0	0	0	0	80	0	6	10	0	13	0	28	0	0	0	48	29	0	13	0	6	19	52	0	0	0	82	Bacteria	Bacteroidota	Bacteroidia	Bacteroidales	Rikenellaceae	Rikenellaceae RC9 gut group	uncultured bacterium
34e730102852fda2689537a53a033b53	38	20	0	0	30	0	0	11	0	0	35	0	13	69	8	0	0	33	0	0	0	0	0	65	18	0	42	Bacteria	Bacteroidota	Bacteroidia	Bacteroidales	Rikenellaceae	Rikenellaceae RC9 gut group	uncultured bacterium
f7a6725a45e6fde452fe405a652eea59	0	0	0	0	0	41	11	0	40	24	0	0	0	0	28	0	26	0	19	13	18	0	0	108	28	0	25	Bacteria	Bacteroidota	Bacteroidia	Bacteroidales	Bacteroidales RF16 group	Bacteroidales RF16 group	uncultured bacterium
f383cc27830a252c975a1b8e0f00f4dd	0	0	0	77	0	0	33	16	0	0	30	38	15	0	0	43	0	0	0	0	34	0	42	0	40	0	11	Bacteria	Bacteroidota	Bacteroidia	Bacteroidales	Rikenellaceae	Rikenellaceae RC9 gut group	uncultured bacterium
e2add7500f86ec21c12e05a44e175442	0	0	86	0	0	13	9	22	0	0	0	0	38	0	0	0	21	0	3	62	0	17	20	51	0	32	0	Bacteria	Bacteroidota	Bacteroidia	Bacteroidales	Muribaculaceae	Muribaculaceae	uncultured bacterium
bc9ae28ac62c6566ead4a7bb23659663	0	0	0	65	0	0	0	8	0	0	0	0	0	55	0	0	0	0	0	0	0	90	0	51	0	28	75	Bacteria	Firmicutes	Bacilli	Erysipelotrichales	Erysipelotrichaceae	Catenisphaera	uncultured bacterium
b4f42d5c9ed8ccb7bd7c65167adf0872	0	0	59	0	0	0	0	17	0	0	0	14	0	0	0	0	71	0	17	19	94	0	0	0	9	42	26	Bacteria	Spirochaetota	Spirochaetia	Spirochaetales	Spirochaetaceae	Treponema	uncultured bacterium
16dbfd20fbb35379d2a40e8ed0e2d519	42	0	0	0	0	0	27	16	0	0	0	18	35	0	34	37	28	0	25	0	18	36	17	0	8	24	0	Bacteria	Firmicutes	Clostridia	Lachnospirales	Lachnospiraceae	Lachnospiraceae XPB1014 group	uncultured bacterium
74fea0bce09c28384a0cba66c3f6ba33	0	0	0	0	0	0	0	0	0	0	0	12	22	18	0	0	115	104	26	0	0	65	0	0	0	0	0	Bacteria	Firmicutes	Clostridia	Oscillospirales	Oscillospiraceae	Oscillospira	uncultured bacterium
0ccd4ddc5df4ebb8722fabd5aa00982e	0	0	81	0	0	0	34	12	0	0	16	15	32	0	0	0	0	7	0	78	0	12	46	0	15	0	9	Bacteria	Bacteroidota	Bacteroidia	Bacteroidales	Rikenellaceae	Rikenellaceae RC9 gut group	uncultured bacterium
07f55a0697e50786dac355187345cd56	21	75	26	0	0	12	30	29	0	27	17	0	24	0	0	0	10	0	24	0	0	13	36	11	0	0	0	Bacteria	Bacteroidota	Bacteroidia	Bacteroidales	p-2534-18B5 gut group	p-2534-18B5 gut group	uncultured bacterium
f09d60b7e89fb0f2424d954e85a537ba	0	0	0	63	0	0	36	0	0	0	0	0	0	0	0	0	0	77	0	102	0	71	0	0	0	0	0	Bacteria	Bacteroidota	Bacteroidia	Bacteroidales	Prevotellaceae	Prevotella	uncultured bacterium
d6470fbdfc8f38b3a853118998233a23	0	0	0	0	0	0	0	0	37	77	0	0	19	0	0	0	45	18	0	39	71	0	0	0	42	0	0	Bacteria	Bacteroidota	Bacteroidia	Bacteroidales	Bacteroidales RF16 group	Bacteroidales RF16 group	uncultured bacterium
1ea8b32983cb3e1f62cc023e879b3711	0	0	20	17	57	21	18	9	0	0	0	44	0	0	0	11	45	0	0	102	0	3	0	0	0	0	0	Bacteria	Bacteroidota	Bacteroidia	Bacteroidales	p-251-o5	p-251-o5	uncultured bacterium
815f6c852bfd1e8f653b8252ae6ea2c0	0	12	51	22	0	0	13	8	11	31	18	21	8	0	10	13	8	21	47	0	0	0	25	0	16	9	0	Bacteria	Bacteroidota	Bacteroidia	Bacteroidales	p-251-o5	p-251-o5	uncultured bacterium
031cfc98729542ee16af64cf3848b11e	0	0	0	87	0	0	9	8	0	17	0	30	0	0	0	0	24	84	16	0	11	28	30	0	0	0	0	Bacteria	Bacteroidota	Bacteroidia	Bacteroidales	Rikenellaceae	Rikenellaceae RC9 gut group	uncultured bacterium
02b9e74588a4a38bd6f566b29e1e121c	0	0	13	0	0	0	0	0	0	0	91	0	0	0	0	0	0	0	76	0	57	0	0	0	0	0	106	Bacteria	Bacteroidota	Bacteroidia	Bacteroidales	Rikenellaceae	Rikenellaceae RC9 gut group	uncultured bacterium
b9319adfdbf2c5368e515d731ea8a3b9	0	0	0	0	0	15	20	18	0	0	0	0	47	0	0	33	15	0	6	34	0	21	7	74	0	53	0	Bacteria	Bacteroidota	Bacteroidia	Bacteroidales	Muribaculaceae	Muribaculaceae	uncultured bacterium
4f36bfbf7477fbdcce4c9c762dc0244e	21	9	9	0	14	0	35	33	0	0	17	7	12	0	13	0	15	22	7	20	18	13	0	8	31	16	21	Bacteria	Bacteroidota	Bacteroidia	Bacteroidales	Prevotellaceae	Prevotellaceae UCG-003	uncultured bacterium
496bda89735517b1b99c4758e25dae34	11	17	12	10	15	9	31	21	0	0	6	12	11	0	0	12	18	17	8	19	17	9	12	15	25	10	14	Bacteria	Bacteroidota	Bacteroidia	Bacteroidales	Prevotellaceae	Prevotellaceae UCG-003	uncultured bacterium
0a218647a01b88ead1b8d9663a04317c	0	0	0	28	0	82	24	0	69	31	0	0	40	45	0	0	12	0	0	0	0	0	0	0	0	0	0	Bacteria	Spirochaetota	Spirochaetia	Spirochaetales	Spirochaetaceae	Treponema	uncultured bacterium
9ad3d0697d92cac76f1d1eaaec83712d	0	0	36	0	0	0	0	0	0	0	0	0	0	0	0	0	0	0	0	0	38	38	106	0	113	0	0	Bacteria	Firmicutes	Clostridia	Oscillospirales	Ruminococcaceae	uncultured	uncultured bacterium
837b1c2d33190372678d0af0759c5d5a	21	8	20	15	0	23	13	11	0	0	0	0	0	0	0	14	0	0	16	16	67	34	28	17	11	0	14	Bacteria	Bacteroidota	Bacteroidia	Bacteroidales	Rikenellaceae	Rikenellaceae RC9 gut group	uncultured bacterium
da6042252e923b1a01abdd5c577efeb0	41	0	42	9	6	0	7	0	0	0	0	16	0	0	0	0	17	93	26	0	0	0	0	0	66	0	0	Bacteria	Bacteroidota	Bacteroidia	Bacteroidales	Rikenellaceae	Rikenellaceae RC9 gut group	uncultured bacterium
c1d8dc51e1a7564f5c4b47dd308559c4	0	0	47	0	0	0	49	38	0	0	0	0	0	11	0	31	0	0	0	0	0	0	0	88	0	0	58	Bacteria	Firmicutes	Clostridia	Oscillospirales	uncultured	uncultured	uncultured bacterium
3acc3ee66766adf76aa0bd9a253d4921	0	0	96	19	44	0	0	0	42	0	0	11	0	31	0	0	0	0	45	0	0	0	0	0	18	0	15	Bacteria	Bacteroidota	Bacteroidia	Bacteroidales	Bacteroidales RF16 group	Bacteroidales RF16 group	uncultured bacterium
60ab9c6b4d6237e325e737d9d90dccd3	13	12	12	10	26	21	23	8	0	0	0	39	0	0	0	33	0	0	27	0	0	0	17	0	48	0	31	Bacteria	Bacteroidota	Bacteroidia	Bacteroidales	Rikenellaceae	Rikenellaceae RC9 gut group	uncultured bacterium
7dfda583c4937895cfd59ff62b9f67ce	24	22	17	7	13	0	42	16	0	28	0	19	11	0	0	0	12	4	6	17	13	8	9	25	9	13	3	Bacteria	Bacteroidota	Bacteroidia	Bacteroidales	Prevotellaceae	Prevotellaceae UCG-003	uncultured bacterium
216c787d4a349b6e73be71b03bc7b30a	0	0	0	0	0	0	0	0	0	0	0	17	29	19	0	0	0	20	102	0	0	100	0	27	0	0	0	Bacteria	Bacteroidota	Bacteroidia	Bacteroidales	Prevotellaceae	Prevotella	uncultured bacterium
d7285e6ef02b11ccae9f937f0205ed83	0	0	0	0	0	0	0	52	31	0	0	73	0	0	0	0	66	0	0	0	0	55	0	0	33	0	0	Bacteria	Actinobacteriota	Coriobacteriia	Coriobacteriales	uncultured	uncultured	uncultured bacterium
00705b753b2e86c4986c590e5f6b9a7b	0	0	0	0	0	100	0	0	0	0	128	27	54	0	0	0	0	0	0	0	0	0	0	0	0	0	0	Bacteria	Bacteroidota	Bacteroidia	Bacteroidales	Prevotellaceae	Prevotellaceae UCG-003	uncultured bacterium
1bb86569f95a4546ffc8d3415d50e64e	33	0	0	0	0	0	0	79	0	0	0	24	0	0	0	10	13	0	15	0	68	0	0	0	0	30	32	Bacteria	Bacteroidota	Bacteroidia	Bacteroidales	Prevotellaceae	Prevotella	uncultured bacterium
7b26741c31623d743be2926581bf7825	0	0	45	0	0	0	60	20	34	0	17	0	91	0	0	0	37	0	0	0	0	0	0	0	0	0	0	Bacteria	Firmicutes	Bacilli	Erysipelotrichales	Erysipelotrichaceae	Catenisphaera	uncultured bacterium
80f8740678293d1e70f13148d674ccc6	0	0	0	18	0	15	9	9	0	74	0	24	0	0	0	26	26	0	0	0	0	6	0	95	0	0	0	Bacteria	Bacteroidota	Bacteroidia	Bacteroidales	p-251-o5	p-251-o5	uncultured bacterium
d663a8cc687120f04f415c227deb6238	0	0	0	0	0	0	0	0	0	0	0	96	0	27	0	0	105	0	0	0	0	0	0	0	0	71	0	Bacteria	Bacteroidota	Bacteroidia	Bacteroidales	Prevotellaceae	Prevotella	uncultured bacterium
b1bbc9ab41352417caeea11c078790bf	28	0	0	0	0	17	64	0	0	0	0	0	0	0	0	0	85	0	0	104	0	0	0	0	0	0	0	Bacteria	Bacteroidota	Bacteroidia	Bacteroidales	Rikenellaceae	Rikenellaceae RC9 gut group	uncultured bacterium
a9fc5b6737c871453490067af2407f1d	17	10	16	5	24	8	21	13	0	0	0	0	0	0	0	19	0	90	27	0	0	0	18	0	0	0	29	Bacteria	Bacteroidota	Bacteroidia	Bacteroidales	Rikenellaceae	Rikenellaceae RC9 gut group	uncultured bacterium
1a9e823a11b2e72adaaafc4524df931b	22	7	11	9	18	0	25	17	0	0	7	21	10	0	0	7	19	6	17	20	17	14	9	8	6	19	7	Bacteria	Bacteroidota	Bacteroidia	Bacteroidales	Prevotellaceae	Prevotellaceae UCG-003	uncultured bacterium
127324c8d5bd9a1c6220a291f1e36b8b	21	14	18	30	43	8	17	15	0	0	0	0	0	0	0	12	0	0	16	20	0	0	31	11	20	0	16	Bacteria	Bacteroidota	Bacteroidia	Bacteroidales	Rikenellaceae	Rikenellaceae RC9 gut group	uncultured bacterium
8d5ded10faca236acc93972971529da1	0	0	0	0	0	0	88	0	0	68	0	0	0	0	0	89	0	0	0	0	43	0	0	0	0	0	0	Bacteria	Bacteroidota	Bacteroidia	Bacteroidales	Prevotellaceae	Prevotellaceae UCG-001	uncultured bacterium
25ff586a06ac0dcc04cd3e0c5afd39d3	0	62	0	0	0	0	0	0	0	0	0	24	0	0	0	0	99	0	102	0	0	0	0	0	0	0	0	Bacteria	Bacteroidota	Bacteroidia	Bacteroidales	Prevotellaceae	Prevotellaceae UCG-003	uncultured bacterium
f56d4bd0fafa79c695131f6ddca3c378	0	17	0	0	0	28	0	0	0	0	37	24	26	0	0	31	51	0	38	0	0	0	35	0	0	0	0	Bacteria	Bacteroidota	Bacteroidia	Bacteroidales	Prevotellaceae	Prevotella	uncultured bacterium
0df6935cccae48feac2e49a2d2bb0335	27	0	0	0	0	0	66	0	0	0	52	0	61	0	0	0	0	0	0	0	0	79	0	0	0	0	0	Bacteria	Bacteroidota	Bacteroidia	Bacteroidales	Muribaculaceae	Muribaculaceae	uncultured bacterium
218e1064e3884507e684979fa4eb5f25	0	0	19	9	10	0	16	14	0	0	0	12	0	0	0	92	8	0	15	89	0	0	0	0	0	0	0	Bacteria	Bacteroidota	Bacteroidia	Bacteroidales	Rikenellaceae	Rikenellaceae RC9 gut group	uncultured bacterium
c8806d72e3b4704a8b63dddc9050b4ba	50	0	0	0	57	29	7	21	0	0	0	0	18	0	0	0	13	46	6	0	0	15	4	0	0	18	0	Bacteria	Bacteroidota	Bacteroidia	Bacteroidales	Muribaculaceae	Muribaculaceae	uncultured bacterium
3f80bc2853632c34db4d9789caece3b4	44	35	0	21	0	38	27	0	32	0	0	0	0	0	0	34	14	39	0	0	0	0	0	0	0	0	0	Bacteria	Spirochaetota	Spirochaetia	Spirochaetales	Spirochaetaceae	Treponema	uncultured bacterium
9615bb74e9facbe4e163f90e406ca86d	18	16	6	17	0	14	7	9	0	0	0	0	40	0	0	21	0	0	25	44	0	0	15	37	0	0	10	Bacteria	Bacteroidota	Bacteroidia	Bacteroidales	Rikenellaceae	Rikenellaceae RC9 gut group	uncultured bacterium
d82e6a16c0202f8b53187792831a015d	0	0	0	0	0	0	5	0	58	4	0	17	0	0	0	0	22	47	6	0	16	15	0	0	0	60	28	Bacteria	Bacteroidota	Bacteroidia	Bacteroidales	Rikenellaceae	Rikenellaceae RC9 gut group	uncultured bacterium
40fadeb8e36146aaa7aaa3c79fb952c0	0	0	0	0	0	0	0	0	0	82	0	0	27	0	0	90	0	79	0	0	0	0	0	0	0	0	0	Bacteria	Bacteroidota	Bacteroidia	Bacteroidales	Prevotellaceae	Prevotella	uncultured bacterium
4f7f783f742dbd46bf47d44f4d808ea8	0	0	0	0	0	0	0	0	0	0	0	0	0	0	60	0	0	0	109	0	0	0	108	0	0	0	0	Bacteria	Firmicutes	Clostridia	Oscillospirales	Butyricicoccaceae	UCG-008	uncultured bacterium
f04b83dd330c21a4e0620d1556af6b5a	0	0	0	52	0	0	0	23	33	0	0	11	0	0	0	25	0	0	18	18	0	45	0	0	19	0	30	Bacteria	Spirochaetota	Spirochaetia	Spirochaetales	Spirochaetaceae	Treponema	uncultured bacterium
771a0b6f1456e05eb424ef6cce1f2b47	0	0	38	0	0	0	0	0	0	0	0	58	0	55	0	0	0	60	0	0	0	0	0	0	0	63	0	Bacteria	Bacteroidota	Bacteroidia	Bacteroidales	Prevotellaceae	Prevotellaceae UCG-001	uncultured bacterium
0430050c8f1a959c4a9b988978baea65	26	96	0	0	0	0	9	16	0	0	0	0	0	74	0	0	39	0	0	0	7	4	0	0	0	0	0	Bacteria	Bacteroidota	Bacteroidia	Bacteroidales	Rikenellaceae	Rikenellaceae RC9 gut group	uncultured bacterium
244f47cc914b039dbdd306b972fe229b	0	0	0	31	0	56	31	0	42	35	0	0	25	37	0	0	13	0	0	0	0	0	0	0	0	0	0	Bacteria	Spirochaetota	Spirochaetia	Spirochaetales	Spirochaetaceae	Treponema	uncultured bacterium
10d48452f99683aba5da48ccbd3fb857	0	0	0	0	0	0	0	22	0	0	0	9	0	0	68	29	0	0	0	15	0	33	50	0	13	0	31	Bacteria	Spirochaetota	Spirochaetia	Spirochaetales	Spirochaetaceae	Treponema	uncultured bacterium
ffc739a719019bbd59cfab79e8776d83	0	0	0	0	0	25	13	10	0	0	0	0	0	24	0	0	16	0	10	30	92	25	10	0	0	11	0	Bacteria	Bacteroidota	Bacteroidia	Bacteroidales	Muribaculaceae	Muribaculaceae	uncultured bacterium
991ee616e30bcd5634dde1521ead1be2	0	0	0	0	0	0	0	0	71	0	0	0	0	0	42	71	0	81	0	0	0	0	0	0	0	0	0	Bacteria	Bacteroidota	Bacteroidia	Bacteroidales	Prevotellaceae	Prevotellaceae NK3B31 group	uncultured bacterium
e4a4b48800c61ac1f57c43fffa161ed2	41	0	0	0	0	0	24	0	0	0	0	8	44	17	0	27	0	15	0	0	0	16	0	0	14	49	9	Bacteria	Bacteroidota	Bacteroidia	Bacteroidales	Bacteroidales RF16 group	Bacteroidales RF16 group	uncultured bacterium
4b7775a76fb5838d20b4ad2c8ab12f59	0	62	0	0	0	28	34	3	16	0	0	0	0	0	0	0	18	0	15	27	0	23	13	0	0	22	0	Bacteria	Bacteroidota	Bacteroidia	Bacteroidales	Muribaculaceae	Muribaculaceae	uncultured bacterium
adc39a8b857b3afe750bbdba805c9c9f	0	0	0	0	0	39	0	0	105	0	0	14	0	44	0	21	32	0	0	0	0	0	0	0	0	0	0	Bacteria	Bacteroidota	Bacteroidia	Bacteroidales	Prevotellaceae	Prevotella	uncultured bacterium
5afdc26ed61fcf47dab7e8608cdfcce6	0	0	27	24	0	21	29	21	0	0	0	29	0	16	0	16	44	0	23	0	0	4	0	0	0	0	0	Bacteria	Bacteroidota	Bacteroidia	Bacteroidales	p-251-o5	p-251-o5	uncultured bacterium
31cbaaa7f23c26c6be47cc14437f8914	0	0	0	0	0	0	18	0	0	61	27	0	0	0	18	32	0	0	0	34	0	41	0	0	13	0	10	Bacteria	Bacteroidota	Bacteroidia	Bacteroidales	Bacteroidales RF16 group	Bacteroidales RF16 group	uncultured bacterium
ed83ad78bac8b11bd59c9e3bb28af97c	0	0	0	0	0	0	15	9	0	0	0	98	37	0	0	0	0	0	0	65	22	8	0	0	0	0	0	Bacteria	Bacteroidota	Bacteroidia	Bacteroidales	Rikenellaceae	Rikenellaceae RC9 gut group	uncultured bacterium
5bffb53272576b24287588e770021fd4	0	0	13	24	0	4	11	28	0	0	0	19	0	10	0	21	27	0	31	0	0	10	0	0	53	0	0	Bacteria	Bacteroidota	Bacteroidia	Bacteroidales	p-251-o5	p-251-o5	uncultured bacterium
32faddd66859eaf8c66864d3d20e16e3	0	0	0	0	0	0	0	30	0	0	69	0	0	0	0	0	112	0	38	0	0	0	0	0	0	0	0	Bacteria	Firmicutes	Bacilli	Erysipelotrichales	Erysipelotrichaceae	Catenisphaera	uncultured bacterium
09bcf7550b26af18218bf04257acc301	0	0	0	32	0	0	20	15	0	0	72	35	13	20	0	0	15	0	12	0	0	5	10	0	0	0	0	Bacteria	Bacteroidota	Bacteroidia	Bacteroidales	Muribaculaceae	Muribaculaceae	uncultured bacterium
ca5f129551bee96e61b5694d183a3ca5	0	0	0	0	0	44	0	0	0	0	0	0	0	98	0	0	12	95	0	0	0	0	0	0	0	0	0	Bacteria	Firmicutes	Clostridia	Oscillospirales	Ruminococcaceae	uncultured	uncultured bacterium
e0cc0cec26fbb22ca4a07c22b5b16e20	0	0	52	13	87	0	12	84	0	0	0	0	0	0	0	0	0	0	0	0	0	0	0	0	0	0	0	Bacteria	Bacteroidota	Bacteroidia	Bacteroidales	Rikenellaceae	Rikenellaceae RC9 gut group	uncultured bacterium
6d6e2d9f0e59c11d9cc1d1c755ef044d	0	109	15	8	6	0	7	0	0	67	0	0	0	0	0	0	0	0	9	0	0	0	0	0	25	0	0	Bacteria	Bacteroidota	Bacteroidia	Bacteroidales	Rikenellaceae	Rikenellaceae RC9 gut group	uncultured bacterium
8daf370d09b68a188b16ee7128636943	0	0	0	19	0	0	22	25	20	0	13	16	11	25	4	14	4	16	0	31	0	0	12	0	3	10	0	Bacteria	Bacteroidota	Bacteroidia	Bacteroidales	p-251-o5	p-251-o5	uncultured bacterium
036d271c940c747ac13e73b14bf25ed6	0	0	0	23	0	29	17	11	28	0	4	8	12	18	7	4	7	12	0	35	0	0	8	0	12	9	0	Bacteria	Bacteroidota	Bacteroidia	Bacteroidales	p-251-o5	p-251-o5	uncultured bacterium
28fa5f6e5d7e9338c74c780ef2e7b733	0	0	0	0	0	0	0	20	0	0	0	0	0	0	0	0	19	0	0	0	16	107	65	0	0	0	16	Bacteria	Bacteroidota	Bacteroidia	Bacteroidales	Prevotellaceae	Prevotellaceae NK3B31 group	uncultured bacterium
668f51ce4643b250c1dcd68acc4428d6	0	0	0	0	0	94	8	12	0	0	0	0	0	26	0	0	83	0	0	0	8	12	0	0	0	0	0	Bacteria	Bacteroidota	Bacteroidia	Bacteroidales	Rikenellaceae	Rikenellaceae RC9 gut group	uncultured bacterium
ace776c5b8114f85bd23ec8e7548e50d	0	0	0	0	0	0	44	0	0	0	0	0	51	0	0	0	118	0	0	0	0	0	0	0	0	0	29	Bacteria	Bacteroidota	Bacteroidia	Bacteroidales	Prevotellaceae	Prevotella	uncultured bacterium
3cf36885daa41ed6e69778841f6474c0	0	0	0	0	0	0	0	12	0	0	0	25	0	0	25	25	24	26	27	0	52	9	0	0	0	0	16	Bacteria	Bacteroidota	Bacteroidia	Bacteroidales	Rikenellaceae	Rikenellaceae RC9 gut group	uncultured bacterium
d1a3a5600484b3cd90dbb7464d915e66	0	0	0	0	0	0	0	0	0	0	64	0	0	0	0	0	22	0	9	0	0	66	0	0	80	0	0	Bacteria	Bacteroidota	Bacteroidia	Bacteroidales	Rikenellaceae	Rikenellaceae RC9 gut group	uncultured bacterium
ee081178a43fc514540f2620d3b947ee	95	0	146	0	0	0	0	0	0	0	0	0	0	0	0	0	0	0	0	0	0	0	0	0	0	0	0	Bacteria	Bacteroidota	Bacteroidia	Bacteroidales	Tannerellaceae	Parabacteroides	uncultured bacterium
d301336dde229f1ca89164d5887e2eef	0	62	0	0	0	0	101	0	0	0	0	0	0	77	0	0	0	0	0	0	0	0	0	0	0	0	0	Bacteria	Bacteroidota	Bacteroidia	Bacteroidales	Prevotellaceae	Prevotellaceae NK3B31 group	uncultured bacterium
8b96dace9a6ceac101739bab05d0b9a1	44	0	0	0	0	0	0	0	71	0	0	123	0	0	0	0	0	0	0	0	0	0	0	0	0	0	0	Bacteria	Bacteroidota	Bacteroidia	Bacteroidales	Prevotellaceae	Prevotellaceae UCG-001	uncultured bacterium
c1534948410dd986e1386af40587c639	0	0	0	0	0	0	0	47	0	0	0	0	0	0	0	0	0	0	0	0	0	0	0	72	118	0	0	Bacteria	Bacteroidota	Bacteroidia	Bacteroidales	Tannerellaceae	Parabacteroides	uncultured bacterium
3cd5acfd3f733ed49192e875cf8e16b2	0	0	0	0	0	0	0	0	0	0	88	31	0	43	0	0	0	0	0	0	26	0	0	48	0	0	0	Bacteria	Firmicutes	Clostridia	Oscillospirales	Oscillospiraceae	Oscillospira	uncultured bacterium
6a97a498b0fdaee6edaac1bcae255f55	0	0	0	0	0	0	27	95	0	0	46	0	0	0	0	0	0	0	0	0	0	0	0	0	0	0	68	Bacteria	Bacteroidota	Bacteroidia	Bacteroidales	Muribaculaceae	Muribaculaceae	uncultured bacterium
c30c2e7dc82cd26d44199db24640d20b	0	0	0	30	0	51	0	16	0	23	0	0	0	0	0	0	28	0	12	17	0	12	0	23	0	0	23	Bacteria	Spirochaetota	Spirochaetia	Spirochaetales	Spirochaetaceae	Treponema	uncultured bacterium
bdf224bcf10b6537a2a7e2eaa0622a4c	0	0	0	8	0	0	0	0	0	0	67	15	0	18	5	17	0	20	18	6	0	41	0	0	17	0	0	Bacteria	Bacteroidota	Bacteroidia	Bacteroidales	Bacteroidales RF16 group	Bacteroidales RF16 group	uncultured bacterium
e5ece4d30e82ef1190bbee639e18ffd3	0	0	0	12	19	0	13	38	0	0	0	0	0	0	0	0	5	0	7	0	0	0	62	0	0	0	72	Bacteria	Bacteroidota	Bacteroidia	Bacteroidales	Rikenellaceae	Rikenellaceae RC9 gut group	uncultured bacterium
a56444870d686c9b3aba0139b13c58d6	0	0	0	0	0	0	38	0	0	0	23	0	0	0	11	44	0	37	0	36	0	17	0	0	15	0	7	Bacteria	Bacteroidota	Bacteroidia	Bacteroidales	Bacteroidales RF16 group	Bacteroidales RF16 group	uncultured bacterium
dbb7640ee14d63f652f79c530ba9f3db	0	0	0	0	0	0	0	0	0	0	0	0	0	82	0	0	117	0	0	0	0	0	0	0	0	0	29	Bacteria	Bacteroidota	Bacteroidia	Bacteroidales	F082	F082	uncultured bacterium
e9b1e27aae57706556a497dad55328a0	0	0	0	0	0	25	0	21	0	0	0	10	0	0	0	18	0	0	30	22	0	39	0	0	33	0	28	Bacteria	Spirochaetota	Spirochaetia	Spirochaetales	Spirochaetaceae	Treponema	uncultured bacterium
658faee0e08f07bb0dbb437f44796f3a	0	0	0	0	31	0	0	0	10	7	14	6	18	0	12	20	5	29	8	0	23	0	9	0	17	17	0	Bacteria	Bacteroidota	Bacteroidia	Bacteroidales	p-251-o5	p-251-o5	uncultured bacterium
78fda68785a802b667c759e4e00b3511	10	9	16	0	8	0	22	13	0	0	13	9	17	0	0	0	17	0	7	12	18	9	0	13	15	6	10	Bacteria	Bacteroidota	Bacteroidia	Bacteroidales	Prevotellaceae	Prevotellaceae UCG-003	uncultured bacterium
edf497494ca2d0b1ca2d69c990a9b4a1	9	0	13	0	0	0	27	12	0	0	23	0	10	0	0	31	9	8	0	8	16	5	3	0	9	15	22	Bacteria	Bacteroidota	Bacteroidia	Bacteroidales	Prevotellaceae	Prevotellaceae UCG-003	uncultured bacterium
5a456e872dce10eca0b0e9067b63b5d7	0	0	0	0	15	0	8	0	0	0	0	0	0	0	0	0	0	0	16	43	9	0	66	62	0	0	0	Bacteria	Spirochaetota	Spirochaetia	Spirochaetales	Spirochaetaceae	Treponema	uncultured bacterium
dd554b7320acc752f346801b711ad973	0	12	0	0	0	0	14	0	5	11	19	21	23	12	10	13	22	20	0	0	18	0	0	0	0	19	0	Bacteria	Bacteroidota	Bacteroidia	Bacteroidales	p-251-o5	p-251-o5	uncultured bacterium
4ec82f40d7da4fd2b2ef131ee651afc5	0	0	0	0	0	0	0	0	13	10	14	7	19	0	12	8	15	25	23	0	7	0	21	0	19	25	0	Bacteria	Bacteroidota	Bacteroidia	Bacteroidales	p-251-o5	p-251-o5	uncultured bacterium
d524ded204344842958d46c66a9e0037	0	0	0	0	0	0	31	17	0	37	0	0	0	0	0	0	0	0	0	0	0	80	0	0	52	0	0	Bacteria	Firmicutes	Clostridia	Oscillospirales	uncultured	uncultured	uncultured bacterium
bef191b44afc11f3d8a22db1e5d486a1	0	0	0	0	0	39	10	0	0	0	0	0	0	0	0	0	0	0	13	83	5	0	0	65	0	0	0	Bacteria	Spirochaetota	Spirochaetia	Spirochaetales	Spirochaetaceae	Treponema	uncultured bacterium
c2b542871c9d62be988ee3f6dc555fca	0	0	0	10	22	0	9	11	0	0	0	26	0	54	0	0	6	0	6	0	41	0	30	0	0	0	0	Bacteria	Bacteroidota	Bacteroidia	Bacteroidales	Rikenellaceae	Rikenellaceae RC9 gut group	uncultured bacterium
eb215eed9fa05ba4ec41714d82986d92	0	0	27	0	0	0	0	0	0	0	0	36	0	0	0	27	0	0	0	0	40	0	52	0	0	0	29	Bacteria	Firmicutes	Clostridia	Oscillospirales	Oscillospiraceae	UCG-005	uncultured bacterium
2659830e663b079f19fcbac662ac9588	0	0	0	22	0	14	12	20	11	0	9	9	14	15	4	9	9	7	0	10	0	0	14	0	9	22	0	Bacteria	Bacteroidota	Bacteroidia	Bacteroidales	p-251-o5	p-251-o5	uncultured bacterium
d4562118fa49271c26c5c699b13b8e0b	0	37	24	22	0	22	18	0	0	0	0	29	0	4	0	8	39	0	0	0	0	5	0	0	0	0	0	Bacteria	Bacteroidota	Bacteroidia	Bacteroidales	p-251-o5	p-251-o5	uncultured bacterium
94bdbe40920a0e5d4127168a52553d61	0	15	0	0	0	0	0	53	39	0	0	52	0	0	27	0	22	0	0	0	0	0	0	0	0	0	0	Bacteria	Firmicutes	Clostridia	Oscillospirales	Oscillospiraceae	Oscillospira	uncultured bacterium
1743a1899092a248b598ebf3fa659fbd	0	0	0	0	0	0	0	0	0	0	0	0	0	0	0	0	109	0	0	0	0	47	48	0	0	0	0	Bacteria	Firmicutes	Clostridia	Christensenellales	Christensenellaceae	Christensenellaceae R-7 group	uncultured bacterium
ac8a938d7ccc4df2d96f968cc17bbbd6	0	0	0	0	30	12	10	10	0	0	0	0	17	0	0	0	14	76	14	0	0	11	8	0	0	0	0	Bacteria	Bacteroidota	Bacteroidia	Bacteroidales	Muribaculaceae	Muribaculaceae	uncultured bacterium
fad716fc291d24276a801d928ea4300d	0	0	0	0	0	0	0	0	54	0	0	0	100	0	0	0	0	0	0	0	0	0	0	0	0	48	0	Bacteria	Bacteroidota	Bacteroidia	Bacteroidales	Prevotellaceae	Prevotellaceae NK3B31 group	uncultured bacterium
abd4105ed3666a18cfeee3ef37ce23fb	17	45	0	0	0	0	42	16	0	0	0	0	0	0	0	0	0	0	15	19	0	19	0	12	0	0	16	Bacteria	Spirochaetota	Spirochaetia	Spirochaetales	Spirochaetaceae	Treponema	uncultured bacterium
0901815105f10dcf7b0ef15b429f6c45	0	0	0	0	0	28	0	0	0	0	0	0	0	24	0	0	0	0	0	0	0	0	38	0	28	0	83	Bacteria	Bacteroidota	Bacteroidia	Bacteroidales	Paludibacteraceae	uncultured	uncultured bacterium
2b7420ffbf1369528c47f5221de78814	0	15	0	66	0	0	0	0	0	0	15	12	7	0	0	40	25	0	20	0	0	0	0	0	0	0	0	Bacteria	Bacteroidota	Bacteroidia	Bacteroidales	Prevotellaceae	Prevotella	uncultured bacterium
1725ccac5b1d3e37a58ec162373f9803	24	0	0	0	33	0	0	6	0	0	0	0	0	11	63	0	5	0	21	0	0	14	8	0	0	13	0	Bacteria	Bacteroidota	Bacteroidia	Bacteroidales	Muribaculaceae	Muribaculaceae	uncultured bacterium
bd0deb94bda3388a38ea194464d61364	10	9	6	13	10	0	22	13	0	0	0	11	15	0	0	0	9	0	2	18	15	5	10	14	3	8	5	Bacteria	Bacteroidota	Bacteroidia	Bacteroidales	Prevotellaceae	Prevotellaceae UCG-003	uncultured bacterium
1b1c85e7328cae6b3907cba377e985b0	89	0	0	0	109	0	0	0	0	0	0	0	0	0	0	0	0	0	0	0	0	0	0	0	0	0	0	Bacteria	Bacteroidota	Bacteroidia	Bacteroidales	Prevotellaceae	Alloprevotella	uncultured bacterium
4c43ce66cde75500bc6b891b010bc65c	0	0	0	0	0	0	0	0	0	0	62	19	24	0	18	0	0	0	32	0	0	0	0	0	39	0	0	Bacteria	Bacteroidota	Bacteroidia	Bacteroidales	Prevotellaceae	Prevotella	uncultured bacterium
1d0cf45f643cf999774a72ce99c499ab	40	0	0	0	0	0	0	12	0	0	0	9	0	0	0	27	0	0	14	13	0	36	0	0	19	0	24	Bacteria	Spirochaetota	Spirochaetia	Spirochaetales	Spirochaetaceae	Treponema	uncultured bacterium
1a69f24815bad4b4f2a435d687239ed4	0	0	0	0	0	0	0	0	0	43	0	0	0	56	0	0	48	0	0	0	0	47	0	0	0	0	0	Bacteria	Bacteroidota	Bacteroidia	Bacteroidales	Prevotellaceae	Prevotellaceae UCG-003	uncultured bacterium
f717154992b0ae8e35c4cc68915882fb	0	0	0	0	0	0	0	0	0	0	0	0	91	0	0	0	0	0	0	103	0	0	0	0	0	0	0	Bacteria	Bacteroidota	Bacteroidia	Bacteroidales	Prevotellaceae	Prevotellaceae NK3B31 group	uncultured bacterium
ea1366ff56d6dd4c269592be34d2f14e	0	0	0	0	0	0	0	0	8	14	24	9	7	0	15	10	7	28	27	0	0	0	13	0	13	16	0	Bacteria	Bacteroidota	Bacteroidia	Bacteroidales	p-251-o5	p-251-o5	uncultured bacterium
7906001266f9df2d3bdc5d89ab290802	103	0	67	0	0	0	0	0	0	0	0	0	0	0	0	0	0	0	0	0	0	0	20	0	0	0	0	Bacteria	Bacteroidota	Bacteroidia	Bacteroidales	Muribaculaceae	Muribaculaceae	uncultured bacterium
66c9c07fe8b128d311815c41f6446a80	0	0	0	35	0	0	83	0	51	0	0	0	0	0	0	0	0	0	0	0	0	21	0	0	0	0	0	Bacteria	Bacteroidota	Bacteroidia	Bacteroidales	Prevotellaceae	Prevotella	uncultured bacterium
97127c734384570acf9f72d0870c8b57	0	0	0	0	0	0	80	0	0	0	0	0	0	0	0	0	0	0	28	0	81	0	0	0	0	0	0	Bacteria	Bacteroidota	Bacteroidia	Bacteroidales	F082	F082	uncultured bacterium
bb15036aa22132ddef7a9cc5789865fb	0	0	0	0	0	48	0	30	0	0	0	0	0	0	0	0	0	0	0	0	22	45	0	0	0	0	44	Bacteria	Verrucomicrobiota	Verrucomicrobiae	Verrucomicrobiales	Akkermansiaceae	Akkermansia	uncultured bacterium
a7d41b62618209bd00c56c46c253aafc	0	0	0	0	0	0	0	0	0	0	0	0	0	0	0	0	0	0	0	84	25	0	0	50	0	30	0	Bacteria	Verrucomicrobiota	Verrucomicrobiae	Verrucomicrobiales	Akkermansiaceae	Akkermansia	uncultured bacterium
15f0984f132b257efe9c949c1f70169e	34	0	0	0	0	0	0	0	0	0	0	0	0	81	0	0	74	0	0	0	0	0	0	0	0	0	0	Bacteria	Bacteroidota	Bacteroidia	Bacteroidales	Prevotellaceae	Prevotella	uncultured bacterium
ddb410e8d68e393c48713c097b70ca0c	0	0	0	42	66	0	0	0	0	0	0	23	0	0	0	0	0	0	26	0	0	0	0	31	0	0	0	Bacteria	Spirochaetota	Spirochaetia	Spirochaetales	Spirochaetaceae	Treponema	uncultured bacterium
83e3c281f27e899f9113d679451a4ac4	0	0	0	0	0	0	0	0	4	0	22	22	42	0	0	0	0	98	0	0	0	0	0	0	0	0	0	Bacteria	Bacteroidota	Bacteroidia	Bacteroidales	Prevotellaceae	Prevotella	uncultured bacterium
049f380b713941b91be173aeb7329f11	0	0	0	90	67	0	0	0	0	0	0	30	0	0	0	0	0	0	0	0	0	0	0	0	0	0	0	Bacteria	Spirochaetota	Spirochaetia	Spirochaetales	Spirochaetaceae	Treponema	uncultured bacterium
1b5b509c18333389d6af02f556a9b861	0	35	0	0	0	0	0	0	0	0	0	84	0	0	0	0	0	0	67	0	0	0	0	0	0	0	0	Bacteria	Bacteroidota	Bacteroidia	Bacteroidales	Muribaculaceae	Muribaculaceae	uncultured bacterium
b6e6f2faf8a4879fe7d8e78d84d4024a	0	0	0	0	0	0	34	18	0	0	0	122	0	0	0	0	0	0	0	0	12	0	0	0	0	0	0	Bacteria	Bacteroidota	Bacteroidia	Bacteroidales	Prevotellaceae	Prevotellaceae NK3B31 group	uncultured bacterium
5b173f158bff814a27e184684e261cb6	0	0	0	0	0	0	0	0	0	0	8	38	32	45	0	41	20	0	0	0	0	0	0	0	0	0	0	Bacteria	Bacteroidota	Bacteroidia	Bacteroidales	Prevotellaceae	Prevotella	uncultured bacterium
cc0e614c063663b440a56dc4ad2c1978	0	0	11	21	0	4	15	0	0	0	0	26	0	13	0	13	27	0	11	0	26	15	0	0	0	0	0	Bacteria	Bacteroidota	Bacteroidia	Bacteroidales	p-251-o5	p-251-o5	uncultured bacterium
3efa50993b83ab5112e8a1ec4ad396ed	0	0	0	0	0	66	0	31	0	0	0	0	0	0	0	46	0	0	0	0	0	39	0	0	0	0	0	Bacteria	Bacteroidota	Bacteroidia	Bacteroidales	Paludibacteraceae	uncultured	uncultured bacterium
1fc076fb08edfb02531dab73ef573f44	0	0	69	0	0	0	0	0	0	0	0	0	0	0	0	0	0	0	41	0	7	18	0	0	46	0	0	Bacteria	Bacteroidota	Bacteroidia	Bacteroidales	Rikenellaceae	Rikenellaceae RC9 gut group	uncultured bacterium
cf40a7fcf4ca00af8caec36084764f7f	0	0	0	0	0	20	0	0	0	0	0	0	0	28	0	0	0	0	74	0	0	0	0	56	0	0	0	Bacteria	Actinobacteriota	Coriobacteriia	Coriobacteriales	uncultured	uncultured	uncultured bacterium
bf6ea90991d3ff4aff9a3bf7759fd550	0	0	0	0	0	0	92	86	0	0	0	0	0	0	0	0	0	0	0	0	0	0	0	0	0	0	0	Bacteria	Bacteroidota	Bacteroidia	Bacteroidales	Muribaculaceae	Muribaculaceae	uncultured bacterium
573d66dc21f5eade6ab91d9c2abad3fd	0	0	72	0	0	28	0	18	0	0	0	0	0	0	0	0	0	0	0	0	0	59	0	0	0	0	0	Bacteria	Bacteroidota	Bacteroidia	Bacteroidales	Paludibacteraceae	uncultured	uncultured bacterium
2e026ef5cf6b3ea43bd6fb5d9345dad1	0	0	15	23	0	5	9	9	0	0	0	24	0	0	0	21	26	0	0	0	0	6	0	37	0	0	0	Bacteria	Bacteroidota	Bacteroidia	Bacteroidales	p-251-o5	p-251-o5	uncultured bacterium
bb7eafd642f3f3e35b2af4e376247ed0	0	0	0	0	0	0	0	0	50	83	0	9	31	0	0	0	0	0	0	0	0	0	0	0	0	0	0	Bacteria	Spirochaetota	Spirochaetia	Spirochaetales	Spirochaetaceae	Treponema	uncultured bacterium
8ab1d9d2d41f77239570195668c5df9c	30	0	0	21	0	0	9	0	0	49	0	0	0	0	0	0	0	0	14	0	0	0	0	49	0	0	0	Bacteria	Spirochaetota	Spirochaetia	Spirochaetales	Spirochaetaceae	Treponema	uncultured bacterium
e804b2d4b3f6815a3d5dd96554fa0aed	0	0	0	22	0	18	13	0	0	0	0	21	0	15	0	16	21	0	0	0	33	12	0	0	0	0	0	Bacteria	Bacteroidota	Bacteroidia	Bacteroidales	p-251-o5	p-251-o5	uncultured bacterium
33d9e90819ba4ca00f3dd890f0b09868	0	0	0	0	0	0	0	0	62	0	0	0	0	109	0	0	0	0	0	0	0	0	0	0	0	0	0	Bacteria	Bacteroidota	Bacteroidia	Bacteroidales	Tannerellaceae	Parabacteroides	uncultured bacterium
ab18e77ee9d5a9c80790eb4c7bdb9d7c	0	0	0	0	0	0	0	30	0	0	0	4	39	39	0	0	0	0	0	12	0	0	0	0	22	0	24	Bacteria	Spirochaetota	Spirochaetia	Spirochaetales	Spirochaetaceae	Treponema	uncultured bacterium
f2da8739aeb94aef2295a04b784853bd	0	0	0	0	0	0	0	0	0	0	0	0	0	0	0	0	0	29	0	65	0	26	0	0	0	0	49	Bacteria	Spirochaetota	Spirochaetia	Spirochaetales	Spirochaetaceae	Treponema	uncultured bacterium
5aee29c0fd8bfb7f58f1fc6234bab0b6	0	0	0	15	0	0	0	27	0	37	61	0	0	0	0	0	0	0	0	0	0	0	0	0	0	0	28	Bacteria	Planctomycetota	Planctomycetes	Pirellulales	Pirellulaceae	p-1088-a5 gut group	uncultured bacterium
b693e906e3e765eba14f3c5f7495802a	0	0	0	13	53	0	13	0	89	0	0	0	0	0	0	0	0	0	0	0	0	0	0	0	0	0	0	Bacteria	Spirochaetota	Spirochaetia	Spirochaetales	Spirochaetaceae	Treponema	uncultured bacterium
d2ec7ea33bc4c519e80d9af1cc1bcb44	26	0	0	0	0	10	11	0	0	12	24	0	8	0	0	0	24	0	21	0	0	20	11	0	0	0	0	Bacteria	Bacteroidota	Bacteroidia	Bacteroidales	p-2534-18B5 gut group	p-2534-18B5 gut group	uncultured bacterium
fdef46b24a7fa9bdd32273e24fca942a	0	0	0	0	0	0	0	18	0	75	0	0	0	0	0	0	0	0	32	0	0	0	41	0	0	0	0	Bacteria	Firmicutes	Bacilli	Erysipelotrichales	Erysipelotrichaceae	Catenisphaera	uncultured bacterium
94f0519488678ca1571309a074ac0a7a	62	0	0	0	50	0	5	7	0	0	0	0	0	0	0	0	0	0	0	0	7	4	0	0	0	31	0	Bacteria	Bacteroidota	Bacteroidia	Bacteroidales	Rikenellaceae	Rikenellaceae RC9 gut group	uncultured bacterium
4fe8c15532164a59d49763742c6c15ac	0	65	0	0	0	0	0	0	0	0	0	50	0	39	0	0	0	0	0	0	12	0	0	0	0	0	0	Bacteria	Firmicutes	Clostridia	Oscillospirales	Oscillospiraceae	Oscillospira	uncultured bacterium
623699a021c4bdb76b34312604e38792	0	0	0	0	0	0	17	26	0	0	0	26	0	0	0	0	20	0	27	0	14	0	13	0	0	0	21	Bacteria	Firmicutes	Clostridia	Lachnospirales	Lachnospiraceae	Lachnospiraceae XPB1014 group	uncultured bacterium
3d6fe244b98f64f7c5b7c84716e4c6c4	0	39	0	0	0	0	5	9	0	0	13	12	8	0	16	17	7	16	0	0	0	0	0	0	15	7	0	Bacteria	Bacteroidota	Bacteroidia	Bacteroidales	p-251-o5	p-251-o5	uncultured bacterium
25f1f4b02b595581a500f65c922b908b	0	0	0	16	0	10	8	13	0	0	0	14	0	31	0	16	22	0	28	0	0	4	0	0	0	0	0	Bacteria	Bacteroidota	Bacteroidia	Bacteroidales	p-251-o5	p-251-o5	uncultured bacterium
5faba0145df3ffab52f9a454374ecd17	0	0	0	0	0	0	0	0	0	0	0	0	161	0	0	0	0	0	0	0	0	0	0	0	0	0	0	Bacteria	Bacteroidota	Bacteroidia	Bacteroidales	Tannerellaceae	Parabacteroides	uncultured bacterium
d061bccdb78e934887c71f76f7c4fb4d	0	0	0	36	0	0	0	0	0	73	0	0	0	28	0	0	0	0	23	0	0	0	0	0	0	0	0	Bacteria	Planctomycetota	Planctomycetes	Pirellulales	Pirellulaceae	p-1088-a5 gut group	uncultured bacterium
0da0c234746d7e9327a4359749a18e94	38	35	0	0	0	0	0	0	0	0	0	0	67	0	19	0	0	0	0	0	0	0	0	0	0	0	0	Bacteria	Firmicutes	Clostridia	Christensenellales	Christensenellaceae	Christensenellaceae R-7 group	uncultured bacterium
c268aa67bde14a93fb8a325bc39d75e3	0	0	0	0	0	0	0	24	0	0	0	21	0	0	0	0	0	0	23	18	0	0	0	0	12	42	18	Bacteria	Spirochaetota	Spirochaetia	Spirochaetales	Spirochaetaceae	Treponema	uncultured bacterium
2c341df4adb39ca4ac156ac906de428c	15	0	0	31	0	28	6	13	0	29	0	5	0	0	0	0	12	0	10	0	0	0	9	0	0	0	0	Bacteria	Firmicutes	Clostridia	Lachnospirales	Lachnospiraceae	Acetitomaculum	uncultured bacterium
048a6b90735a8a4e6c0308799206e6ef	0	0	0	0	0	0	0	0	0	0	0	35	0	0	0	0	0	51	0	0	0	0	44	0	28	0	0	Bacteria	Spirochaetota	Spirochaetia	Spirochaetales	Spirochaetaceae	Treponema	uncultured bacterium
d49e0086659502cdcce3e3dd3646214d	0	0	0	0	0	0	0	0	0	0	0	67	65	0	0	0	0	26	0	0	0	0	0	0	0	0	0	Bacteria	Bacteroidota	Bacteroidia	Bacteroidales	Bacteroidaceae	Bacteroides	uncultured bacterium
b0d0584400850b9aa837fdf32d6fe74b	0	0	0	0	0	0	0	0	0	0	0	55	0	103	0	0	0	0	0	0	0	0	0	0	0	0	0	Bacteria	Firmicutes	Clostridia	Oscillospirales	Butyricicoccaceae	UCG-008	uncultured bacterium
e611e4254c37a605185234d1b1ce19a7	0	0	0	0	76	0	0	0	0	0	0	0	0	0	0	0	0	0	81	0	0	0	0	0	0	0	0	Bacteria	Bacteroidota	Bacteroidia	Bacteroidales	Tannerellaceae	Parabacteroides	uncultured bacterium
ff80e99aa43323536ff3c57174db058f	0	0	29	0	0	0	0	0	0	0	0	0	0	0	0	35	0	0	0	0	44	0	0	49	0	0	0	Bacteria	Bacteroidota	Bacteroidia	Bacteroidales	Muribaculaceae	Muribaculaceae	uncultured bacterium
a8e4328ae6e82116c5007c5ca72404c8	59	0	0	0	0	0	0	0	0	0	0	12	29	0	0	0	57	0	0	0	0	0	0	0	0	0	0	Bacteria	Spirochaetota	Spirochaetia	Spirochaetales	Spirochaetaceae	Treponema	uncultured bacterium
485b7eb7370c5c703032a4777546244f	0	0	0	0	0	0	0	0	0	0	0	0	0	0	68	0	0	0	0	0	86	0	0	0	0	0	0	Bacteria	Bacteroidota	Bacteroidia	Bacteroidales	Tannerellaceae	Parabacteroides	uncultured bacterium
44cf5bcc5c32c40d145c76823d1f00fc	0	0	0	0	0	0	0	0	59	0	0	0	12	0	0	0	0	0	0	0	0	82	0	0	0	0	0	Bacteria	Spirochaetota	Spirochaetia	Spirochaetales	Spirochaetaceae	Treponema	uncultured bacterium
1390e3649d72e02ad810c389f7afbaa8	0	0	0	0	0	0	0	12	34	0	0	10	0	0	47	50	0	0	0	0	0	0	0	0	0	0	0	Bacteria	Bacteroidota	Bacteroidia	Bacteroidales	Prevotellaceae	Alloprevotella	uncultured bacterium
0c87e64cb9d72eaa78e3b2e2bf1aca1a	0	44	0	0	0	0	0	0	0	43	0	0	0	0	0	0	0	0	0	0	0	0	0	0	0	65	0	Bacteria	Firmicutes	Clostridia	Oscillospirales	Ruminococcaceae	uncultured	uncultured bacterium
199cf73a96eb2d42b1cd332e07c07b91	0	0	0	8	0	0	0	0	0	0	38	14	0	23	9	13	0	0	11	6	0	19	0	0	9	0	0	Bacteria	Bacteroidota	Bacteroidia	Bacteroidales	Bacteroidales RF16 group	Bacteroidales RF16 group	uncultured bacterium
148ac3aab16d960591495862341e295f	0	0	0	18	0	0	0	0	54	0	0	0	0	78	0	0	0	0	0	0	0	0	0	0	0	0	0	Bacteria	Bacteroidota	Bacteroidia	Bacteroidales	Rikenellaceae	Rikenellaceae RC9 gut group	uncultured bacterium
0e09014b3183042f9e3ab728d2b0ba11	0	0	0	0	0	0	0	0	0	0	26	0	0	0	0	69	53	0	0	0	0	0	0	0	0	0	0	Bacteria	Bacteroidota	Bacteroidia	Bacteroidales	Bacteroidaceae	Bacteroides	uncultured bacterium
a6a05ece089ac3fde91fb9da48e35d03	0	0	0	32	0	0	0	0	21	0	0	0	0	0	0	0	50	0	0	22	0	0	0	0	0	23	0	Bacteria	Bacteroidota	Bacteroidia	Bacteroidales	Rikenellaceae	Rikenellaceae RC9 gut group	uncultured bacterium
6f8b4541c985c31b3fb0842e821f3d00	82	0	0	0	0	0	0	66	0	0	0	0	0	0	0	0	0	0	0	0	0	0	0	0	0	0	0	Bacteria	Firmicutes	Clostridia	Oscillospirales	Butyricicoccaceae	UCG-008	uncultured bacterium
9f783c437fa98cda09c4265cdd2a84c5	0	0	47	16	15	0	16	21	0	0	0	0	0	0	0	0	9	0	22	0	0	0	0	0	0	0	0	Bacteria	Bacteroidota	Bacteroidia	Bacteroidales	Rikenellaceae	Rikenellaceae RC9 gut group	uncultured bacterium
99f1db94f996f57a4024371b71b96181	0	0	0	0	0	0	0	6	0	0	0	0	0	0	0	69	11	0	12	0	0	13	9	0	0	26	0	Bacteria	Bacteroidota	Bacteroidia	Bacteroidales	Muribaculaceae	Muribaculaceae	uncultured bacterium
46f0301599cec8259487fe797c74d294	0	0	0	15	13	0	0	0	15	0	0	10	0	11	11	0	0	8	0	26	34	0	0	0	3	0	0	Bacteria	Bacteroidota	Bacteroidia	Bacteroidales	Bacteroidales RF16 group	Bacteroidales RF16 group	uncultured bacterium
770b39cde30ea8f22e370d4f0cdcd09d	56	0	0	0	0	0	0	13	0	0	0	0	0	0	0	0	0	0	0	0	77	0	0	0	0	0	0	Bacteria	Bacteroidota	Bacteroidia	Bacteroidales	Rikenellaceae	Rikenellaceae RC9 gut group	uncultured bacterium
c4abcab40f9b40a332dbbe5435f252c1	53	0	0	0	0	0	0	0	0	0	0	0	0	0	0	0	0	0	92	0	0	0	0	0	0	0	0	Bacteria	Bacteroidota	Bacteroidia	Bacteroidales	Muribaculaceae	Muribaculaceae	uncultured bacterium
b3871b15a694c624b0857c75379c7f80	0	0	0	0	0	0	0	0	62	0	0	0	0	0	0	0	37	0	27	0	0	0	0	0	0	0	19	Bacteria	Bacteroidota	Bacteroidia	Bacteroidales	Rikenellaceae	Rikenellaceae RC9 gut group	uncultured bacterium
7b374031f5b86cb9d616717431f8d232	0	0	28	0	0	0	0	0	0	32	0	0	0	0	0	50	0	0	0	0	0	0	0	0	0	35	0	Bacteria	Actinobacteriota	Coriobacteriia	Coriobacteriales	uncultured	uncultured	uncultured bacterium
bb81d322d97a7bc005fb2fdeafa000a1	0	0	0	0	0	0	0	0	0	0	0	0	0	0	80	0	0	65	0	0	0	0	0	0	0	0	0	Bacteria	Proteobacteria	Gammaproteobacteria	Aeromonadales	Succinivibrionaceae	Succinivibrio	uncultured bacterium
d8c11294bf0b3e4f24a6aebfecc7ed22	0	0	0	0	0	0	0	76	0	68	0	0	0	0	0	0	0	0	0	0	0	0	0	0	0	0	0	Bacteria	Bacteroidota	Bacteroidia	Bacteroidales	Prevotellaceae	Prevotella	uncultured bacterium
ee2dc74b685aa9d8c9b257a10d760b33	0	0	0	0	0	0	0	0	0	0	0	144	0	0	0	0	0	0	0	0	0	0	0	0	0	0	0	Bacteria	Bacteroidota	Bacteroidia	Bacteroidales	Tannerellaceae	Parabacteroides	uncultured bacterium
91a92590784b57dada768deb74054498	74	58	0	0	0	12	0	0	0	0	0	0	0	0	0	0	0	0	0	0	0	0	0	0	0	0	0	Bacteria	Bacteroidota	Bacteroidia	Bacteroidales	Muribaculaceae	Muribaculaceae	uncultured bacterium
12605de5b87f3228355b944cbe6720a8	0	0	0	0	0	0	0	0	0	0	0	41	26	17	0	0	0	0	0	0	0	0	0	0	59	0	0	Bacteria	Bacteroidota	Bacteroidia	Bacteroidales	Prevotellaceae	Prevotella	uncultured bacterium
a487ed4cf97ef6788ff33a2851c1a48f	0	71	0	0	0	0	0	0	0	0	0	0	0	0	0	0	0	0	0	0	0	0	0	0	0	0	72	Bacteria	Bacteroidota	Bacteroidia	Bacteroidales	Rikenellaceae	Rikenellaceae RC9 gut group	uncultured bacterium
cb8a9f5c7020f00bf1cb461f13762dfd	0	11	0	0	0	0	0	12	0	0	0	6	0	0	0	0	0	0	5	12	0	0	0	52	22	0	22	Bacteria	Spirochaetota	Spirochaetia	Spirochaetales	Spirochaetaceae	Treponema	uncultured bacterium
c9d14d860455ed3c07dc92168432d36d	0	0	0	0	0	0	0	13	0	0	0	0	0	66	0	0	0	0	10	8	5	19	0	13	0	0	7	Bacteria	Spirochaetota	Spirochaetia	Spirochaetales	Spirochaetaceae	Treponema	uncultured bacterium
a747ebeebaddd0bc68b7e0ce982aeb35	0	0	16	0	0	0	125	0	0	0	0	0	0	0	0	0	0	0	0	0	0	0	0	0	0	0	0	Bacteria	Planctomycetota	Planctomycetes	Pirellulales	Pirellulaceae	p-1088-a5 gut group	uncultured bacterium
eaaae2a75ad7893bba48e258af5afb21	33	0	0	0	0	0	0	0	0	0	0	0	0	0	49	0	0	0	0	0	58	0	0	0	0	0	0	Bacteria	Actinobacteriota	Coriobacteriia	Coriobacteriales	uncultured	uncultured	uncultured bacterium
1f43fa015508fbe5ffbc464c1dfd7ccc	0	0	34	0	0	29	0	0	0	0	76	0	0	0	0	0	0	0	0	0	0	0	0	0	0	0	0	Bacteria	Firmicutes	Clostridia	Christensenellales	Christensenellaceae	Christensenellaceae R-7 group	uncultured bacterium
ac76649e317bd046ae25e3a98f45533a	0	0	22	0	0	0	0	13	0	0	0	0	0	0	0	0	0	0	0	0	0	0	0	0	13	91	0	Bacteria	Bacteroidota	Bacteroidia	Bacteroidales	Prevotellaceae	Prevotella	uncultured bacterium
392069bcb113952786eaf5cfaacdead0	0	20	0	0	0	0	7	0	0	0	6	12	10	7	5	15	12	0	0	0	32	0	0	0	0	13	0	Bacteria	Bacteroidota	Bacteroidia	Bacteroidales	p-251-o5	p-251-o5	uncultured bacterium
b747a31af330a266562cc64236b4855d	0	0	0	0	0	0	0	42	0	0	0	97	0	0	0	0	0	0	0	0	0	0	0	0	0	0	0	Bacteria	Bacteroidota	Bacteroidia	Bacteroidales	Rikenellaceae	Rikenellaceae RC9 gut group	uncultured bacterium
d98f4237b407c3bc960ab44c863b689a	0	0	0	0	0	0	0	0	0	75	0	63	0	0	0	0	0	0	0	0	0	0	0	0	0	0	0	Bacteria	Bacteroidota	Bacteroidia	Bacteroidales	Prevotellaceae	Prevotellaceae NK3B31 group	uncultured bacterium
fd202362bfb261caf75490e0bca0781a	0	0	0	0	0	0	0	0	0	0	0	0	0	0	0	0	0	0	0	0	0	50	0	0	0	0	88	Bacteria	Firmicutes	Clostridia	Oscillospirales	Ruminococcaceae	uncultured	uncultured bacterium
a59a854e0b47dc94ab195192036390d2	0	0	0	0	0	0	44	0	0	0	0	0	73	0	0	0	0	0	0	21	0	0	0	0	0	0	0	Bacteria	Firmicutes	Clostridia	Lachnospirales	Lachnospiraceae	Lachnospiraceae UCG-007	uncultured bacterium
269c54e64a591f68a5e068016551ad7d	0	0	0	0	0	0	0	73	0	0	0	0	0	0	0	0	0	0	0	0	0	0	0	0	0	0	64	Bacteria	Bacteroidota	Bacteroidia	Bacteroidales	Prevotellaceae	uncultured	uncultured bacterium
cb131556a4809d782dbc7c0540a58e3f	0	0	0	0	0	0	0	7	0	0	0	0	0	0	0	28	0	0	11	10	43	12	0	13	0	0	11	Bacteria	Spirochaetota	Spirochaetia	Spirochaetales	Spirochaetaceae	Treponema	uncultured bacterium
1adc7128f2a70c46204cefd662b1541b	0	0	0	0	0	0	0	47	0	0	0	0	0	0	0	0	11	77	0	0	0	0	0	0	0	0	0	Bacteria	Bacteroidota	Bacteroidia	Bacteroidales	Bacteroidaceae	Bacteroides	uncultured bacterium
31134e7149919c04dc0b4b6484e57aee	0	36	0	0	0	0	0	36	0	0	32	0	0	0	0	0	0	0	30	0	0	0	0	0	0	0	0	Bacteria	Firmicutes	Bacilli	Erysipelotrichales	Erysipelotrichaceae	Catenisphaera	uncultured bacterium
9ae5ad32fd9673f71100d84788c9e76c	0	0	0	0	0	13	0	0	0	0	37	0	84	0	0	0	0	0	0	0	0	0	0	0	0	0	0	Bacteria	Bacteroidota	Bacteroidia	Bacteroidales	Prevotellaceae	Prevotella	uncultured bacterium
d9532c67139e928281177199a8d597ae	0	0	0	0	27	0	47	0	0	0	0	0	0	60	0	0	0	0	0	0	0	0	0	0	0	0	0	Bacteria	Firmicutes	Clostridia	Christensenellales	Christensenellaceae	Christensenellaceae R-7 group	uncultured bacterium
687f245aef0c93922cc1a2860f27d675	0	0	0	0	0	71	0	0	63	0	0	0	0	0	0	0	0	0	0	0	0	0	0	0	0	0	0	Bacteria	Bacteroidota	Bacteroidia	Bacteroidales	Tannerellaceae	Parabacteroides	uncultured bacterium
5ea28a8c42de3f317444222268854a45	0	0	0	0	0	0	0	0	0	0	0	0	0	0	75	0	59	0	0	0	0	0	0	0	0	0	0	Bacteria	Bacteroidota	Bacteroidia	Bacteroidales	Prevotellaceae	Prevotellaceae NK3B31 group	uncultured bacterium
87bdc7712abeb2b48a5c4e71021a7cca	0	0	0	4	9	0	11	24	0	0	0	23	0	13	0	0	23	0	5	0	10	0	11	0	0	0	0	Bacteria	Bacteroidota	Bacteroidia	Bacteroidales	Rikenellaceae	Rikenellaceae RC9 gut group	uncultured bacterium
d5476016f020f27d749124785774d30e	0	0	0	0	0	0	0	0	0	17	0	0	38	0	0	0	0	0	0	0	0	19	0	0	0	0	59	Bacteria	Proteobacteria	Gammaproteobacteria	Aeromonadales	Succinivibrionaceae	Succinivibrio	uncultured bacterium
7bf514c82d3e8ad11cd05cfc270456a3	0	0	0	0	0	0	0	0	0	0	0	0	133	0	0	0	0	0	0	0	0	0	0	0	0	0	0	Bacteria	Bacteroidota	Bacteroidia	Bacteroidales	Prevotellaceae	Prevotellaceae UCG-001	uncultured bacterium
e1276796a1b05c51e3ee845bd4f2badc	0	0	0	0	0	0	0	0	0	0	0	0	0	0	56	0	0	0	0	0	0	0	0	0	0	77	0	Bacteria	Bacteroidota	Bacteroidia	Bacteroidales	Prevotellaceae	Prevotellaceae NK3B31 group	uncultured bacterium
c3f76a80a2ccfa176e9aa6430dc4f7a7	0	0	0	0	13	0	0	0	0	0	0	45	74	0	0	0	0	0	0	0	0	0	0	0	0	0	0	Bacteria	Bacteroidota	Bacteroidia	Bacteroidales	Muribaculaceae	Muribaculaceae	uncultured bacterium
db57439d58066594ee1a26f5dbaae474	0	0	0	0	0	0	32	21	0	0	0	0	23	0	0	0	18	0	10	0	0	17	10	0	0	0	0	Bacteria	Bacteroidota	Bacteroidia	Bacteroidales	Muribaculaceae	Muribaculaceae	uncultured bacterium
36287ead266fa3c09bb2cd22c7949dde	0	0	0	0	0	0	0	0	0	0	0	14	0	0	0	0	26	13	29	0	20	13	0	0	0	0	15	Bacteria	Bacteroidota	Bacteroidia	Bacteroidales	Rikenellaceae	Rikenellaceae RC9 gut group	uncultured bacterium
01b6dba42389e39429882df2c2b42bd6	0	0	44	0	0	0	0	0	0	0	0	0	0	0	72	0	0	0	14	0	0	0	0	0	0	0	0	Bacteria	Bacteroidota	Bacteroidia	Bacteroidales	Rikenellaceae	Rikenellaceae RC9 gut group	uncultured bacterium
8cae8c1e7033e2c5ef939a839b2e3306	0	0	0	0	0	0	0	0	0	0	130	0	0	0	0	0	0	0	0	0	0	0	0	0	0	0	0	Bacteria	Bacteroidota	Bacteroidia	Bacteroidales	Muribaculaceae	Muribaculaceae	uncultured bacterium
777b9c1e961380bb5d812641f0e261cc	0	0	0	0	0	0	129	0	0	0	0	0	0	0	0	0	0	0	0	0	0	0	0	0	0	0	0	Bacteria	Proteobacteria	Gammaproteobacteria	Burkholderiales	T34	T34	uncultured bacterium
5726e42b714874e71db78834f93a64ef	0	0	0	0	0	0	0	27	0	0	0	0	0	0	0	0	44	0	0	0	8	0	0	0	0	0	49	Bacteria	Bacteroidota	Bacteroidia	Bacteroidales	Prevotellaceae	Prevotellaceae NK3B31 group	uncultured bacterium
44872f22b52c4fbcfa99a36be696e737	0	0	0	0	0	0	0	0	0	0	0	0	0	0	0	0	0	14	0	0	0	0	31	82	0	0	0	Bacteria	Bacteroidota	Bacteroidia	Bacteroidales	Prevotellaceae	Alloprevotella	uncultured bacterium
f643a20a6919bf3de40b638d272f1ce6	0	0	0	0	0	0	0	0	44	0	0	0	83	0	0	0	0	0	0	0	0	0	0	0	0	0	0	Bacteria	Bacteroidota	Bacteroidia	Bacteroidales	Muribaculaceae	Muribaculaceae	uncultured bacterium
584164c3d6a67a67f63b2f8649dcaea5	0	0	0	0	0	0	3	0	0	0	0	11	0	0	0	0	13	0	52	0	0	0	0	0	47	0	0	Bacteria	Bacteroidota	Bacteroidia	Bacteroidales	p-251-o5	p-251-o5	uncultured bacterium
07af397ea9b6c828ec91b71eff42e562	22	0	0	0	0	0	0	18	0	0	0	0	0	0	0	0	0	0	15	19	0	25	0	8	0	0	19	Bacteria	Spirochaetota	Spirochaetia	Spirochaetales	Spirochaetaceae	Treponema	uncultured bacterium
f9cda79255e942d20b40c158628fd593	0	0	0	0	0	0	0	35	0	0	0	0	0	0	0	26	17	0	0	0	0	0	48	0	0	0	0	Bacteria	Planctomycetota	Planctomycetes	Pirellulales	Pirellulaceae	p-1088-a5 gut group	uncultured bacterium
8abb53e5f88e334cd0e49c479920a300	0	0	0	0	0	47	0	0	0	0	0	0	0	0	0	0	0	0	31	0	0	0	0	0	0	47	0	Bacteria	Firmicutes	Clostridia	Oscillospirales	uncultured	uncultured	uncultured bacterium
038baaf818c4da691486dba0524d9ccb	0	49	0	76	0	0	0	0	0	0	0	0	0	0	0	0	0	0	0	0	0	0	0	0	0	0	0	Bacteria	Bacteroidota	Bacteroidia	Bacteroidales	Tannerellaceae	Parabacteroides	uncultured bacterium
d89aea02818b329443233675901353f4	0	0	0	0	0	0	37	13	0	0	0	0	0	0	0	0	0	0	74	0	0	0	0	0	0	0	0	Bacteria	Bacteroidota	Bacteroidia	Bacteroidales	Paludibacteraceae	uncultured	uncultured bacterium
903157a528b9b71a6f30f0e410c8e4d3	0	0	0	0	0	0	0	0	0	0	0	34	27	63	0	0	0	0	0	0	0	0	0	0	0	0	0	Bacteria	Bacteroidota	Bacteroidia	Bacteroidales	Tannerellaceae	Parabacteroides	uncultured bacterium
ef547bd5f1ae5bae3ed6cad3b966a18c	0	0	0	0	0	0	0	0	0	0	74	0	0	0	0	0	0	0	49	0	0	0	0	0	0	0	0	Bacteria	Bacteroidota	Bacteroidia	Bacteroidales	Tannerellaceae	Parabacteroides	uncultured bacterium
32fbaf733a623bf8bcf491f1d0d18293	0	0	0	0	0	0	0	0	0	0	0	0	61	0	0	0	0	0	0	0	0	0	0	0	0	0	62	Bacteria	Bacteroidota	Bacteroidia	Bacteroidales	Prevotellaceae	Prevotella	uncultured bacterium
638ca6086ce4817a4a1d922b2dd67d61	0	0	0	0	0	0	0	0	0	47	0	0	0	0	0	42	0	0	0	0	13	20	0	0	0	0	0	Bacteria	Bacteroidota	Bacteroidia	Bacteroidales	Rikenellaceae	Rikenellaceae RC9 gut group	uncultured bacterium
e432b76d7a57aabaeb25d1d536a06f04	0	0	0	0	0	0	0	23	0	40	0	0	0	0	0	0	0	33	0	0	0	26	0	0	0	0	0	Bacteria	Spirochaetota	Spirochaetia	Spirochaetales	Spirochaetaceae	Treponema	uncultured bacterium
d8752121424193372d548b589e8c8137	0	0	0	0	77	0	0	0	0	0	0	0	0	0	0	0	0	0	0	0	0	0	0	45	0	0	0	Bacteria	Bacteroidota	Bacteroidia	Bacteroidales	Muribaculaceae	Muribaculaceae	uncultured bacterium
f1bc2dcf1a2ffb06a953b83135939a0d	0	0	0	0	17	0	8	8	0	0	0	0	0	0	0	0	0	0	0	0	14	9	0	65	0	0	0	Bacteria	Bacteroidota	Bacteroidia	Bacteroidales	Rikenellaceae	Rikenellaceae RC9 gut group	uncultured bacterium
628f6f9fbc79133db26366a879af8091	0	0	0	0	0	0	0	0	0	0	0	59	0	0	0	0	6	56	0	0	0	0	0	0	0	0	0	Bacteria	Firmicutes	Bacilli	Acholeplasmatales	Acholeplasmataceae	Anaeroplasma	uncultured bacterium
5125a0692d92b5bc614ef572355e5a9e	11	0	0	0	0	0	0	0	34	0	0	43	0	0	0	0	0	0	32	0	0	0	0	0	0	0	0	Bacteria	Firmicutes	Clostridia	Oscillospirales	Ruminococcaceae	uncultured	uncultured bacterium
78fa70419eb6d4177c151c449ae2461b	38	0	0	0	0	0	11	7	0	0	0	0	10	0	0	0	7	0	12	0	0	7	0	0	0	0	28	Bacteria	Bacteroidota	Bacteroidia	Bacteroidales	Muribaculaceae	Muribaculaceae	uncultured bacterium
96abac50ae4ec68e0a3a176a196daf53	0	47	0	0	0	0	61	0	0	0	0	12	0	0	0	0	0	0	0	0	0	0	0	0	0	0	0	Bacteria	Bacteroidota	Bacteroidia	Bacteroidales	Prevotellaceae	Prevotella	uncultured bacterium
95f2ad198f8d1c87cbc14da0fd43c1c7	0	0	0	0	0	0	7	39	0	0	0	0	0	54	0	0	0	0	13	0	6	0	0	0	0	0	0	Bacteria	Bacteroidota	Bacteroidia	Bacteroidales	Rikenellaceae	Rikenellaceae RC9 gut group	uncultured bacterium
51460ef7ab76a2df6062c1d05722544a	12	0	0	0	0	0	0	13	0	0	0	0	45	0	0	0	0	0	9	5	0	14	0	0	0	0	21	Bacteria	Spirochaetota	Spirochaetia	Spirochaetales	Spirochaetaceae	Treponema	uncultured bacterium
d772b04b8f5e8bb25659056c89474642	0	0	0	0	0	0	0	0	0	0	119	0	0	0	0	0	0	0	0	0	0	0	0	0	0	0	0	Bacteria	Bacteroidota	Bacteroidia	Bacteroidales	Prevotellaceae	Prevotella	uncultured bacterium
1cae520dc8930d1f2f2a20e5c5d4b85b	0	0	0	0	0	0	15	0	0	0	19	0	0	0	21	36	0	0	0	17	0	0	0	0	6	0	4	Bacteria	Bacteroidota	Bacteroidia	Bacteroidales	Bacteroidales RF16 group	Bacteroidales RF16 group	uncultured bacterium
b81f2bb7445e1141f829d757046c20e7	0	0	0	0	0	0	0	0	0	0	0	0	0	0	0	0	36	64	0	0	0	0	0	0	0	0	18	Bacteria	Spirochaetota	Spirochaetia	Spirochaetales	Spirochaetaceae	Treponema	uncultured bacterium
3d327f35e7fe1565596173643b28efb5	0	0	0	27	43	0	22	0	0	0	0	0	0	0	0	0	0	0	12	0	13	0	0	0	0	0	0	Bacteria	Spirochaetota	Spirochaetia	Spirochaetales	Spirochaetaceae	Treponema	uncultured bacterium
07487db393afdd5f55451936d83c5654	0	0	0	0	0	0	3	0	0	0	0	0	51	0	0	0	0	0	9	49	5	0	0	0	0	0	0	Bacteria	Bacteroidota	Bacteroidia	Bacteroidales	Rikenellaceae	Rikenellaceae RC9 gut group	uncultured bacterium
3a820a118b7de14c05cea1380533568c	0	0	85	0	0	0	0	0	0	0	0	0	0	0	0	0	0	0	0	32	0	0	0	0	0	0	0	Bacteria	Bacteroidota	Bacteroidia	Bacteroidales	Prevotellaceae	Prevotellaceae NK3B31 group	uncultured bacterium
78e978b147a428931d04548d1987f846	0	0	0	0	0	0	0	0	0	0	0	15	28	21	0	0	0	16	0	0	0	18	0	0	19	0	0	Bacteria	Bacteroidota	Bacteroidia	Bacteroidales	Bacteroidales RF16 group	Bacteroidales RF16 group	uncultured bacterium
6c42065aae38768458a40eb7e7c13e98	0	116	0	0	0	0	0	0	0	0	0	0	0	0	0	0	0	0	0	0	0	0	0	0	0	0	0	Bacteria	Bacteroidota	Bacteroidia	Bacteroidales	Tannerellaceae	Parabacteroides	uncultured bacterium
8a227dbd4c8619592808dcfda05f18eb	0	0	38	0	0	0	0	0	0	0	0	0	0	0	0	0	0	0	14	23	10	30	0	0	0	0	0	Bacteria	Spirochaetota	Spirochaetia	Spirochaetales	Spirochaetaceae	Treponema	uncultured bacterium
acb0d7c7fb5f54c0c8906a38d7d2539a	0	0	0	0	0	0	12	8	0	7	0	10	15	0	5	15	8	0	0	0	0	0	10	0	13	12	0	Bacteria	Bacteroidota	Bacteroidia	Bacteroidales	p-251-o5	p-251-o5	uncultured bacterium
6d2b1f4e0f3f768a904c09376f8cfdd6	0	0	0	0	0	0	0	0	0	0	0	0	0	0	17	0	0	0	0	98	0	0	0	0	0	0	0	Bacteria	Bacteroidota	Bacteroidia	Bacteroidales	Prevotellaceae	Alloprevotella	uncultured bacterium
7f5daf819a03a3fcc318c7f35ef3caf9	0	0	0	0	0	0	0	0	0	0	0	0	115	0	0	0	0	0	0	0	0	0	0	0	0	0	0	Bacteria	Bacteroidota	Bacteroidia	Bacteroidales	Prevotellaceae	Prevotellaceae NK3B31 group	uncultured bacterium
6e8edd3d0d9e4fde2ac12411bf3b1cc4	0	43	0	0	0	0	0	0	0	0	0	0	0	0	0	52	0	0	0	0	0	19	0	0	0	0	0	Bacteria	Bacteroidota	Bacteroidia	Bacteroidales	Rikenellaceae	Rikenellaceae RC9 gut group	uncultured bacterium
29f8459df4e4067184350756d003eb7e	32	0	0	0	82	0	0	0	0	0	0	0	0	0	0	0	0	0	0	0	0	0	0	0	0	0	0	Bacteria	Firmicutes	Clostridia	Oscillospirales	uncultured	uncultured	uncultured bacterium
1d69ff1ac365142fc154a4778f3a2fc2	0	0	0	0	0	0	0	0	0	0	0	0	0	0	0	79	0	35	0	0	0	0	0	0	0	0	0	Bacteria	Bacteroidota	Bacteroidia	Bacteroidales	Rikenellaceae	Rikenellaceae RC9 gut group	uncultured bacterium
86f98e30f8f86800f76b304f542dc4d1	16	0	0	0	0	0	0	7	68	0	0	0	0	0	0	0	23	0	0	0	0	0	0	0	0	0	0	Bacteria	Bacteroidota	Bacteroidia	Bacteroidales	Rikenellaceae	Rikenellaceae RC9 gut group	uncultured bacterium
776e2228dc7b8cb2909a8341de0d643b	0	0	0	0	0	0	0	0	0	0	0	0	0	0	0	0	0	0	79	0	34	0	0	0	0	0	0	Bacteria	Firmicutes	Clostridia	Christensenellales	Christensenellaceae	Christensenellaceae R-7 group	uncultured bacterium
c06816ac7f677806b8729eceb48deba6	0	0	0	0	0	0	0	0	46	0	0	0	0	0	0	0	16	0	0	0	0	51	0	0	0	0	0	Bacteria	Bacteroidota	Bacteroidia	Bacteroidales	Bacteroidaceae	Bacteroides	uncultured bacterium
aa9f61f217dbe5be3110b5dd46b6fcdd	0	0	0	0	0	0	0	0	0	0	0	113	0	0	0	0	0	0	0	0	0	0	0	0	0	0	0	Bacteria	Bacteroidota	Bacteroidia	Bacteroidales	Prevotellaceae	Prevotellaceae NK3B31 group	uncultured bacterium
c80e20ae518b019e969bd433fb921162	0	0	0	0	0	65	0	0	0	0	0	0	35	0	13	0	0	0	0	0	0	0	0	0	0	0	0	Bacteria	Bacteroidota	Bacteroidia	Bacteroidales	Prevotellaceae	Prevotella	uncultured bacterium
4141f3c6e9ea96f7ce3447fec17cc6f8	0	0	0	0	0	0	0	0	0	0	0	0	0	0	0	0	0	0	0	0	113	0	0	0	0	0	0	Bacteria	Bacteroidota	Bacteroidia	Bacteroidales	Muribaculaceae	Muribaculaceae	uncultured bacterium
26471dc62bf5b3fc3f2ced7fefd55b30	0	0	0	0	0	0	0	0	52	0	0	60	0	0	0	0	0	0	0	0	0	0	0	0	0	0	0	Bacteria	Elusimicrobiota	Elusimicrobia	Elusimicrobiales	Elusimicrobiaceae	Elusimicrobium	uncultured bacterium
e0f65bd9b2182d40f4aaa89139402c5a	0	0	0	0	0	0	0	0	0	0	0	0	0	0	112	0	0	0	0	0	0	0	0	0	0	0	0	Bacteria	Bacteroidota	Bacteroidia	Bacteroidales	Prevotellaceae	Alloprevotella	uncultured bacterium
02df3dfa09ff4bc0d1e7b5553b40033f	0	0	0	0	0	0	0	0	0	0	0	0	0	0	0	0	112	0	0	0	0	0	0	0	0	0	0	Bacteria	Firmicutes	Clostridia	Oscillospirales	UCG-010	UCG-010	uncultured bacterium
abe40db4f80668a5d6caa0fa0d859681	0	0	0	0	28	0	0	0	0	0	63	0	0	20	0	0	0	0	0	0	0	0	0	0	0	0	0	Bacteria	Firmicutes	Clostridia	Oscillospirales	Ruminococcaceae	uncultured	uncultured bacterium
6cf39ace0180fe7235c747bce08bab78	0	0	0	0	49	0	0	0	0	0	0	0	0	0	0	0	0	0	0	0	0	0	0	0	0	0	62	Bacteria	Bacteroidota	Bacteroidia	Bacteroidales	Prevotellaceae	Prevotellaceae NK3B31 group	uncultured bacterium
924bd865b4cbd5137038a39c3889d18a	0	0	0	0	0	0	0	0	0	0	0	0	0	0	0	0	0	0	0	111	0	0	0	0	0	0	0	Bacteria	Firmicutes	Clostridia	Oscillospirales	Butyricicoccaceae	UCG-008	uncultured bacterium
b2759d28b7e2ecd3aa3453720e4227ab	0	0	0	0	0	0	0	0	0	0	0	0	111	0	0	0	0	0	0	0	0	0	0	0	0	0	0	Bacteria	Bacteroidota	Bacteroidia	Bacteroidales	Rikenellaceae	Rikenellaceae RC9 gut group	uncultured bacterium
fbd4b6c4e56355bf9a3ea75216dec26f	0	25	0	0	0	0	0	0	0	0	0	0	0	0	52	0	0	0	0	0	32	0	0	0	0	0	0	Bacteria	Firmicutes	Bacilli	Erysipelotrichales	Erysipelotrichaceae	uncultured	uncultured bacterium
f5987d3f7625b85139bb577b5e7ee075	0	0	0	0	0	0	0	0	0	0	0	0	0	0	0	0	109	0	0	0	0	0	0	0	0	0	0	Bacteria	Bacteroidota	Bacteroidia	Bacteroidales	Tannerellaceae	Parabacteroides	uncultured bacterium
b10cb76a40986484ba9f2aa80120915e	16	0	0	19	0	0	13	17	0	19	0	8	0	0	0	0	10	0	6	0	0	0	0	0	0	0	0	Bacteria	Firmicutes	Clostridia	Lachnospirales	Lachnospiraceae	Acetitomaculum	uncultured bacterium
a43f78d5331a0b3649058aa50e6884af	57	0	0	0	0	0	0	0	0	0	0	0	0	0	0	0	0	0	0	0	0	0	0	0	51	0	0	Bacteria	Bacteroidota	Bacteroidia	Bacteroidales	Prevotellaceae	Alloprevotella	uncultured bacterium
c4b9a5841b68120617c47e319327168a	13	0	0	22	0	21	7	13	0	0	0	6	0	0	0	0	8	0	11	0	0	0	6	0	0	0	0	Bacteria	Firmicutes	Clostridia	Lachnospirales	Lachnospiraceae	Acetitomaculum	uncultured bacterium
4aca2795e289b89f171134242743dfaf	0	0	0	0	0	0	0	0	0	34	0	0	0	0	0	36	0	0	0	0	0	0	0	0	0	0	37	Bacteria	Bacteroidota	Bacteroidia	Bacteroidales	Rikenellaceae	Rikenellaceae RC9 gut group	uncultured bacterium
f7a12a0e51b7aec061b6cac542b6d36a	0	0	0	12	0	0	43	0	0	0	0	0	0	0	52	0	0	0	0	0	0	0	0	0	0	0	0	Bacteria	Bacteroidota	Bacteroidia	Bacteroidales	Rikenellaceae	Rikenellaceae RC9 gut group	uncultured bacterium
fc46b37e9fe8ffad02482a3e1be4847c	0	0	0	0	0	0	0	0	0	0	0	0	67	0	0	0	0	0	0	40	0	0	0	0	0	0	0	Bacteria	Bacteroidota	Bacteroidia	Bacteroidales	Rikenellaceae	Rikenellaceae RC9 gut group	uncultured bacterium
684d72072d940ff1194b5cd1accc4ff1	0	0	0	0	0	0	0	49	0	0	0	0	40	0	0	0	18	0	0	0	0	0	0	0	0	0	0	Bacteria	Spirochaetota	Spirochaetia	Spirochaetales	Spirochaetaceae	Treponema	uncultured bacterium
604de34d57ac508ee147b9860f8cb057	0	0	0	0	0	21	0	0	0	0	0	0	0	0	0	0	0	0	85	0	0	0	0	0	0	0	0	Bacteria	Firmicutes	Clostridia	Oscillospirales	Butyricicoccaceae	UCG-008	uncultured bacterium
18215fb0ea7cc5e7a6a65ece5a235b77	0	0	0	0	0	0	23	0	0	0	0	0	0	0	32	0	0	0	28	0	0	0	0	0	23	0	0	Bacteria	Firmicutes	Bacilli	Acholeplasmatales	Acholeplasmataceae	Anaeroplasma	uncultured bacterium
ddbd7c18805da0a3e036a0be315bd2a1	0	0	0	0	0	0	0	0	0	0	0	106	0	0	0	0	0	0	0	0	0	0	0	0	0	0	0	Bacteria	Bacteroidota	Bacteroidia	Bacteroidales	Prevotellaceae	Prevotellaceae NK3B31 group	uncultured bacterium
8670b086bd507d4fb9d3f1f200a5407c	0	0	0	10	0	3	5	0	0	0	0	15	0	15	0	14	23	0	0	0	0	20	0	0	0	0	0	Bacteria	Bacteroidota	Bacteroidia	Bacteroidales	p-251-o5	p-251-o5	uncultured bacterium
393dee9c32ef03ba86cd7541f103b648	0	36	0	15	32	0	12	0	0	0	10	0	0	0	0	0	0	0	0	0	0	0	0	0	0	0	0	Bacteria	Bacteroidota	Bacteroidia	Bacteroidales	Rikenellaceae	Rikenellaceae RC9 gut group	uncultured bacterium
c760bbce1b903dc268a88865db384d1b	52	0	0	0	0	0	0	53	0	0	0	0	0	0	0	0	0	0	0	0	0	0	0	0	0	0	0	Bacteria	Bacteroidota	Bacteroidia	Bacteroidales	Prevotellaceae	Prevotella	uncultured bacterium
e6377e75eabdb83bc24f5c43854edfad	0	0	0	0	0	0	0	0	0	0	0	0	0	0	0	0	0	0	48	0	56	0	0	0	0	0	0	Bacteria	Firmicutes	Clostridia	Lachnospirales	Lachnospiraceae	Acetitomaculum	uncultured bacterium
f545331e83a22e8f1c691e136fe22e81	0	0	0	0	0	0	0	75	0	0	0	0	0	0	0	0	0	0	0	0	0	29	0	0	0	0	0	Bacteria	Bacteroidota	Bacteroidia	Bacteroidales	Prevotellaceae	Prevotellaceae UCG-001	uncultured bacterium
5df5b34197b1f8efbe7d0cee4d9e3679	0	0	0	0	0	0	0	0	0	0	0	19	0	0	0	5	0	0	0	0	0	0	0	0	0	0	80	Bacteria	Spirochaetota	Spirochaetia	Spirochaetales	Spirochaetaceae	Treponema	uncultured bacterium
96dfc6dc39fdc8239ab8ae9bb47b36c7	0	0	0	0	0	0	0	0	0	0	0	0	0	0	0	0	0	0	0	0	0	0	0	0	0	0	104	Bacteria	Bacteroidota	Bacteroidia	Bacteroidales	Tannerellaceae	Parabacteroides	uncultured bacterium
98f2afc4fdc900054c522f5b25bdbcf1	0	0	0	0	0	0	0	19	0	0	0	0	0	0	0	0	0	0	11	19	0	15	0	18	0	0	21	Bacteria	Spirochaetota	Spirochaetia	Spirochaetales	Spirochaetaceae	Treponema	uncultured bacterium
4c89737720c254a45c4a43ecaec256ee	0	0	0	0	0	0	10	24	0	0	0	0	12	27	0	0	6	0	10	0	0	7	7	0	0	0	0	Bacteria	Bacteroidota	Bacteroidia	Bacteroidales	Muribaculaceae	Muribaculaceae	uncultured bacterium
aadda611362e8b3586fe30a4a4a3b533	0	0	0	0	0	0	0	0	0	0	0	0	0	0	0	0	15	0	9	0	0	0	79	0	0	0	0	Bacteria	Bacteroidota	Bacteroidia	Bacteroidales	Rikenellaceae	Rikenellaceae RC9 gut group	uncultured bacterium
06d4d99966a3857a9b4a8bb00a82f0f2	0	0	0	0	0	0	8	36	0	6	0	11	0	0	0	0	10	0	5	12	4	8	0	0	0	0	3	Bacteria	Bacteroidota	Bacteroidia	Bacteroidales	Rikenellaceae	Rikenellaceae RC9 gut group	uncultured bacterium
2971d177b2446a0d92ee82911a1a0767	0	0	0	0	0	0	0	0	0	0	45	43	0	0	0	0	15	0	0	0	0	0	0	0	0	0	0	Bacteria	Bacteroidota	Bacteroidia	Bacteroidales	Bacteroidaceae	Bacteroides	uncultured bacterium
72817ed1cc5d6ea6f1b56f9340fba594	0	0	0	63	0	0	0	0	0	0	0	0	0	0	0	0	0	0	0	0	0	0	0	40	0	0	0	Bacteria	Bacteroidota	Bacteroidia	Bacteroidales	Muribaculaceae	Muribaculaceae	uncultured bacterium
55f0b789797883fec602c9d6b561df77	86	0	0	0	0	0	17	0	0	0	0	0	0	0	0	0	0	0	0	0	0	0	0	0	0	0	0	Bacteria	Bacteroidota	Bacteroidia	Bacteroidales	Prevotellaceae	Prevotellaceae UCG-003	uncultured bacterium
fab5b59daa261d35581e8913ab854d5d	103	0	0	0	0	0	0	0	0	0	0	0	0	0	0	0	0	0	0	0	0	0	0	0	0	0	0	Bacteria	Spirochaetota	Spirochaetia	Spirochaetales	Spirochaetaceae	Treponema	uncultured bacterium
09b057833c129a0e8bd1e1c95bfcf050	0	0	0	0	0	0	0	0	0	0	0	0	0	59	27	0	16	0	0	0	0	0	0	0	0	0	0	Bacteria	Bacteroidota	Bacteroidia	Bacteroidales	Muribaculaceae	Muribaculaceae	uncultured bacterium
5db5c25401a8a79c7e775c050fd98179	0	0	0	0	0	0	52	50	0	0	0	0	0	0	0	0	0	0	0	0	0	0	0	0	0	0	0	Bacteria	Firmicutes	Clostridia	Oscillospirales	uncultured	uncultured	uncultured bacterium
e9ae87c796b6416052e5a7d9c06d892d	0	0	0	0	0	0	0	0	0	0	0	0	0	0	0	0	0	0	0	0	0	0	0	0	0	0	102	Bacteria	Bacteroidota	Bacteroidia	Bacteroidales	Tannerellaceae	Parabacteroides	uncultured bacterium
5bb157aa27f966cb5345e25ffccfd1ef	0	0	0	0	0	0	0	0	0	0	0	6	0	16	0	8	17	0	0	0	0	0	0	37	0	0	17	Bacteria	Bacteroidota	Bacteroidia	Bacteroidales	Prevotellaceae	Prevotella	uncultured bacterium
76c59007b493d9eaeb620c677de3603c	0	0	0	0	0	0	0	0	0	0	0	0	0	0	0	0	101	0	0	0	0	0	0	0	0	0	0	Bacteria	Bacteroidota	Bacteroidia	Bacteroidales	Prevotellaceae	Alloprevotella	uncultured bacterium
8005738f9c93dab6e0e043cc993eba8c	0	0	0	0	0	0	0	0	0	0	0	0	0	0	0	0	0	0	68	0	0	0	0	32	0	0	0	Bacteria	Bacteroidota	Bacteroidia	Bacteroidales	Prevotellaceae	Prevotellaceae UCG-001	uncultured bacterium
88e846e1665a4b6d829da70c2a9d5d56	0	0	0	0	0	0	0	0	0	34	0	0	0	0	0	0	0	0	0	0	0	66	0	0	0	0	0	Bacteria	Bacteroidota	Bacteroidia	Bacteroidales	Prevotellaceae	Prevotella	uncultured bacterium
88384a74b702c2fa043620468a2f9f74	0	0	0	11	0	0	0	0	0	0	0	9	0	0	13	0	0	6	0	14	17	0	15	0	5	0	10	Bacteria	Bacteroidota	Bacteroidia	Bacteroidales	Bacteroidales RF16 group	Bacteroidales RF16 group	uncultured bacterium
2b283df1f9ee353ea1056028dacf7ca8	0	0	0	0	0	0	0	17	0	0	0	0	0	0	0	0	0	0	10	19	0	16	0	16	0	0	21	Bacteria	Spirochaetota	Spirochaetia	Spirochaetales	Spirochaetaceae	Treponema	uncultured bacterium
e62d3d7c63b4dd258d863570b75d07f2	0	0	0	0	0	0	8	13	0	0	0	0	0	45	0	0	0	0	25	0	7	0	0	0	0	0	0	Bacteria	Bacteroidota	Bacteroidia	Bacteroidales	Rikenellaceae	Rikenellaceae RC9 gut group	uncultured bacterium
8a2691e1c15130e7324b3ff512421285	0	0	0	0	0	0	0	6	0	0	0	54	0	0	0	0	3	0	13	0	0	15	7	0	0	0	0	Bacteria	Bacteroidota	Bacteroidia	Bacteroidales	Muribaculaceae	Muribaculaceae	uncultured bacterium
6ded68a74512e92458c5213258802f40	0	8	0	7	0	0	9	22	0	0	4	6	0	25	1	11	0	0	0	0	0	0	5	0	0	0	0	Bacteria	Bacteroidota	Bacteroidia	Bacteroidales	p-251-o5	p-251-o5	uncultured bacterium
7704d62756e80b4d5a812b4912864463	0	0	0	0	0	0	0	0	0	0	0	0	0	0	0	0	0	0	0	0	0	0	98	0	0	0	0	Bacteria	Bacteroidota	Bacteroidia	Bacteroidales	Muribaculaceae	Muribaculaceae	uncultured bacterium
c50e1d9ae245b53846b3fd3c6ba42532	0	6	0	0	0	0	8	0	0	0	7	10	8	5	10	10	5	0	0	0	13	0	0	0	0	15	0	Bacteria	Bacteroidota	Bacteroidia	Bacteroidales	p-251-o5	p-251-o5	uncultured bacterium
c197c80c7a3de955f8a484dcb3248388	0	0	0	0	0	0	0	0	0	0	0	0	0	0	0	0	74	0	0	0	0	0	23	0	0	0	0	Bacteria	Bacteroidota	Bacteroidia	Bacteroidales	Rikenellaceae	Rikenellaceae RC9 gut group	uncultured bacterium
d44c20482147da4992346c3ee542ecad	0	0	0	0	0	0	0	10	0	0	0	0	0	0	0	0	0	0	0	19	0	0	0	68	0	0	0	Bacteria	Bacteroidota	Bacteroidia	Bacteroidales	Prevotellaceae	Prevotella	uncultured bacterium
42e4ddab6044b6f70fb02b4e1580c928	0	0	0	0	0	0	0	0	0	0	0	0	0	0	97	0	0	0	0	0	0	0	0	0	0	0	0	Bacteria	Bacteroidota	Bacteroidia	Bacteroidales	Prevotellaceae	Prevotellaceae UCG-001	uncultured bacterium
0528470bfdfeeace708f0c76b838b428	0	0	0	0	0	0	0	0	0	0	0	0	0	0	0	97	0	0	0	0	0	0	0	0	0	0	0	Bacteria	Firmicutes	Clostridia	Oscillospirales	Oscillospiraceae	Oscillospira	uncultured bacterium
4daf419e8d143bfdcfd5d01fa9392a6f	0	0	0	0	0	0	0	0	0	0	0	0	0	0	0	0	0	0	0	0	0	96	0	0	0	0	0	Bacteria	Firmicutes	Clostridia	Christensenellales	Christensenellaceae	Christensenellaceae R-7 group	uncultured bacterium
84f9b62d48190ff88e2a5b1a450ad5cb	0	0	0	0	0	15	0	28	0	0	22	0	0	0	0	0	0	31	0	0	0	0	0	0	0	0	0	Bacteria	Firmicutes	Bacilli	Erysipelotrichales	Erysipelotrichaceae	Catenisphaera	uncultured bacterium
e505329372085c8588a6030a1abcfc28	0	0	0	0	0	0	0	0	0	0	0	0	0	0	0	0	0	0	0	96	0	0	0	0	0	0	0	Bacteria	Bacteroidota	Bacteroidia	Bacteroidales	Tannerellaceae	Parabacteroides	uncultured bacterium
c46f94e333b8ae3211a43998b90918ee	0	0	0	0	0	0	0	0	0	0	0	0	0	0	0	0	0	37	0	0	0	0	0	0	17	0	42	Bacteria	Firmicutes	Clostridia	Christensenellales	Christensenellaceae	Christensenellaceae R-7 group	uncultured bacterium
c5c36b8b07d0b51857090b041bd55016	0	0	0	0	0	0	0	0	0	0	0	0	0	0	0	0	0	0	95	0	0	0	0	0	0	0	0	Bacteria	Bacteroidota	Bacteroidia	Bacteroidales	Muribaculaceae	Muribaculaceae	uncultured bacterium
85ffb8c84df8b8418f9c33b4067b0ccc	0	0	0	0	0	0	0	0	0	0	7	13	6	8	6	11	6	0	27	0	0	11	0	0	0	0	0	Bacteria	Bacteroidota	Bacteroidia	Bacteroidales	p-251-o5	p-251-o5	uncultured bacterium
64cb42053c6f7d65eb39946c2ca52126	7	0	0	6	0	0	0	0	0	0	0	0	0	37	0	0	0	0	0	0	0	0	20	0	0	25	0	Bacteria	Bacteroidota	Bacteroidia	Bacteroidales	Rikenellaceae	Rikenellaceae RC9 gut group	uncultured bacterium
1f8494e691cccd05d4c11253247f42d3	0	0	0	0	0	0	0	0	0	0	0	0	0	0	0	0	0	0	0	95	0	0	0	0	0	0	0	Bacteria	Bacteroidota	Bacteroidia	Bacteroidales	Tannerellaceae	Parabacteroides	uncultured bacterium
6139caae273fa5a17ea82000b289c54b	0	25	0	0	0	0	0	0	0	0	0	0	0	0	0	0	0	0	5	0	8	0	0	0	0	56	0	Bacteria	Spirochaetota	Spirochaetia	Spirochaetales	Spirochaetaceae	Treponema	uncultured bacterium
f3bac446764a7db933dcf0a5ab3b29c6	0	0	0	0	0	0	0	0	0	0	0	36	58	0	0	0	0	0	0	0	0	0	0	0	0	0	0	Bacteria	Firmicutes	Bacilli	Erysipelotrichales	Erysipelotrichaceae	uncultured	uncultured bacterium
6be13d0d65dcdc1e1c01ad121ac64af3	0	0	0	0	0	0	0	0	0	0	0	0	94	0	0	0	0	0	0	0	0	0	0	0	0	0	0	Bacteria	Firmicutes	Clostridia	Monoglobales	Monoglobaceae	Monoglobus	uncultured bacterium
9dfb83a4d6b0e09b81893f489681933f	0	0	0	0	0	0	25	0	0	0	0	0	0	0	0	0	0	39	0	0	30	0	0	0	0	0	0	Bacteria	Bacteroidota	Bacteroidia	Bacteroidales	Prevotellaceae	Prevotella	uncultured bacterium
1e5ffe33745a0ef9047a40e8faaad6dc	0	0	43	0	0	0	0	0	0	0	0	0	0	0	0	0	0	0	0	50	0	0	0	0	0	0	0	Bacteria	Bacteroidota	Bacteroidia	Bacteroidales	Prevotellaceae	Prevotella	uncultured bacterium
a2c6fd7bc190dd09f38a44a8694f9851	30	0	0	0	0	0	0	0	0	0	40	0	23	0	0	0	0	0	0	0	0	0	0	0	0	0	0	Bacteria	Bacteroidota	Bacteroidia	Bacteroidales	Prevotellaceae	Prevotella	uncultured bacterium
e1a0319f9a2c3d3c96561d67a8847bc6	0	0	0	0	0	0	0	0	0	0	0	0	0	27	54	0	0	0	0	0	0	0	0	0	0	0	12	Bacteria	Bacteroidota	Bacteroidia	Bacteroidales	Bacteroidales RF16 group	Bacteroidales RF16 group	uncultured bacterium
4ef28ec4568c24ba89208cf16eb912a5	0	0	0	0	0	0	0	0	0	0	0	0	0	0	0	0	0	0	92	0	0	0	0	0	0	0	0	Bacteria	Bacteroidota	Bacteroidia	Bacteroidales	Prevotellaceae	Prevotella	uncultured bacterium
c04588dabbdc8ac6aac064e90eed530c	0	0	0	0	0	0	15	0	0	0	0	0	29	0	0	0	0	0	0	16	0	20	12	0	0	0	0	Bacteria	Firmicutes	Clostridia	Peptostreptococcales-Tissierellales	Anaerovoracaceae	Family XIII AD3011 group	uncultured bacterium
c9fc5b593a4c4f2dba348410f7c932e3	0	0	0	0	0	0	0	0	0	0	74	18	0	0	0	0	0	0	0	0	0	0	0	0	0	0	0	Bacteria	Firmicutes	Clostridia	Oscillospirales	[Eubacterium] coprostanoligenes group	[Eubacterium] coprostanoligenes group	uncultured bacterium
bccd3a2a23c9cc16dec16ab90699b5ea	0	0	0	0	0	0	0	0	0	0	0	61	0	0	0	0	0	0	0	0	0	0	31	0	0	0	0	Bacteria	Bacteroidota	Bacteroidia	Bacteroidales	Prevotellaceae	Prevotella	uncultured bacterium
3a934a6150d8b95c4c3253e3b8f738fd	0	0	0	0	0	0	0	0	0	0	0	0	0	0	0	0	0	0	0	0	0	0	0	92	0	0	0	Bacteria	Bacteroidota	Bacteroidia	Bacteroidales	Prevotellaceae	Prevotella	uncultured bacterium
0f24b402eda999dcbf827197d30f58e2	0	0	0	0	0	0	0	0	58	0	0	0	0	0	0	0	0	0	0	0	0	0	0	0	0	0	34	Bacteria	Firmicutes	Clostridia	Lachnospirales	Lachnospiraceae	Lachnospiraceae UCG-007	uncultured bacterium
f6136fd60b10158c89cb90ebab104e49	0	0	21	17	0	0	0	53	0	0	0	0	0	0	0	0	0	0	0	0	0	0	0	0	0	0	0	Bacteria	Firmicutes	Clostridia	Peptococcales	Peptococcaceae	Peptococcus	uncultured bacterium
21a1d75f0038bf99300b4b6a28a54dc3	0	0	0	0	0	0	0	0	0	0	0	0	0	78	0	0	6	0	0	0	0	0	0	0	0	7	0	Bacteria	Bacteroidota	Bacteroidia	Bacteroidales	Bacteroidaceae	Bacteroides	uncultured bacterium
cd03d22dd88cd5cac1c1b84e9211ec0a	0	0	0	0	0	0	91	0	0	0	0	0	0	0	0	0	0	0	0	0	0	0	0	0	0	0	0	Bacteria	Spirochaetota	Spirochaetia	Spirochaetales	Spirochaetaceae	Treponema	uncultured bacterium
a420fe740d1cbed836b17672e7944582	0	0	0	0	0	0	91	0	0	0	0	0	0	0	0	0	0	0	0	0	0	0	0	0	0	0	0	Bacteria	Bacteroidota	Bacteroidia	Bacteroidales	Prevotellaceae	Alloprevotella	uncultured bacterium
7721c09330db4cc1964128cc99bb33a1	17	0	0	0	0	0	0	0	0	0	0	0	0	0	74	0	0	0	0	0	0	0	0	0	0	0	0	Bacteria	Bacteroidota	Bacteroidia	Bacteroidales	Rikenellaceae	Rikenellaceae RC9 gut group	uncultured bacterium
9c68eceeea217a60be74f34ed6e9d169	0	0	0	0	0	0	0	0	0	0	0	0	0	0	53	0	0	38	0	0	0	0	0	0	0	0	0	Bacteria	Bacteroidota	Bacteroidia	Bacteroidales	Bacteroidaceae	Bacteroides	uncultured bacterium
1ac680092798bcba448a1ff3884028dc	0	0	0	0	0	0	0	91	0	0	0	0	0	0	0	0	0	0	0	0	0	0	0	0	0	0	0	Bacteria	Bacteroidota	Bacteroidia	Bacteroidales	Muribaculaceae	Muribaculaceae	uncultured bacterium
22c56313dca89e86142788a2b7e1d272	0	0	0	0	0	0	0	0	0	0	0	0	0	0	0	0	0	0	0	0	0	0	0	0	0	0	91	Bacteria	Firmicutes	Clostridia	Oscillospirales	Butyricicoccaceae	UCG-008	uncultured bacterium
890898858e3381dd93c198b59ad12d6e	0	0	0	0	0	0	0	0	0	0	0	0	0	0	0	0	0	0	90	0	0	0	0	0	0	0	0	Bacteria	Bacteroidota	Bacteroidia	Bacteroidales	Prevotellaceae	Alloprevotella	uncultured bacterium
3419686fabc89d5e6b0bb70cd9556992	0	0	0	0	0	0	0	0	0	0	0	0	0	0	0	0	0	0	90	0	0	0	0	0	0	0	0	Bacteria	Bacteroidota	Bacteroidia	Bacteroidales	Muribaculaceae	Muribaculaceae	uncultured bacterium
236e28180d0c4368bd2237a5573cbec0	0	9	0	0	0	46	13	0	0	0	0	0	0	0	0	0	0	0	11	0	11	0	0	0	0	0	0	Bacteria	Spirochaetota	Spirochaetia	Spirochaetales	Spirochaetaceae	Treponema	uncultured bacterium
8ae092331a3a3c7a7e8cc24c686f207f	0	0	0	47	0	0	0	0	0	0	0	0	0	0	0	0	0	0	0	0	0	0	0	0	0	43	0	Bacteria	Firmicutes	Bacilli	Erysipelotrichales	Erysipelotrichaceae	uncultured	uncultured bacterium
32e293b0b36ff9f9050d479614cd5a66	0	0	0	0	49	0	0	0	0	0	0	0	0	22	0	0	0	19	0	0	0	0	0	0	0	0	0	Bacteria	Bacteroidota	Bacteroidia	Bacteroidales	Muribaculaceae	Muribaculaceae	uncultured bacterium
9168839b72baadbd540d77c21c93d733	0	0	0	0	0	0	0	23	67	0	0	0	0	0	0	0	0	0	0	0	0	0	0	0	0	0	0	Bacteria	Bacteroidota	Bacteroidia	Bacteroidales	Prevotellaceae	Prevotella	uncultured bacterium
ab0c9d378f0b2bc30515aed7e01b9e68	0	0	0	0	0	0	0	0	0	0	0	0	0	0	0	0	0	90	0	0	0	0	0	0	0	0	0	Bacteria	Bacteroidota	Bacteroidia	Bacteroidales	Prevotellaceae	Prevotella	uncultured bacterium
c26169f723a07d065d94c1c2e27da2fd	0	7	0	7	0	0	8	9	0	0	3	11	0	8	7	11	0	0	0	0	0	0	18	0	0	0	0	Bacteria	Bacteroidota	Bacteroidia	Bacteroidales	p-251-o5	p-251-o5	uncultured bacterium
75cce01a6ac939ee26b6d2f513bf0708	0	0	0	0	0	0	0	0	0	0	0	0	42	0	0	0	0	0	0	0	47	0	0	0	0	0	0	Bacteria	Bacteroidota	Bacteroidia	Bacteroidales	Bacteroidaceae	Bacteroides	uncultured bacterium
c80300eaf613d3d5ebc39c694ddfc891	0	0	0	0	0	0	0	6	0	0	0	0	0	0	0	0	0	0	0	0	10	0	0	0	73	0	0	Bacteria	Bacteroidota	Bacteroidia	Bacteroidales	Prevotellaceae	Prevotellaceae NK3B31 group	uncultured bacterium
2050e3b4fa19533dc3f2afbb7267a49c	0	0	0	0	0	0	0	0	0	0	0	13	0	4	0	0	0	0	0	0	44	27	0	0	0	0	0	Bacteria	Bacteroidota	Bacteroidia	Bacteroidales	Prevotellaceae	Prevotella	uncultured bacterium
255da17f083c179cb3dd62d8da3a7f08	0	0	0	0	0	88	0	0	0	0	0	0	0	0	0	0	0	0	0	0	0	0	0	0	0	0	0	Bacteria	Bacteroidota	Bacteroidia	Bacteroidales	Prevotellaceae	Prevotella	uncultured bacterium
1c6fabab00e693d26453ecb00e6d87c2	0	0	0	0	0	0	0	0	0	0	0	0	0	0	0	0	0	0	0	88	0	0	0	0	0	0	0	Bacteria	Bacteroidota	Bacteroidia	Bacteroidales	Prevotellaceae	Alloprevotella	uncultured bacterium
57aa5012e20744e8448097c35c350e15	0	88	0	0	0	0	0	0	0	0	0	0	0	0	0	0	0	0	0	0	0	0	0	0	0	0	0	Bacteria	Bacteroidota	Bacteroidia	Bacteroidales	Prevotellaceae	Alloprevotella	uncultured bacterium
7153f51f75034f10063051acbc73610b	0	0	0	0	0	0	0	0	0	0	0	0	0	0	0	0	0	0	0	0	0	87	0	0	0	0	0	Bacteria	Bacteroidota	Bacteroidia	Bacteroidales	Prevotellaceae	Prevotella	uncultured bacterium
b2cb5a90af5d888a7e910cf60bbd9654	0	0	0	87	0	0	0	0	0	0	0	0	0	0	0	0	0	0	0	0	0	0	0	0	0	0	0	Bacteria	Spirochaetota	Spirochaetia	Spirochaetales	Spirochaetaceae	Treponema	uncultured bacterium
e8e3168d757a9b0054275670ccc0c267	0	0	0	0	0	0	0	0	20	0	0	0	0	0	0	0	0	0	0	0	0	0	67	0	0	0	0	Bacteria	Bacteroidota	Bacteroidia	Bacteroidales	Muribaculaceae	Muribaculaceae	uncultured bacterium
daacdef08a9b5e6db3de64dfa8b38c71	0	0	0	0	0	0	0	0	44	0	0	0	17	0	0	0	0	26	0	0	0	0	0	0	0	0	0	Bacteria	Bacteroidota	Bacteroidia	Bacteroidales	Bacteroidales RF16 group	Bacteroidales RF16 group	uncultured bacterium
45064de1c709e60a244bc8877df9ea53	0	0	0	0	0	0	0	10	0	0	0	0	0	9	0	0	17	0	14	0	0	8	14	0	0	14	0	Bacteria	Bacteroidota	Bacteroidia	Bacteroidales	Muribaculaceae	Muribaculaceae	uncultured bacterium
1e546fb6123a46562b0561873d2f311c	0	0	0	0	0	0	0	0	0	37	0	0	0	49	0	0	0	0	0	0	0	0	0	0	0	0	0	Bacteria	Firmicutes	Clostridia	Lachnospirales	Lachnospiraceae	Lachnospiraceae UCG-007	uncultured bacterium
06f54580e45b3d01e9bf25846e863003	0	0	0	0	0	0	0	0	0	0	0	33	0	0	0	0	17	0	0	0	0	14	0	0	0	0	22	Bacteria	Bacteroidota	Bacteroidia	Bacteroidales	Rikenellaceae	Rikenellaceae RC9 gut group	uncultured bacterium
00843b0e24818736824e8e7f4b201f22	0	0	0	0	0	0	0	0	0	0	0	0	0	0	0	0	0	0	0	0	0	0	86	0	0	0	0	Bacteria	Bacteroidota	Bacteroidia	Bacteroidales	Prevotellaceae	Prevotellaceae NK3B31 group	uncultured bacterium
22570fe165917b350ce7dd65faf8b2db	0	0	0	0	0	0	0	0	0	0	0	0	0	0	0	0	0	0	0	0	86	0	0	0	0	0	0	Bacteria	Bacteroidota	Bacteroidia	Bacteroidales	Muribaculaceae	Muribaculaceae	uncultured bacterium
2a75d7bec791f311499ec884aab6be7f	0	0	0	0	0	0	0	0	0	0	0	0	0	0	0	0	0	0	0	0	0	85	0	0	0	0	0	Bacteria	Verrucomicrobiota	Kiritimatiellae	WCHB1-41	WCHB1-41	WCHB1-41	uncultured bacterium
940be3299c032425bfec3ecbed5bbea2	0	0	0	0	0	0	0	0	85	0	0	0	0	0	0	0	0	0	0	0	0	0	0	0	0	0	0	Bacteria	Bacteroidota	Bacteroidia	Bacteroidales	Prevotellaceae	Prevotella	uncultured bacterium
83e0110a7433f4b5cd6650cc2853b23f	0	0	0	0	0	0	0	0	0	0	0	0	0	0	0	0	0	0	0	0	85	0	0	0	0	0	0	Bacteria	Bacteroidota	Bacteroidia	Bacteroidales	Tannerellaceae	Parabacteroides	uncultured bacterium
9df84bde6ae7be4f385c27b5e662990e	0	0	0	0	0	0	0	26	0	0	0	34	0	0	0	0	0	0	0	0	0	0	0	24	0	0	0	Bacteria	Firmicutes	Clostridia	Christensenellales	Christensenellaceae	Christensenellaceae R-7 group	uncultured bacterium
75022f1781c0f5af29d092513c2e14e0	0	0	0	0	0	0	84	0	0	0	0	0	0	0	0	0	0	0	0	0	0	0	0	0	0	0	0	Bacteria	Bacteroidota	Bacteroidia	Bacteroidales	Prevotellaceae	Alloprevotella	uncultured bacterium
b2893e351b2061221ef928a71e62999c	0	0	0	0	0	0	0	0	0	0	0	0	0	0	0	84	0	0	0	0	0	0	0	0	0	0	0	Bacteria	Bacteroidota	Bacteroidia	Bacteroidales	Prevotellaceae	Alloprevotella	uncultured bacterium
2b5878d6cbd103c5e3e83b7f9033feb9	0	0	0	0	0	0	0	0	84	0	0	0	0	0	0	0	0	0	0	0	0	0	0	0	0	0	0	Bacteria	Spirochaetota	Spirochaetia	Spirochaetales	Spirochaetaceae	Treponema	uncultured bacterium
50dc4981e85c05f45c45f23a88500d65	0	0	0	0	0	0	0	0	0	0	0	0	0	0	0	0	0	0	82	0	0	0	0	0	0	0	0	Bacteria	Bacteroidota	Bacteroidia	Bacteroidales	Muribaculaceae	Muribaculaceae	uncultured bacterium
cda5bd8ce384f50a5890f244f044b089	0	0	0	0	0	0	23	0	0	9	0	0	0	0	0	0	13	0	10	0	4	16	0	0	0	0	7	Bacteria	Bacteroidota	Bacteroidia	Bacteroidales	Rikenellaceae	Rikenellaceae RC9 gut group	uncultured bacterium
10f67d3b19970551cd649a64fc2b2dc9	0	0	0	28	0	0	0	0	0	0	0	0	0	54	0	0	0	0	0	0	0	0	0	0	0	0	0	Bacteria	Bacteroidota	Bacteroidia	Bacteroidales	Prevotellaceae	Alloprevotella	uncultured bacterium
baf5eb8d30558c410eaf7eac69d18a49	54	0	0	0	0	0	4	0	0	0	0	13	0	0	0	0	11	0	0	0	0	0	0	0	0	0	0	Bacteria	Bacteroidota	Bacteroidia	Bacteroidales	p-251-o5	p-251-o5	uncultured bacterium
52a482b8c22177f3bf891efbc2024e04	0	0	0	0	0	0	0	0	0	0	0	0	0	0	0	82	0	0	0	0	0	0	0	0	0	0	0	Bacteria	Bacteroidota	Bacteroidia	Bacteroidales	Tannerellaceae	Parabacteroides	uncultured bacterium
88774c2cc6dab072bd62ed8b041694b2	0	4	0	0	0	0	8	0	0	0	5	14	13	0	7	10	7	0	0	0	0	0	0	0	0	13	0	Bacteria	Bacteroidota	Bacteroidia	Bacteroidales	p-251-o5	p-251-o5	uncultured bacterium
1f33e66a4af661a4dda59f5c059956d2	0	0	0	14	0	14	0	0	0	0	0	0	0	0	0	0	0	0	0	0	0	0	0	0	0	0	53	Bacteria	Firmicutes	Clostridia	Oscillospirales	Oscillospiraceae	Oscillospira	uncultured bacterium
46cb315332b821b7acfb0d2238076780	0	0	0	0	81	0	0	0	0	0	0	0	0	0	0	0	0	0	0	0	0	0	0	0	0	0	0	Bacteria	Bacteroidota	Bacteroidia	Bacteroidales	Prevotellaceae	Alloprevotella	uncultured bacterium
dfe8a4d205e847d84bc08d04ed44b992	0	0	0	0	0	0	81	0	0	0	0	0	0	0	0	0	0	0	0	0	0	0	0	0	0	0	0	Bacteria	Bacteroidota	Bacteroidia	Bacteroidales	Bacteroidaceae	Bacteroides	uncultured bacterium
5bc7a5875250893158463117977de560	0	0	0	0	0	0	0	0	0	0	0	0	0	0	0	0	0	0	0	0	0	0	0	0	81	0	0	Bacteria	Bacteroidota	Bacteroidia	Bacteroidales	Rikenellaceae	Rikenellaceae RC9 gut group	uncultured bacterium
9477106039c24adeee8d9a92cd5b154d	0	0	0	0	0	0	0	0	0	0	0	0	0	0	0	81	0	0	0	0	0	0	0	0	0	0	0	Bacteria	Bacteroidota	Bacteroidia	Bacteroidales	Prevotellaceae	Prevotellaceae NK3B31 group	uncultured bacterium
02d4b22babeb541318e7492cee2eadbd	0	81	0	0	0	0	0	0	0	0	0	0	0	0	0	0	0	0	0	0	0	0	0	0	0	0	0	Bacteria	Firmicutes	Clostridia	Peptococcales	Peptococcaceae	Peptococcus	uncultured bacterium
a66060dd3963168c5504e67b32e8444d	0	41	0	0	0	0	0	0	0	0	0	0	0	0	0	0	0	0	22	0	0	0	0	0	0	0	17	Bacteria	Bacteroidota	Bacteroidia	Bacteroidales	Paludibacteraceae	uncultured	uncultured bacterium
7c6fde46e04b4076020f183eb3abb107	0	0	0	80	0	0	0	0	0	0	0	0	0	0	0	0	0	0	0	0	0	0	0	0	0	0	0	Bacteria	Bacteroidota	Bacteroidia	Bacteroidales	Prevotellaceae	Prevotellaceae UCG-001	uncultured bacterium
329bbc5122e58d2e68eeb1c03ab957c5	9	2	0	12	0	10	0	15	0	0	0	0	0	0	0	0	30	0	0	0	0	0	0	0	0	0	2	Bacteria	Bacteroidota	Bacteroidia	Bacteroidales	Rikenellaceae	Rikenellaceae RC9 gut group	uncultured bacterium
9de2d21e20a6e57cdf846cc62ebb3da8	0	0	0	0	0	0	0	0	0	0	0	0	0	0	0	0	0	0	79	0	0	0	0	0	0	0	0	Bacteria	Bacteroidota	Bacteroidia	Bacteroidales	Prevotellaceae	Prevotellaceae NK3B31 group	uncultured bacterium
328d3c28f47ce6a191cbd693c1077200	0	0	0	0	0	0	0	0	0	0	0	0	0	0	79	0	0	0	0	0	0	0	0	0	0	0	0	Bacteria	Bacteroidota	Bacteroidia	Bacteroidales	Bacteroidaceae	Bacteroides	uncultured bacterium
36edf01cc17446f36053f54f09ac3491	0	0	0	0	0	0	0	0	0	0	0	0	0	0	0	0	0	0	0	0	0	0	0	0	79	0	0	Bacteria	Bacteroidota	Bacteroidia	Bacteroidales	Muribaculaceae	Muribaculaceae	uncultured bacterium
fad65ab0d1ecd4da0e95231a84c7716a	0	0	0	38	0	0	0	0	0	0	0	0	0	0	0	0	0	0	0	0	0	40	0	0	0	0	0	Bacteria	Bacteroidota	Bacteroidia	Bacteroidales	Prevotellaceae	Prevotella	uncultured bacterium
4ea11ea63c8e399b14423107343a869c	0	0	0	0	0	0	0	0	0	0	77	0	0	0	0	0	0	0	0	0	0	0	0	0	0	0	0	Bacteria	Bacteroidota	Bacteroidia	Bacteroidales	Prevotellaceae	Alloprevotella	uncultured bacterium
156de91e14059c742b3447f00e8e4d77	0	0	0	0	0	0	77	0	0	0	0	0	0	0	0	0	0	0	0	0	0	0	0	0	0	0	0	Bacteria	Bacteroidota	Bacteroidia	Bacteroidales	Tannerellaceae	Parabacteroides	uncultured bacterium
de37b087b85f1858873e85111b494aef	0	0	0	0	0	0	0	0	0	0	0	0	0	0	0	0	77	0	0	0	0	0	0	0	0	0	0	Bacteria	Bacteroidota	Bacteroidia	Bacteroidales	Tannerellaceae	Parabacteroides	uncultured bacterium
bd9828f63b31f312a322c9336e8fff3f	0	0	0	0	0	0	0	0	0	0	0	0	0	0	0	0	0	0	16	0	0	60	0	0	0	0	0	Bacteria	Spirochaetota	Spirochaetia	Spirochaetales	Spirochaetaceae	Treponema	uncultured bacterium
0ef828f6a5ab883655e254994a9d140c	0	0	0	0	0	0	0	0	0	0	0	0	0	0	0	13	0	0	15	0	48	0	0	0	0	0	0	Bacteria	Bacteroidota	Bacteroidia	Bacteroidales	Prevotellaceae	Prevotellaceae NK3B31 group	uncultured bacterium
cc41dfc3f32b167f99dfe9f72cbe0d27	0	0	0	0	0	0	0	0	0	0	0	0	0	0	0	0	0	0	0	0	0	76	0	0	0	0	0	Bacteria	Firmicutes	Clostridia	Oscillospirales	Ruminococcaceae	uncultured	uncultured bacterium
9f36c93e8dd527362b2261c55a24bf92	0	0	0	0	0	0	0	0	0	0	76	0	0	0	0	0	0	0	0	0	0	0	0	0	0	0	0	Bacteria	Firmicutes	Clostridia	Lachnospirales	Lachnospiraceae	Acetitomaculum	uncultured bacterium
d1c8e489b076f6d81a8458c03830b1e9	0	0	0	0	0	0	0	0	0	0	0	76	0	0	0	0	0	0	0	0	0	0	0	0	0	0	0	Bacteria	Bacteroidota	Bacteroidia	Bacteroidales	Rikenellaceae	Rikenellaceae RC9 gut group	uncultured bacterium
a915750032457683436c7c0d8fe014d1	0	0	0	0	0	0	76	0	0	0	0	0	0	0	0	0	0	0	0	0	0	0	0	0	0	0	0	Bacteria	Firmicutes	Clostridia	Oscillospirales	Butyricicoccaceae	UCG-009	uncultured bacterium
b3f64d9da92a9ee5682c3d276f214f77	0	0	0	0	0	0	0	0	0	0	0	0	0	0	0	76	0	0	0	0	0	0	0	0	0	0	0	Bacteria	Bacteroidota	Bacteroidia	Bacteroidales	Rikenellaceae	Rikenellaceae RC9 gut group	uncultured bacterium
6913b3433a5cc553f3a2a75842d13a06	0	0	0	0	0	0	0	39	0	0	0	0	0	0	0	0	37	0	0	0	0	0	0	0	0	0	0	Bacteria	Planctomycetota	Planctomycetes	Pirellulales	Pirellulaceae	p-1088-a5 gut group	uncultured bacterium
dd07b1d90ee44c518c664af9f6f29bd1	0	0	0	0	0	0	0	0	0	0	0	0	0	0	0	0	0	0	75	0	0	0	0	0	0	0	0	Bacteria	Bacteroidota	Bacteroidia	Bacteroidales	Prevotellaceae	Prevotellaceae NK3B31 group	uncultured bacterium
a6879e5a155a34c6ea2240f386aa75dc	15	0	0	12	0	0	5	7	0	0	0	15	0	0	0	0	10	0	11	0	0	0	0	0	0	0	0	Bacteria	Firmicutes	Clostridia	Lachnospirales	Lachnospiraceae	Acetitomaculum	uncultured bacterium
fa8d369983eedc2b23820277b17f5f74	0	0	0	0	0	0	0	0	0	0	75	0	0	0	0	0	0	0	0	0	0	0	0	0	0	0	0	Bacteria	Firmicutes	Clostridia	Oscillospirales	UCG-010	UCG-010	uncultured bacterium
639e859266296e1509c59f338a9de291	0	0	0	39	0	0	0	0	0	0	0	0	0	0	0	0	0	0	0	0	0	0	36	0	0	0	0	Bacteria	Actinobacteriota	Coriobacteriia	Coriobacteriales	uncultured	uncultured	uncultured bacterium
16bb28c0359043b77d9f40865009d285	0	0	0	0	0	0	0	0	0	0	0	0	0	0	0	75	0	0	0	0	0	0	0	0	0	0	0	Bacteria	Firmicutes	Clostridia	Oscillospirales	Ruminococcaceae	uncultured	uncultured bacterium
da40b43ffea2493d51b41a22e0158c79	45	0	0	0	0	0	0	0	0	0	0	0	0	0	0	0	0	0	0	0	0	0	0	0	0	30	0	Bacteria	Firmicutes	Clostridia	Oscillospirales	Oscillospiraceae	Oscillospira	uncultured bacterium
0a5a6afd9d4a492a493aff977ab525d8	0	0	0	0	0	0	0	0	0	0	74	0	0	0	0	0	0	0	0	0	0	0	0	0	0	0	0	Bacteria	Bacteroidota	Bacteroidia	Bacteroidales	Prevotellaceae	uncultured	uncultured bacterium
4579515fc73f7c6ae2652f83d194ac24	0	0	0	12	0	0	0	0	0	0	0	0	0	0	0	0	0	0	0	0	0	0	0	62	0	0	0	Bacteria	Bacteroidota	Bacteroidia	Bacteroidales	Rikenellaceae	Rikenellaceae RC9 gut group	uncultured bacterium
0298060f2ff9caccb8be4f34ef36b347	0	0	0	0	0	0	41	0	0	0	0	0	0	0	0	33	0	0	0	0	0	0	0	0	0	0	0	Bacteria	Bacteroidota	Bacteroidia	Bacteroidales	Prevotellaceae	Prevotella	uncultured bacterium
ea83961528009714c6723238ced688ef	0	0	0	0	0	0	0	0	0	0	0	0	0	0	0	0	0	0	0	0	0	0	0	0	0	0	74	Bacteria	Bacteroidota	Bacteroidia	Bacteroidales	Muribaculaceae	Muribaculaceae	uncultured bacterium
2ee16fcacd6a7f50bd128788803ee9d7	0	0	0	0	0	0	0	0	0	0	0	0	0	0	0	0	0	0	0	0	74	0	0	0	0	0	0	Bacteria	Bacteroidota	Bacteroidia	Bacteroidales	Rikenellaceae	Rikenellaceae RC9 gut group	uncultured bacterium
be5cbccede8741773b49005fbdd0b9b5	0	0	0	0	23	0	0	0	0	0	0	16	0	0	0	0	0	0	15	19	0	0	0	0	0	0	0	Bacteria	Bacteroidota	Bacteroidia	Bacteroidales	Rikenellaceae	Rikenellaceae RC9 gut group	uncultured bacterium
5f761af4e931a718228f16eb4f456991	0	0	0	15	0	0	38	0	0	0	0	0	0	0	0	0	0	0	0	0	0	0	0	0	20	0	0	Bacteria	Bacteroidota	Bacteroidia	Bacteroidales	Rikenellaceae	Rikenellaceae RC9 gut group	uncultured bacterium
e344e73faf617e74b030034cf69b9846	0	0	0	0	0	0	0	0	0	0	0	73	0	0	0	0	0	0	0	0	0	0	0	0	0	0	0	Bacteria	Bacteroidota	Bacteroidia	Bacteroidales	Prevotellaceae	Prevotellaceae NK3B31 group	uncultured bacterium
f6f68067f125a44fdf7a832f7795c2aa	0	0	0	0	0	0	0	0	0	0	0	0	0	0	0	0	0	0	0	0	0	0	0	73	0	0	0	Bacteria	Bacteroidota	Bacteroidia	Bacteroidales	Prevotellaceae	Alloprevotella	uncultured bacterium
33f95cb147875d56f13bf33ffafd82d4	0	0	0	0	0	0	0	0	0	0	0	0	0	0	18	7	0	0	0	0	0	0	0	0	0	48	0	Bacteria	Bacteroidota	Bacteroidia	Bacteroidales	Prevotellaceae	Prevotella	uncultured bacterium
06c0446f153a7d60e749343e54464eb9	0	0	0	0	0	0	0	0	0	0	0	0	0	0	0	73	0	0	0	0	0	0	0	0	0	0	0	Bacteria	Bacteroidota	Bacteroidia	Bacteroidales	Tannerellaceae	Parabacteroides	uncultured bacterium
c5f3e8b0ae770736031f5630cc5fac8d	73	0	0	0	0	0	0	0	0	0	0	0	0	0	0	0	0	0	0	0	0	0	0	0	0	0	0	Bacteria	Bacteroidota	Bacteroidia	Bacteroidales	Prevotellaceae	Alloprevotella	uncultured bacterium
3804e3324d3cc41bcb4f64ed174d21d3	0	0	0	0	0	0	0	0	0	0	0	0	0	0	0	0	0	0	72	0	0	0	0	0	0	0	0	Bacteria	Firmicutes	Clostridia	Oscillospirales	Ruminococcaceae	uncultured	uncultured bacterium
14b67c428265a1efb965548d07db6fdd	0	0	0	0	0	0	0	0	0	72	0	0	0	0	0	0	0	0	0	0	0	0	0	0	0	0	0	Bacteria	Bacteroidota	Bacteroidia	Bacteroidales	Prevotellaceae	Prevotella	uncultured bacterium
35b5638fe26a6e9365ac7fc458e609fb	0	32	0	0	0	0	0	0	0	0	40	0	0	0	0	0	0	0	0	0	0	0	0	0	0	0	0	Bacteria	Bacteroidota	Bacteroidia	Bacteroidales	Muribaculaceae	Muribaculaceae	uncultured bacterium
c81108d89cbc92fef04793129e224e14	7	0	0	0	0	0	0	0	20	0	0	0	0	0	0	0	39	0	0	6	0	0	0	0	0	0	0	Bacteria	Firmicutes	Clostridia	Clostridia UCG-014	Clostridia UCG-014	Clostridia UCG-014	uncultured bacterium
8484d1feca7bcb91501e4ed94011c90a	0	0	0	0	0	0	0	0	0	0	0	0	72	0	0	0	0	0	0	0	0	0	0	0	0	0	0	Bacteria	Bacteroidota	Bacteroidia	Bacteroidales	Prevotellaceae	Alloprevotella	uncultured bacterium
4d2289b2c4c38fd6573b72a5d127b043	0	0	0	0	0	0	0	0	0	0	0	0	0	72	0	0	0	0	0	0	0	0	0	0	0	0	0	Bacteria	Bacteroidota	Bacteroidia	Bacteroidales	Bacteroidaceae	Bacteroides	uncultured bacterium
0221945ffa60fc17c27506add313c33e	0	0	0	0	0	0	0	0	0	0	0	0	0	0	0	72	0	0	0	0	0	0	0	0	0	0	0	Bacteria	Bacteroidota	Bacteroidia	Bacteroidales	Tannerellaceae	Parabacteroides	uncultured bacterium
129fa1ddbac18be45de5c64f49edb09d	0	0	0	0	0	0	0	0	23	0	0	0	0	0	0	0	49	0	0	0	0	0	0	0	0	0	0	Bacteria	Proteobacteria	Gammaproteobacteria	Aeromonadales	Succinivibrionaceae	Succinivibrio	uncultured bacterium
4a2dced75e8ebb4859ba12b7fc1b6071	0	0	0	0	0	0	0	0	0	0	0	0	0	0	0	0	0	0	71	0	0	0	0	0	0	0	0	Bacteria	Bacteroidota	Bacteroidia	Bacteroidales	Prevotellaceae	Prevotella	uncultured bacterium
f7a9a3dfe80319982154c956b5d2f7bc	0	0	0	0	0	0	0	0	0	0	0	0	0	0	45	0	0	0	0	0	0	26	0	0	0	0	0	Bacteria	Bacteroidota	Bacteroidia	Bacteroidales	Muribaculaceae	Muribaculaceae	uncultured bacterium
c9be1f33ab9fcafa53e4a27790a5814e	0	0	0	0	0	0	0	0	0	0	71	0	0	0	0	0	0	0	0	0	0	0	0	0	0	0	0	Bacteria	Bacteroidota	Bacteroidia	Bacteroidales	Muribaculaceae	Muribaculaceae	uncultured bacterium
b609b411779c20fec5122ecb4e59f49b	0	0	0	0	0	0	0	0	0	0	0	0	71	0	0	0	0	0	0	0	0	0	0	0	0	0	0	Bacteria	Bacteroidota	Bacteroidia	Bacteroidales	Prevotellaceae	Prevotellaceae UCG-003	uncultured bacterium
2cc1810477b166476f2d27d4202b3566	39	0	0	0	0	0	32	0	0	0	0	0	0	0	0	0	0	0	0	0	0	0	0	0	0	0	0	Bacteria	Spirochaetota	Spirochaetia	Spirochaetales	Spirochaetaceae	Treponema	uncultured bacterium
3d649608eb76a3f65d0eed6e2ce6a461	0	0	0	0	0	0	0	0	0	0	0	0	0	0	0	71	0	0	0	0	0	0	0	0	0	0	0	Bacteria	Bacteroidota	Bacteroidia	Bacteroidales	Rikenellaceae	Rikenellaceae RC9 gut group	uncultured bacterium
c0a81f5e432047949d221477679593da	0	0	0	0	0	0	0	71	0	0	0	0	0	0	0	0	0	0	0	0	0	0	0	0	0	0	0	Bacteria	Verrucomicrobiota	Kiritimatiellae	WCHB1-41	WCHB1-41	WCHB1-41	uncultured bacterium
6a39aec96580629fb6693c4bf800d30a	0	0	0	0	0	0	0	0	0	0	0	0	0	0	0	0	0	0	70	0	0	0	0	0	0	0	0	Bacteria	Bacteroidota	Bacteroidia	Bacteroidales	Prevotellaceae	Alloprevotella	uncultured bacterium
6ba2ea755f2856d358ed0b2fd1b631fe	0	0	0	0	0	0	0	0	0	0	0	0	0	0	0	0	0	0	0	0	0	70	0	0	0	0	0	Bacteria	Bacteroidota	Bacteroidia	Bacteroidales	Prevotellaceae	Prevotellaceae NK3B31 group	uncultured bacterium
7101b5ba38e3f5b0e306e03847279210	0	0	0	0	0	0	0	0	0	0	0	0	0	0	0	0	0	0	0	0	0	70	0	0	0	0	0	Bacteria	Bacteroidota	Bacteroidia	Bacteroidales	Tannerellaceae	Parabacteroides	uncultured bacterium
e8aa6afe4362fb5cd6307c1c5fb18a1e	0	0	0	0	0	0	0	0	0	0	0	0	70	0	0	0	0	0	0	0	0	0	0	0	0	0	0	Bacteria	Bacteroidota	Bacteroidia	Bacteroidales	Tannerellaceae	Parabacteroides	uncultured bacterium
f87ddf793e7b2c75081e8e9b5c0f88c5	0	0	0	0	0	0	0	0	0	0	0	0	0	70	0	0	0	0	0	0	0	0	0	0	0	0	0	Bacteria	Firmicutes	Clostridia	Christensenellales	Christensenellaceae	Christensenellaceae R-7 group	uncultured bacterium
f5a5c46addfab6a4be061e9c1998046e	0	0	0	0	0	0	70	0	0	0	0	0	0	0	0	0	0	0	0	0	0	0	0	0	0	0	0	Bacteria	Firmicutes	Clostridia	Oscillospirales	Ruminococcaceae	uncultured	uncultured bacterium
b1bfacb11554e422a53c9f4e046d8ff4	0	0	0	0	0	0	0	0	0	0	0	0	0	0	70	0	0	0	0	0	0	0	0	0	0	0	0	Bacteria	Bacteroidota	Bacteroidia	Bacteroidales	Prevotellaceae	Prevotella	uncultured bacterium
a555626571255221420390a3d0b2c58e	0	0	0	0	0	0	0	0	0	0	0	0	0	0	0	0	0	0	0	0	0	0	0	0	70	0	0	Bacteria	Bacteroidota	Bacteroidia	Bacteroidales	Prevotellaceae	Prevotellaceae NK3B31 group	uncultured bacterium
ff54249bb59a43f534e36825639b857e	0	70	0	0	0	0	0	0	0	0	0	0	0	0	0	0	0	0	0	0	0	0	0	0	0	0	0	Bacteria	Bacteroidota	Bacteroidia	Bacteroidales	Prevotellaceae	Alloprevotella	uncultured bacterium
aae26feabb985142d38d1ba629f0ed98	0	0	69	0	0	0	0	0	0	0	0	0	0	0	0	0	0	0	0	0	0	0	0	0	0	0	0	Bacteria	Bacteroidota	Bacteroidia	Bacteroidales	Tannerellaceae	Parabacteroides	uncultured bacterium
73ab10987278d2fc54a6f6a9f58d7bda	0	0	16	0	0	0	0	0	0	0	0	0	0	0	0	0	0	0	0	0	40	0	0	0	0	13	0	Bacteria	Firmicutes	Clostridia	Oscillospirales	Ruminococcaceae	uncultured	uncultured bacterium
e0168bc328fe3aa67468fdf153702251	0	0	0	69	0	0	0	0	0	0	0	0	0	0	0	0	0	0	0	0	0	0	0	0	0	0	0	Bacteria	Bacteroidota	Bacteroidia	Bacteroidales	Prevotellaceae	Prevotellaceae NK3B31 group	uncultured bacterium
fd53a96d13c00ca65bb356af544a7a84	0	0	0	0	0	0	0	0	0	0	0	69	0	0	0	0	0	0	0	0	0	0	0	0	0	0	0	Bacteria	Bacteroidota	Bacteroidia	Bacteroidales	Rikenellaceae	Rikenellaceae RC9 gut group	uncultured bacterium
05bd6f1b8ac8be0c3554a1f0ddc30d9e	0	0	0	0	0	0	0	0	0	0	0	0	0	0	0	0	0	0	68	0	0	0	0	0	0	0	0	Bacteria	Firmicutes	Bacilli	Erysipelotrichales	Erysipelotrichaceae	uncultured	uncultured bacterium
fc65d7ea576e77fae36baa09a1caa411	0	0	15	16	0	0	0	0	5	0	0	0	4	20	0	8	0	0	0	0	0	0	0	0	0	0	0	Bacteria	Bacteroidota	Bacteroidia	Bacteroidales	Rikenellaceae	Rikenellaceae RC9 gut group	uncultured bacterium
1251deec483126f65f7e1bc0d31c7940	0	0	0	0	0	0	0	0	0	0	68	0	0	0	0	0	0	0	0	0	0	0	0	0	0	0	0	Bacteria	Firmicutes	Bacilli	Erysipelotrichales	Erysipelotrichaceae	uncultured	uncultured bacterium
72ad77e8e64b9ff97ccc2cd97623783f	0	0	0	0	0	0	0	0	0	0	0	68	0	0	0	0	0	0	0	0	0	0	0	0	0	0	0	Bacteria	Bacteroidota	Bacteroidia	Bacteroidales	Muribaculaceae	Muribaculaceae	uncultured bacterium
f8de505a03522e60601c7be6e405f3bc	68	0	0	0	0	0	0	0	0	0	0	0	0	0	0	0	0	0	0	0	0	0	0	0	0	0	0	Bacteria	Bacteroidota	Bacteroidia	Bacteroidales	Prevotellaceae	Alloprevotella	uncultured bacterium
c0a0ec6b3076c73bc6bd9a1ae98adb63	0	0	0	0	0	0	0	8	0	0	0	0	0	0	0	0	3	0	11	13	0	11	21	0	0	0	0	Bacteria	Bacteroidota	Bacteroidia	Bacteroidales	Muribaculaceae	Muribaculaceae	uncultured bacterium
240f7f02d1e62a2a848aa1fd0b019c24	0	0	0	0	0	0	0	0	0	0	0	0	0	0	0	0	0	0	0	67	0	0	0	0	0	0	0	Bacteria	Firmicutes	Clostridia	Oscillospirales	Ruminococcaceae	uncultured	uncultured bacterium
23e0cea06ccfa5ea1c965613e39ed651	0	0	0	0	0	0	0	0	0	0	0	0	67	0	0	0	0	0	0	0	0	0	0	0	0	0	0	Bacteria	Firmicutes	Clostridia	Monoglobales	Monoglobaceae	Monoglobus	uncultured bacterium
bcca23fe138b1e243f95a9838d018daf	0	0	0	0	0	0	0	0	0	0	0	0	0	0	67	0	0	0	0	0	0	0	0	0	0	0	0	Bacteria	Bacteroidota	Bacteroidia	Bacteroidales	Rikenellaceae	Rikenellaceae RC9 gut group	uncultured bacterium
de52564fb970c652bbf45ddee3541482	0	0	0	0	0	0	0	0	0	0	0	0	0	0	67	0	0	0	0	0	0	0	0	0	0	0	0	Bacteria	Elusimicrobiota	Elusimicrobia	Elusimicrobiales	Elusimicrobiaceae	Elusimicrobium	uncultured bacterium
c247ade395d38cdf41440c37d9591d8a	0	0	0	0	0	0	0	0	56	0	0	0	0	0	0	0	0	11	0	0	0	0	0	0	0	0	0	Bacteria	Firmicutes	Bacilli	Acholeplasmatales	Acholeplasmataceae	Anaeroplasma	uncultured bacterium
5624a3ce37760ee254375531c742f0b9	0	0	0	0	0	0	30	0	19	0	0	0	0	0	0	0	0	0	17	0	0	0	0	0	0	0	0	Bacteria	Bacteroidota	Bacteroidia	Bacteroidales	Prevotellaceae	Prevotella	uncultured bacterium
1538a659fddd8582d8489cc54d062aff	0	42	0	0	0	0	0	0	0	0	24	0	0	0	0	0	0	0	0	0	0	0	0	0	0	0	0	Bacteria	Actinobacteriota	Coriobacteriia	Coriobacteriales	uncultured	uncultured	uncultured bacterium
4b7f8284cfb14f42153f43ad8ece6cf9	0	0	0	0	0	0	0	0	0	0	0	0	0	0	0	0	0	0	0	0	0	0	66	0	0	0	0	Bacteria	Firmicutes	Clostridia	Oscillospirales	Oscillospiraceae	Oscillospira	uncultured bacterium
c880bd569181325a49a12e4df5bd6eaf	0	0	0	0	0	0	0	53	0	0	0	13	0	0	0	0	0	0	0	0	0	0	0	0	0	0	0	Bacteria	Firmicutes	Clostridia	Clostridia UCG-014	Clostridia UCG-014	Clostridia UCG-014	uncultured bacterium
69860b4741f62ae0eca127034a8e4a1c	0	0	0	0	0	0	0	0	0	0	0	0	0	0	0	0	0	0	0	0	0	0	0	66	0	0	0	Bacteria	Bacteroidota	Bacteroidia	Bacteroidales	Prevotellaceae	Alloprevotella	uncultured bacterium
3c0b0ff5bf1b6f0bd0d515dd93e0c8ae	0	0	0	0	0	0	0	0	0	0	0	0	0	0	0	0	0	0	0	66	0	0	0	0	0	0	0	Bacteria	Firmicutes	Clostridia	Oscillospirales	uncultured	uncultured	uncultured bacterium
a60b8d2656d4a2de18ae637c38d5e832	0	0	0	0	0	0	0	0	0	0	0	0	66	0	0	0	0	0	0	0	0	0	0	0	0	0	0	Bacteria	Bacteroidota	Bacteroidia	Bacteroidales	Prevotellaceae	Alloprevotella	uncultured bacterium
dae8a07d924a492c8787d80b8c0ff176	0	0	0	0	0	0	0	0	0	0	0	0	0	14	0	0	0	0	0	0	0	0	0	0	0	29	23	Bacteria	Bacteroidota	Bacteroidia	Bacteroidales	Prevotellaceae	Prevotella	uncultured bacterium
1069c3221d2a22afb7433724b6d1c41c	0	0	0	0	0	0	0	0	0	0	0	0	0	0	0	27	0	0	0	0	0	0	0	0	0	39	0	Bacteria	Firmicutes	Clostridia	Christensenellales	Christensenellaceae	Christensenellaceae R-7 group	uncultured bacterium
e0930a3d89ef21f438aa8664769b5c1b	0	66	0	0	0	0	0	0	0	0	0	0	0	0	0	0	0	0	0	0	0	0	0	0	0	0	0	Bacteria	Bacteroidota	Bacteroidia	Bacteroidales	Prevotellaceae	Alloprevotella	uncultured bacterium
0b579fb9bb6647079fc7f1e90f6d58a4	0	0	0	0	0	0	0	0	0	0	7	7	10	0	5	8	4	0	24	0	0	0	0	0	0	0	0	Bacteria	Bacteroidota	Bacteroidia	Bacteroidales	p-251-o5	p-251-o5	uncultured bacterium
0ff0904568d646c46e4f427820880e9c	27	0	0	0	0	0	0	8	0	0	0	0	0	0	0	0	0	0	9	7	0	1	0	0	0	0	13	Bacteria	Spirochaetota	Spirochaetia	Spirochaetales	Spirochaetaceae	Treponema	uncultured bacterium
3565b04d4df0d00f0969367e2877e939	0	0	0	0	0	0	0	0	0	0	0	0	0	0	0	0	0	0	0	0	0	21	0	0	0	0	44	Bacteria	Bacteroidota	Bacteroidia	Bacteroidales	Bacteroidaceae	Bacteroides	uncultured bacterium
a0c23df5bf55f2bb3bc71e2142ca4452	0	0	0	8	0	0	7	0	0	0	0	0	0	30	0	10	0	0	0	0	0	10	0	0	0	0	0	Bacteria	Bacteroidota	Bacteroidia	Bacteroidales	p-251-o5	p-251-o5	uncultured bacterium
8f37af57da5db44cafcf368dffaf1ef4	0	0	0	0	0	0	0	0	0	0	0	0	0	0	0	0	0	0	0	0	0	0	65	0	0	0	0	Bacteria	Bacteroidota	Bacteroidia	Bacteroidales	Tannerellaceae	Parabacteroides	uncultured bacterium
f7c67e38b5331ab525c2afaa1f229823	0	0	0	0	0	0	0	0	0	0	0	0	0	0	0	0	0	0	0	0	0	0	0	65	0	0	0	Bacteria	Bacteroidota	Bacteroidia	Bacteroidales	Tannerellaceae	Parabacteroides	uncultured bacterium
4eef8544491d4621681aba91ae5f8046	0	0	0	0	0	0	0	0	0	0	0	0	0	0	0	18	0	0	0	47	0	0	0	0	0	0	0	Bacteria	Firmicutes	Clostridia	Oscillospirales	Ruminococcaceae	Ruminococcus	uncultured bacterium
d3d6a2d4da67fdc7192692d89fa4155a	0	0	0	0	0	0	0	0	0	0	0	0	0	0	0	0	0	0	0	0	0	0	0	0	0	0	65	Bacteria	Bacteroidota	Bacteroidia	Bacteroidales	Prevotellaceae	Prevotellaceae UCG-003	uncultured bacterium
d6a8aafc82cbea6a2310e4f8466cbdbf	0	0	0	0	0	0	0	0	0	0	0	0	0	0	0	0	0	0	0	0	65	0	0	0	0	0	0	Bacteria	Firmicutes	Clostridia	Oscillospirales	Ruminococcaceae	uncultured	uncultured bacterium
e441f6576ca198488547c655b75c0c4f	0	0	0	0	0	0	0	0	0	0	45	0	0	0	0	0	19	0	0	0	0	0	0	0	0	0	0	Bacteria	Bacteroidota	Bacteroidia	Bacteroidales	Bacteroidaceae	Bacteroides	uncultured bacterium
f44f13a45726c32b95ef23540e70031a	0	0	0	0	0	0	0	0	29	0	35	0	0	0	0	0	0	0	0	0	0	0	0	0	0	0	0	Bacteria	Firmicutes	Clostridia	Oscillospirales	[Eubacterium] coprostanoligenes group	[Eubacterium] coprostanoligenes group	uncultured bacterium
d779d6bf6d9b8587990601d31862a379	0	0	0	0	0	64	0	0	0	0	0	0	0	0	0	0	0	0	0	0	0	0	0	0	0	0	0	Bacteria	Bacteroidota	Bacteroidia	Bacteroidales	Rikenellaceae	Rikenellaceae RC9 gut group	uncultured bacterium
ee440f1605d3c774c7ee72fad17b8076	0	0	0	0	0	0	0	0	0	0	0	0	64	0	0	0	0	0	0	0	0	0	0	0	0	0	0	Bacteria	Spirochaetota	Spirochaetia	Spirochaetales	Spirochaetaceae	Sphaerochaeta	uncultured bacterium
a94842cf28d561e7669d0381a81d22ac	0	0	0	0	0	0	0	0	0	0	0	0	0	0	64	0	0	0	0	0	0	0	0	0	0	0	0	Bacteria	Bacteroidota	Bacteroidia	Bacteroidales	Prevotellaceae	Prevotellaceae UCG-003	uncultured bacterium
101bace440956ebe7f13b1026e753b8e	0	0	0	0	0	0	0	0	0	0	0	0	0	0	0	0	0	0	0	0	0	0	0	0	64	0	0	Bacteria	Bacteroidota	Bacteroidia	Bacteroidales	Prevotellaceae	Alloprevotella	uncultured bacterium
767238425864ba4d505debf272f23179	0	0	0	0	0	0	0	64	0	0	0	0	0	0	0	0	0	0	0	0	0	0	0	0	0	0	0	Bacteria	Bacteroidota	Bacteroidia	Bacteroidales	Tannerellaceae	Parabacteroides	uncultured bacterium
f506c17b004b1bd9733982652f6b2d5d	0	0	0	0	0	0	0	64	0	0	0	0	0	0	0	0	0	0	0	0	0	0	0	0	0	0	0	Bacteria	Bacteroidota	Bacteroidia	Bacteroidales	Tannerellaceae	Parabacteroides	uncultured bacterium
6f7ee156d83795b6c477a88d4b32b137	30	0	0	0	0	0	0	0	0	0	0	0	0	0	0	0	34	0	0	0	0	0	0	0	0	0	0	Bacteria	Firmicutes	Clostridia	Oscillospirales	Butyricicoccaceae	UCG-009	uncultured bacterium
79373734f5a158cb4b1a8ec59d42c6f7	0	0	0	0	0	0	0	0	0	0	0	0	0	0	0	0	0	0	0	0	0	0	0	0	0	0	64	Bacteria	Bacteroidota	Bacteroidia	Bacteroidales	Prevotellaceae	Prevotellaceae UCG-001	uncultured bacterium
10d83793fd3840951979953ef9184149	0	0	0	0	0	0	0	0	0	0	0	0	0	0	0	0	0	64	0	0	0	0	0	0	0	0	0	Bacteria	Bacteroidota	Bacteroidia	Bacteroidales	Tannerellaceae	Parabacteroides	uncultured bacterium
f48cb99e9e4d3a00316c146834c28a4c	0	0	0	0	0	0	0	0	64	0	0	0	0	0	0	0	0	0	0	0	0	0	0	0	0	0	0	Bacteria	Firmicutes	Clostridia	Oscillospirales	UCG-010	UCG-010	uncultured bacterium
df03e6de8029ac98eb2e6f32fdeb163f	0	0	0	0	0	0	0	0	0	0	44	0	0	0	0	0	0	0	0	0	0	0	0	0	0	19	0	Bacteria	Bacteroidota	Bacteroidia	Bacteroidales	Rikenellaceae	Rikenellaceae RC9 gut group	uncultured bacterium
0063ab33cc99883e7a19affb6fb64dd1	0	0	0	0	0	0	0	0	0	0	0	0	0	0	0	0	0	0	0	0	0	0	63	0	0	0	0	Bacteria	Spirochaetota	Spirochaetia	Spirochaetales	Spirochaetaceae	Treponema	uncultured bacterium
41fe9d96cc850066b1cc86f847d8331b	0	0	0	0	0	0	0	0	0	0	0	0	0	0	0	0	63	0	0	0	0	0	0	0	0	0	0	Bacteria	Spirochaetota	Spirochaetia	Spirochaetales	Spirochaetaceae	Sphaerochaeta	uncultured bacterium
b27f760e6413068c746a4df1c27f67f5	0	0	0	0	0	0	0	0	0	0	0	0	0	0	0	0	0	63	0	0	0	0	0	0	0	0	0	Bacteria	Bacteroidota	Bacteroidia	Bacteroidales	Prevotellaceae	Prevotellaceae NK3B31 group	uncultured bacterium
0e57ed2bf6ef9f2332e37c465775671d	0	0	0	0	0	0	0	0	63	0	0	0	0	0	0	0	0	0	0	0	0	0	0	0	0	0	0	Bacteria	Bacteroidota	Bacteroidia	Bacteroidales	Prevotellaceae	Prevotellaceae NK3B31 group	uncultured bacterium
867e285955bf1e521529186569313fd2	0	0	0	0	0	0	0	23	0	0	0	0	0	0	0	0	0	0	39	0	0	0	0	0	0	0	0	Bacteria	Bacteroidota	Bacteroidia	Bacteroidales	Muribaculaceae	Muribaculaceae	uncultured bacterium
a0c11c780c54a1f380e12100db8c0a93	0	0	0	0	0	0	0	0	0	0	0	0	0	0	0	0	0	0	0	0	0	62	0	0	0	0	0	Bacteria	Bacteroidota	Bacteroidia	Bacteroidales	F082	F082	uncultured bacterium
9c6e5698f04fd9b4593b89a40dbf8844	0	0	0	0	0	0	0	0	0	0	41	0	0	0	0	0	0	0	0	0	21	0	0	0	0	0	0	Bacteria	Firmicutes	Clostridia	Peptostreptococcales-Tissierellales	Anaerovoracaceae	Family XIII AD3011 group	uncultured bacterium
3a0078b9712c8b24eaf2141649614f1b	0	0	0	0	0	0	0	0	0	0	0	0	0	0	0	0	0	0	0	0	0	0	62	0	0	0	0	Bacteria	Bacteroidota	Bacteroidia	Bacteroidales	Prevotellaceae	Prevotellaceae UCG-001	uncultured bacterium
2ea33239a01d4389a42bce848401987e	0	0	0	0	0	0	0	0	0	0	0	0	0	0	0	0	0	0	0	0	0	0	62	0	0	0	0	Bacteria	Bacteroidota	Bacteroidia	Bacteroidales	Prevotellaceae	Prevotellaceae UCG-003	uncultured bacterium
1282f4c523c2422f2049ac4be329a606	0	0	0	0	0	0	0	0	0	0	0	0	0	0	0	39	0	0	0	0	0	0	0	23	0	0	0	Bacteria	Bacteroidota	Bacteroidia	Bacteroidales	Prevotellaceae	Prevotellaceae NK3B31 group	uncultured bacterium
bbc7c2e12d838008ec08a36c10687c9d	0	0	0	0	0	0	0	0	0	0	0	0	0	62	0	0	0	0	0	0	0	0	0	0	0	0	0	Bacteria	Bacteroidota	Bacteroidia	Bacteroidales	Prevotellaceae	Prevotella	uncultured bacterium
804ce8472a156f8d536e95514b9961ff	0	0	0	0	0	0	0	0	0	0	0	0	0	0	0	0	0	0	0	0	0	0	0	0	29	0	33	Bacteria	Firmicutes	Bacilli	Erysipelotrichales	Erysipelotrichaceae	uncultured	uncultured bacterium
30cbec12785b6d007d710bbe83c3137a	0	0	0	0	0	0	0	62	0	0	0	0	0	0	0	0	0	0	0	0	0	0	0	0	0	0	0	Bacteria	Firmicutes	Clostridia	Oscillospirales	Butyricicoccaceae	UCG-008	uncultured bacterium
4bc61f8db84f03c2e56b26915b2fc06d	0	0	0	0	0	0	0	0	0	0	0	0	0	0	0	0	0	0	0	0	0	61	0	0	0	0	0	Bacteria	Bacteroidota	Bacteroidia	Bacteroidales	Paludibacteraceae	uncultured	uncultured bacterium
0bb700a4968d04b4d651c3140863e4a8	0	0	0	0	0	0	0	0	0	0	0	0	0	0	0	0	0	0	0	0	0	0	0	61	0	0	0	Bacteria	Bacteroidota	Bacteroidia	Bacteroidales	Prevotellaceae	Prevotellaceae NK3B31 group	uncultured bacterium
72670e682adcb65bfb8d986dabd16943	0	0	0	0	0	0	0	0	0	0	0	0	0	0	0	0	0	0	0	0	0	0	0	61	0	0	0	Bacteria	Bacteroidota	Bacteroidia	Bacteroidales	Prevotellaceae	Alloprevotella	uncultured bacterium
efb8f6cc927115dd4b2f10f83bf32b91	0	0	0	0	0	61	0	0	0	0	0	0	0	0	0	0	0	0	0	0	0	0	0	0	0	0	0	Bacteria	Bacteroidota	Bacteroidia	Bacteroidales	Tannerellaceae	Parabacteroides	uncultured bacterium
8c9d0d3085e46ff787935ceeddad5ca6	0	0	0	0	0	0	0	0	0	0	0	0	0	61	0	0	0	0	0	0	0	0	0	0	0	0	0	Bacteria	Firmicutes	Clostridia	Oscillospirales	UCG-010	UCG-010	uncultured bacterium
948a58cd656a2d1648cb4b21c4adf60f	0	0	0	0	0	0	0	0	0	0	0	0	0	0	0	61	0	0	0	0	0	0	0	0	0	0	0	Bacteria	Bacteroidota	Bacteroidia	Bacteroidales	Prevotellaceae	Alloprevotella	uncultured bacterium
14bdfbdd21c30823b10ace7f20744cea	0	0	0	0	0	0	0	0	0	0	0	0	0	0	0	0	0	61	0	0	0	0	0	0	0	0	0	Bacteria	Bacteroidota	Bacteroidia	Bacteroidales	Tannerellaceae	Parabacteroides	uncultured bacterium
2344f2ed6c169bba1a3b6a310abcbb6f	0	61	0	0	0	0	0	0	0	0	0	0	0	0	0	0	0	0	0	0	0	0	0	0	0	0	0	Bacteria	Bacteroidota	Bacteroidia	Bacteroidales	Prevotellaceae	Prevotellaceae NK3B31 group	uncultured bacterium
e1d44fcae21be5bb3ad7330449e18d62	0	0	0	0	0	0	0	0	0	60	0	0	0	0	0	0	0	0	0	0	0	0	0	0	0	0	0	Bacteria	Bacteroidota	Bacteroidia	Bacteroidales	Prevotellaceae	Prevotellaceae NK3B31 group	uncultured bacterium
8f39c5d0035d02c71642067bd6b8e862	34	0	0	0	0	0	0	0	0	0	26	0	0	0	0	0	0	0	0	0	0	0	0	0	0	0	0	Bacteria	Spirochaetota	Spirochaetia	Spirochaetales	Spirochaetaceae	Sphaerochaeta	uncultured bacterium
c714cb3907b2ebbb1c1d5220fee6a675	0	0	0	0	0	0	0	0	0	0	0	60	0	0	0	0	0	0	0	0	0	0	0	0	0	0	0	Bacteria	Bacteroidota	Bacteroidia	Bacteroidales	Prevotellaceae	Prevotella	uncultured bacterium
9d5b61b7eeb3f089ef973e5e8269a9eb	0	0	0	0	0	0	0	0	0	0	0	0	60	0	0	0	0	0	0	0	0	0	0	0	0	0	0	Bacteria	Firmicutes	Clostridia	Christensenellales	Christensenellaceae	Christensenellaceae R-7 group	uncultured bacterium
d3a0e827e18a2fe7f2259cb5af1df52f	0	0	0	0	0	0	0	0	0	0	0	0	0	60	0	0	0	0	0	0	0	0	0	0	0	0	0	Bacteria	Bacteroidota	Bacteroidia	Bacteroidales	Prevotellaceae	Prevotellaceae NK3B31 group	uncultured bacterium
dbb37cb8b4b87ed102d15fff2265ae4d	0	0	0	0	0	0	0	0	0	0	0	0	0	0	0	0	0	0	0	0	0	0	0	0	0	0	60	Bacteria	Bacteroidota	Bacteroidia	Bacteroidales	Prevotellaceae	Prevotellaceae NK3B31 group	uncultured bacterium
79ff2875398cb9285cb3fbd9b6463478	0	0	0	0	0	0	0	0	0	12	0	0	0	0	0	0	0	0	0	0	47	0	0	0	0	0	0	Bacteria	Bacteroidota	Bacteroidia	Bacteroidales	F082	F082	uncultured bacterium
0aa2dae9731443c90257a22ae9c23d27	0	0	0	0	0	0	0	0	0	0	59	0	0	0	0	0	0	0	0	0	0	0	0	0	0	0	0	Bacteria	Bacteroidota	Bacteroidia	Bacteroidales	Tannerellaceae	Parabacteroides	uncultured bacterium
d0d939d09ad79f70e2b2b93e6a42de67	0	0	0	0	0	0	0	0	0	0	0	0	35	0	0	0	0	0	0	0	0	0	24	0	0	0	0	Bacteria	Verrucomicrobiota	Kiritimatiellae	WCHB1-41	WCHB1-41	WCHB1-41	uncultured bacterium
48a5c53ffc0ca969c60a3d54c9de1caa	0	0	0	0	0	0	0	0	0	0	0	59	0	0	0	0	0	0	0	0	0	0	0	0	0	0	0	Bacteria	Firmicutes	Clostridia	Oscillospirales	Ruminococcaceae	[Eubacterium] siraeum group	uncultured bacterium
932948d897f0ba0c94acb32eee856bdd	0	0	0	0	0	0	0	0	0	0	0	0	0	0	0	0	0	0	0	59	0	0	0	0	0	0	0	Bacteria	Firmicutes	Clostridia	Oscillospirales	Ruminococcaceae	uncultured	uncultured bacterium
d231b03791ee5c1a56ae8b84463d5b6e	0	0	0	0	0	0	0	0	0	0	0	0	0	59	0	0	0	0	0	0	0	0	0	0	0	0	0	Bacteria	Bacteroidota	Bacteroidia	Bacteroidales	Rikenellaceae	Rikenellaceae RC9 gut group	uncultured bacterium
3cc7a3764d79334b5d078efbefa0ee9e	0	0	0	0	0	0	0	0	0	0	0	0	0	23	0	0	0	0	0	0	36	0	0	0	0	0	0	Bacteria	Firmicutes	Bacilli	Erysipelotrichales	Erysipelotrichaceae	uncultured	uncultured bacterium
1674f21f7c6bbb12803faa187be62adb	0	0	0	0	0	0	0	59	0	0	0	0	0	0	0	0	0	0	0	0	0	0	0	0	0	0	0	Bacteria	Bacteroidota	Bacteroidia	Bacteroidales	Prevotellaceae	Prevotellaceae UCG-003	uncultured bacterium
26c8378dbdee3945c4df0e9d7e58c8e1	0	0	0	0	0	0	0	0	0	0	0	0	0	0	0	0	0	0	58	0	0	0	0	0	0	0	0	Bacteria	Bacteroidota	Bacteroidia	Bacteroidales	Muribaculaceae	Muribaculaceae	uncultured bacterium
a21fa504978c3e0c5733e0a1f7ee470d	0	0	0	0	0	0	0	0	0	0	58	0	0	0	0	0	0	0	0	0	0	0	0	0	0	0	0	Bacteria	Bacteroidota	Bacteroidia	Bacteroidales	Prevotellaceae	Prevotellaceae NK3B31 group	uncultured bacterium
253671a8be4675a97cf20e2e67f4d157	0	0	0	0	58	0	0	0	0	0	0	0	0	0	0	0	0	0	0	0	0	0	0	0	0	0	0	Bacteria	Bacteroidota	Bacteroidia	Bacteroidales	Muribaculaceae	Muribaculaceae	uncultured bacterium
12a4d2eb5bc5ea9d674673f327ddfc7a	0	0	0	0	0	0	0	0	0	0	0	17	0	0	41	0	0	0	0	0	0	0	0	0	0	0	0	Bacteria	Firmicutes	Bacilli	Acholeplasmatales	Acholeplasmataceae	Anaeroplasma	uncultured bacterium
5b644709e1b31cac0f46f558de13cf6e	0	0	0	0	0	0	0	0	0	0	0	0	58	0	0	0	0	0	0	0	0	0	0	0	0	0	0	Bacteria	Bacteroidota	Bacteroidia	Bacteroidales	Rikenellaceae	Rikenellaceae RC9 gut group	uncultured bacterium
14f15c35bea1453e5e90a2207d1ebaec	0	0	0	0	0	0	0	0	0	0	0	0	58	0	0	0	0	0	0	0	0	0	0	0	0	0	0	Bacteria	Bacteroidota	Bacteroidia	Bacteroidales	Muribaculaceae	Muribaculaceae	uncultured bacterium
9ec7e11b9a340a407d085d585265df6d	0	0	0	0	0	0	0	0	0	0	0	0	58	0	0	0	0	0	0	0	0	0	0	0	0	0	0	Bacteria	Elusimicrobiota	Elusimicrobia	Elusimicrobiales	Elusimicrobiaceae	Elusimicrobium	uncultured bacterium
7470cb58514f341e7ea62cc9b3201d6f	0	0	0	0	0	0	58	0	0	0	0	0	0	0	0	0	0	0	0	0	0	0	0	0	0	0	0	Bacteria	Actinobacteriota	Coriobacteriia	Coriobacteriales	uncultured	uncultured	uncultured bacterium
119b49a3c43b7e915a258e3b087f3ba2	0	0	0	0	0	0	58	0	0	0	0	0	0	0	0	0	0	0	0	0	0	0	0	0	0	0	0	Bacteria	Verrucomicrobiota	Kiritimatiellae	WCHB1-41	WCHB1-41	WCHB1-41	uncultured bacterium
bf07a08abfcf05d9474622678caf1b36	0	0	0	0	0	0	0	0	0	0	0	0	0	0	0	0	58	0	0	0	0	0	0	0	0	0	0	Bacteria	Bacteroidota	Bacteroidia	Bacteroidales	Rikenellaceae	Rikenellaceae RC9 gut group	uncultured bacterium
08c5550e8169eb6a008344e5a9b62fc3	0	20	0	0	0	0	0	0	0	0	0	0	0	0	0	0	0	38	0	0	0	0	0	0	0	0	0	Bacteria	Bacteroidota	Bacteroidia	Bacteroidales	Rikenellaceae	Rikenellaceae RC9 gut group	uncultured bacterium
4fc902a16010517828f37c07b7875dd7	0	0	0	0	0	0	0	0	0	0	0	0	0	0	0	0	0	0	57	0	0	0	0	0	0	0	0	Bacteria	Bacteroidota	Bacteroidia	Bacteroidales	Bacteroidaceae	Bacteroides	uncultured bacterium
34d752d7e5245b0cf5150d1b37fed723	0	0	0	0	0	0	21	0	0	0	0	0	0	0	0	0	0	0	36	0	0	0	0	0	0	0	0	Bacteria	Firmicutes	Clostridia	Peptostreptococcales-Tissierellales	Anaerovoracaceae	[Eubacterium] brachy group	uncultured bacterium
cc74ac3615f913396e13b820bc4265c2	0	0	0	0	0	0	0	0	0	23	0	19	0	0	0	0	0	0	0	0	15	0	0	0	0	0	0	Bacteria	Bacteroidota	Bacteroidia	Bacteroidales	Prevotellaceae	Prevotellaceae NK3B31 group	uncultured bacterium
b018e5858f3f857b984f1bae58a42f90	0	0	0	0	0	0	0	0	0	0	0	0	0	0	10	0	2	0	0	0	0	45	0	0	0	0	0	Bacteria	Planctomycetota	Planctomycetes	Pirellulales	Pirellulaceae	p-1088-a5 gut group	uncultured bacterium
47b42ea4f115615aa83ee2315b5730d4	0	0	0	0	0	0	0	0	0	0	0	57	0	0	0	0	0	0	0	0	0	0	0	0	0	0	0	Bacteria	Bacteroidota	Bacteroidia	Bacteroidales	Prevotellaceae	Prevotella	uncultured bacterium
3d9f6b4f0fae0508a72a01cae07e84bd	0	0	0	0	0	0	0	0	0	0	0	0	0	57	0	0	0	0	0	0	0	0	0	0	0	0	0	Bacteria	Bacteroidota	Bacteroidia	Bacteroidales	F082	F082	uncultured bacterium
7ff4830ee3632a5ba9366832884adeca	0	0	0	0	0	0	32	0	0	0	0	0	0	0	0	0	0	25	0	0	0	0	0	0	0	0	0	Bacteria	Firmicutes	Clostridia	Oscillospirales	Oscillospiraceae	Oscillospira	uncultured bacterium
bb3e03bc6ec1126218dad3feffaa14ea	0	0	0	0	0	0	0	17	0	0	0	0	0	0	0	0	0	0	0	0	0	0	0	0	0	0	40	Bacteria	Bacteroidota	Bacteroidia	Bacteroidales	Rikenellaceae	Rikenellaceae RC9 gut group	uncultured bacterium
9b6ceaa1c47907abd39bc1abb0ef9bca	0	0	0	0	0	0	0	0	0	0	0	0	0	0	0	0	0	0	0	0	0	0	0	0	0	57	0	Bacteria	Spirochaetota	Spirochaetia	Spirochaetales	Spirochaetaceae	Treponema	uncultured bacterium
ae4ee95d0feb0f3249eeefd24ae2022b	0	0	0	0	0	0	0	0	0	0	0	0	0	0	0	0	57	0	0	0	0	0	0	0	0	0	0	Bacteria	Firmicutes	Bacilli	Acholeplasmatales	Acholeplasmataceae	Anaeroplasma	uncultured bacterium
98d095978254068b1cb5fd97290c026e	0	0	0	56	0	0	0	0	0	0	0	0	0	0	0	0	0	0	0	0	0	0	0	0	0	0	0	Bacteria	Firmicutes	Clostridia	Christensenellales	Christensenellaceae	Christensenellaceae R-7 group	uncultured bacterium
5450e67ba4e60f5e06e9b95ffeb70db1	0	0	0	0	56	0	0	0	0	0	0	0	0	0	0	0	0	0	0	0	0	0	0	0	0	0	0	Bacteria	Firmicutes	Clostridia	Oscillospirales	Butyricicoccaceae	UCG-008	uncultured bacterium
cbda8457fe77c7f28c1b09f6d93d0e10	0	0	0	0	0	56	0	0	0	0	0	0	0	0	0	0	0	0	0	0	0	0	0	0	0	0	0	Bacteria	Firmicutes	Clostridia	Oscillospirales	Oscillospiraceae	UCG-005	uncultured bacterium
b2b50bf447e842d23f8899f6adc12f74	0	0	0	0	0	0	0	0	0	0	0	0	37	0	0	0	0	0	0	19	0	0	0	0	0	0	0	Bacteria	Firmicutes	Bacilli	Acholeplasmatales	Acholeplasmataceae	Anaeroplasma	uncultured bacterium
df1664f105b403ad14a4b9f0e2561ef7	23	0	0	0	0	0	33	0	0	0	0	0	0	0	0	0	0	0	0	0	0	0	0	0	0	0	0	Bacteria	Firmicutes	Bacilli	Erysipelotrichales	Erysipelotrichaceae	uncultured	uncultured bacterium
eed89005de1636705aad27c84850d42a	0	0	0	0	0	0	0	0	0	0	0	0	0	0	0	42	14	0	0	0	0	0	0	0	0	0	0	Bacteria	Firmicutes	Bacilli	Acholeplasmatales	Acholeplasmataceae	Anaeroplasma	uncultured bacterium
701514460beb2f805b8d5cede40c186a	0	0	0	0	0	0	0	56	0	0	0	0	0	0	0	0	0	0	0	0	0	0	0	0	0	0	0	Bacteria	Firmicutes	Clostridia	Oscillospirales	Oscillospiraceae	UCG-005	uncultured bacterium
9c204b7744d9258c4c615946e468ec0f	0	0	26	0	29	0	0	0	0	0	0	0	0	0	0	0	0	0	0	0	0	0	0	0	0	0	0	Bacteria	Spirochaetota	Spirochaetia	Spirochaetales	Spirochaetaceae	Sphaerochaeta	uncultured bacterium
ca3e20fdc5387aa40d2d3b1f419dbb7c	0	0	0	0	0	0	0	0	0	0	0	0	0	0	0	0	0	0	0	0	0	55	0	0	0	0	0	Bacteria	Bacteroidota	Bacteroidia	Bacteroidales	Tannerellaceae	Parabacteroides	uncultured bacterium
94cc5ee38298a524623d5cb68c98d414	0	0	0	0	0	0	0	0	0	0	0	0	0	0	0	0	0	0	0	0	16	39	0	0	0	0	0	Bacteria	Bacteroidota	Bacteroidia	Bacteroidales	Rikenellaceae	Rikenellaceae RC9 gut group	uncultured bacterium
26ddcf92fc492b694a6619184f7451a8	0	0	0	1	0	0	5	10	0	0	5	11	0	0	9	6	0	0	0	0	0	0	8	0	0	0	0	Bacteria	Bacteroidota	Bacteroidia	Bacteroidales	p-251-o5	p-251-o5	uncultured bacterium
6871bdaae5c1ef22f6d0f7a906422dc1	0	0	0	55	0	0	0	0	0	0	0	0	0	0	0	0	0	0	0	0	0	0	0	0	0	0	0	Bacteria	Bacteroidota	Bacteroidia	Bacteroidales	Rikenellaceae	Rikenellaceae RC9 gut group	uncultured bacterium
2217e23657e59b949d76ac852967e3a3	0	0	0	0	0	0	55	0	0	0	0	0	0	0	0	0	0	0	0	0	0	0	0	0	0	0	0	Bacteria	Bacteroidota	Bacteroidia	Bacteroidales	Rikenellaceae	Rikenellaceae RC9 gut group	uncultured bacterium
c82358667d6375a44c6a9adc131d3689	0	0	0	0	0	0	39	16	0	0	0	0	0	0	0	0	0	0	0	0	0	0	0	0	0	0	0	Bacteria	Bacteroidota	Bacteroidia	Bacteroidales	Prevotellaceae	Prevotella	uncultured bacterium
c05dd5c5a78633ad1b0a321863964aa1	0	0	0	0	0	0	0	55	0	0	0	0	0	0	0	0	0	0	0	0	0	0	0	0	0	0	0	Bacteria	Bacteroidota	Bacteroidia	Bacteroidales	Rikenellaceae	Rikenellaceae RC9 gut group	uncultured bacterium
b80645874ca2623dc4a0c28574e87341	0	0	0	0	0	0	0	0	0	0	0	0	0	0	0	0	55	0	0	0	0	0	0	0	0	0	0	Bacteria	Firmicutes	Bacilli	Erysipelotrichales	Erysipelotrichaceae	uncultured	uncultured bacterium
e56fbf4642b087bd0222fb16e6348250	0	0	0	10	0	0	3	0	5	18	0	10	0	0	0	7	1	0	0	0	0	0	0	0	0	0	0	Bacteria	Bacteroidota	Bacteroidia	Bacteroidales	p-251-o5	p-251-o5	uncultured bacterium
fbdd013f3d610bdaaf3fe0e7f70c47ac	0	0	0	0	30	0	0	0	0	11	0	0	0	0	0	0	0	0	0	13	0	0	0	0	0	0	0	Bacteria	Firmicutes	Clostridia	Oscillospirales	Oscillospiraceae	Oscillospira	uncultured bacterium
30676293f2baf7007164dab9ed86d6bc	0	0	0	54	0	0	0	0	0	0	0	0	0	0	0	0	0	0	0	0	0	0	0	0	0	0	0	Bacteria	Bacteroidota	Bacteroidia	Bacteroidales	Prevotellaceae	Prevotellaceae UCG-003	uncultured bacterium
cbb4deb625599f04871284e621d60a8a	0	0	0	0	0	0	0	54	0	0	0	0	0	0	0	0	0	0	0	0	0	0	0	0	0	0	0	Bacteria	Firmicutes	Clostridia	Oscillospirales	Butyricicoccaceae	UCG-009	uncultured bacterium
1ee9f055beb63a570226156e64d0e614	54	0	0	0	0	0	0	0	0	0	0	0	0	0	0	0	0	0	0	0	0	0	0	0	0	0	0	Bacteria	Bacteroidota	Bacteroidia	Bacteroidales	Tannerellaceae	Parabacteroides	uncultured bacterium
1bb026a885c782ad698cadcccb64f030	0	0	0	0	0	0	0	0	0	0	0	0	0	0	0	0	0	54	0	0	0	0	0	0	0	0	0	Bacteria	Bacteroidota	Bacteroidia	Bacteroidales	Prevotellaceae	Prevotellaceae UCG-003	uncultured bacterium
c88506747826278da0d61da7c6f10d35	0	0	0	0	0	0	0	0	0	0	0	0	0	0	0	0	0	54	0	0	0	0	0	0	0	0	0	Bacteria	Spirochaetota	Spirochaetia	Spirochaetales	Spirochaetaceae	Sphaerochaeta	uncultured bacterium
0a3b272e8c0dc8da198d25a9d85ffae5	0	0	0	0	0	0	0	0	0	0	0	0	0	0	0	0	15	0	13	0	0	0	0	0	0	0	25	Bacteria	Bacteroidota	Bacteroidia	Bacteroidales	Paludibacteraceae	uncultured	uncultured bacterium
7bec79e6763bab9b687549af8719340c	0	0	53	0	0	0	0	0	0	0	0	0	0	0	0	0	0	0	0	0	0	0	0	0	0	0	0	Bacteria	Firmicutes	Clostridia	Oscillospirales	Butyricicoccaceae	UCG-008	uncultured bacterium
8d376349cc004fd0e380e75d58010e20	0	0	0	0	0	0	0	0	0	0	0	53	0	0	0	0	0	0	0	0	0	0	0	0	0	0	0	Bacteria	Bacteroidota	Bacteroidia	Bacteroidales	Rikenellaceae	Rikenellaceae RC9 gut group	uncultured bacterium
6403b49571770db3ecb17b88c6e65db4	0	0	0	0	0	0	53	0	0	0	0	0	0	0	0	0	0	0	0	0	0	0	0	0	0	0	0	Bacteria	Bacteroidota	Bacteroidia	Bacteroidales	Prevotellaceae	Alloprevotella	uncultured bacterium
70ddccc277f0eaa023cb011dbf874e87	53	0	0	0	0	0	0	0	0	0	0	0	0	0	0	0	0	0	0	0	0	0	0	0	0	0	0	Bacteria	Firmicutes	Bacilli	Erysipelotrichales	Erysipelotrichaceae	Catenisphaera	uncultured bacterium
216568464f75d5c6f97e076e183d135e	0	0	0	0	0	0	0	0	0	0	0	0	0	0	0	0	0	0	0	0	0	52	0	0	0	0	0	Bacteria	Firmicutes	Clostridia	Lachnospirales	Lachnospiraceae	Lachnospiraceae NK4B4 group	uncultured bacterium
914857aedb8e81add3efc29831f119dc	0	0	0	0	0	0	0	0	0	0	0	0	0	0	0	0	0	29	0	0	0	23	0	0	0	0	0	Bacteria	Elusimicrobiota	Elusimicrobia	Elusimicrobiales	Elusimicrobiaceae	Elusimicrobium	uncultured bacterium
959db2e742812b554d34a236d8f3446e	0	0	0	0	0	0	0	0	0	0	0	52	0	0	0	0	0	0	0	0	0	0	0	0	0	0	0	Bacteria	Bacteroidota	Bacteroidia	Bacteroidales	Muribaculaceae	Muribaculaceae	uncultured bacterium
016aa892fb3a3cff6f6489f2dedc5d3c	0	0	0	0	0	11	41	0	0	0	0	0	0	0	0	0	0	0	0	0	0	0	0	0	0	0	0	Bacteria	Firmicutes	Clostridia	Lachnospirales	Lachnospiraceae	Lachnospiraceae NK4B4 group	uncultured bacterium
0e8dc196908c33ccc4690ae14162bb86	0	0	0	0	0	0	0	0	0	0	0	0	52	0	0	0	0	0	0	0	0	0	0	0	0	0	0	Bacteria	Bacteroidota	Bacteroidia	Bacteroidales	Rikenellaceae	Rikenellaceae RC9 gut group	uncultured bacterium
ff511ee19810b695aec56ccb1603d1a5	0	0	0	0	0	0	0	0	0	0	0	0	0	52	0	0	0	0	0	0	0	0	0	0	0	0	0	Bacteria	Firmicutes	Clostridia	Oscillospirales	Ruminococcaceae	uncultured	uncultured bacterium
a7f4bc206efceadb8aba0e7ccb484da8	0	0	0	0	0	0	0	52	0	0	0	0	0	0	0	0	0	0	0	0	0	0	0	0	0	0	0	Bacteria	Bacteroidota	Bacteroidia	Bacteroidales	Prevotellaceae	Prevotellaceae NK3B31 group	uncultured bacterium
f054e8c85be43c266e13c7c82b40d3d4	0	0	0	0	0	0	0	0	0	0	0	0	0	0	0	0	52	0	0	0	0	0	0	0	0	0	0	Bacteria	Firmicutes	Clostridia	Oscillospirales	Ruminococcaceae	uncultured	uncultured bacterium
bfe49fad5ca88676f824a1b4887d7fc8	0	0	0	0	0	0	0	0	0	0	0	0	0	0	0	0	52	0	0	0	0	0	0	0	0	0	0	Bacteria	Bacteroidota	Bacteroidia	Bacteroidales	Prevotellaceae	Prevotellaceae NK3B31 group	uncultured bacterium
00db6296773bcf78d6d0b0fd1d296ee5	0	0	0	0	0	0	0	0	0	0	51	0	0	0	0	0	0	0	0	0	0	0	0	0	0	0	0	Bacteria	Bacteroidota	Bacteroidia	Bacteroidales	Rikenellaceae	Rikenellaceae RC9 gut group	uncultured bacterium
e91fbc3e109301357564d008e802aa54	0	0	0	0	0	0	0	17	0	0	0	34	0	0	0	0	0	0	0	0	0	0	0	0	0	0	0	Bacteria	Firmicutes	Clostridia	Clostridia vadinBB60 group	Clostridia vadinBB60 group	Clostridia vadinBB60 group	uncultured bacterium
b79e3e7ddf05b6eff0297573d42f1618	0	0	0	0	0	0	0	0	0	0	0	0	51	0	0	0	0	0	0	0	0	0	0	0	0	0	0	Bacteria	Actinobacteriota	Coriobacteriia	Coriobacteriales	uncultured	uncultured	uncultured bacterium
b6aa93ed2ec39f06b54d2339f4954add	0	0	0	0	0	0	0	51	0	0	0	0	0	0	0	0	0	0	0	0	0	0	0	0	0	0	0	Bacteria	Spirochaetota	Spirochaetia	Spirochaetales	Spirochaetaceae	Sphaerochaeta	uncultured bacterium
0efaf71c46cac79ea691866f57463f87	0	0	0	0	0	0	0	0	0	0	0	0	0	0	0	0	0	0	0	0	0	0	0	0	0	51	0	Bacteria	Bacteroidota	Bacteroidia	Bacteroidales	Tannerellaceae	Parabacteroides	uncultured bacterium
65db772e0f96808880c5a305672ea880	0	0	0	0	0	0	0	0	0	0	0	0	0	0	0	0	51	0	0	0	0	0	0	0	0	0	0	Bacteria	Spirochaetota	Spirochaetia	Spirochaetales	Spirochaetaceae	Sphaerochaeta	uncultured bacterium
302b336e8327b43453d752aadbecc85e	0	51	0	0	0	0	0	0	0	0	0	0	0	0	0	0	0	0	0	0	0	0	0	0	0	0	0	Bacteria	Firmicutes	Clostridia	Oscillospirales	Butyricicoccaceae	UCG-008	uncultured bacterium
cc2d4c654316659a3d267e6d15f3d49e	0	0	0	0	0	0	0	0	0	0	0	0	0	0	0	0	0	0	50	0	0	0	0	0	0	0	0	Bacteria	Bacteroidota	Bacteroidia	Bacteroidales	Muribaculaceae	Muribaculaceae	uncultured bacterium
f050730e4da80feef179a55144053864	0	0	0	0	0	0	0	26	0	0	0	0	0	0	0	0	0	0	24	0	0	0	0	0	0	0	0	Bacteria	Firmicutes	Clostridia	Christensenellales	Christensenellaceae	Christensenellaceae R-7 group	uncultured bacterium
d4dfd17acb0320982d394024caa71c62	0	0	0	0	0	0	31	0	0	0	0	0	0	0	0	0	0	0	19	0	0	0	0	0	0	0	0	Bacteria	Bacteroidota	Bacteroidia	Bacteroidales	Muribaculaceae	Muribaculaceae	uncultured bacterium
2c0f98d850aaaac8f522c0fc25b7cd85	0	0	0	0	0	0	0	0	0	0	50	0	0	0	0	0	0	0	0	0	0	0	0	0	0	0	0	Bacteria	Bacteroidota	Bacteroidia	Bacteroidales	Prevotellaceae	Prevotella	uncultured bacterium
f58402de328d5c8d6bc99425b0839e69	0	0	0	0	0	0	0	0	0	0	50	0	0	0	0	0	0	0	0	0	0	0	0	0	0	0	0	Bacteria	Bacteroidota	Bacteroidia	Bacteroidales	Muribaculaceae	Muribaculaceae	uncultured bacterium
438a962192d3e018d447ed69bc759081	0	0	0	0	0	0	0	0	0	0	19	0	0	31	0	0	0	0	0	0	0	0	0	0	0	0	0	Bacteria	Firmicutes	Clostridia	Oscillospirales	Oscillospiraceae	Oscillospira	uncultured bacterium
5a5ec1b2abc8777093d029f006ea4a05	0	0	0	0	50	0	0	0	0	0	0	0	0	0	0	0	0	0	0	0	0	0	0	0	0	0	0	Bacteria	Bacteroidota	Bacteroidia	Bacteroidales	Prevotellaceae	Prevotella	uncultured bacterium
468a4770d5455fd646b2d17496948b10	0	0	0	0	0	0	0	0	0	0	0	50	0	0	0	0	0	0	0	0	0	0	0	0	0	0	0	Bacteria	Bacteroidota	Bacteroidia	Bacteroidales	Prevotellaceae	Prevotellaceae NK3B31 group	uncultured bacterium
313f6001bd025a755403a6f7477c9b51	0	0	0	0	0	0	0	0	0	0	0	0	0	0	0	0	0	0	0	50	0	0	0	0	0	0	0	Bacteria	Firmicutes	Clostridia	Christensenellales	Christensenellaceae	Christensenellaceae R-7 group	uncultured bacterium
36d9b99ebe30207b84677f61e935292f	0	0	0	0	0	0	0	0	0	0	0	0	50	0	0	0	0	0	0	0	0	0	0	0	0	0	0	Bacteria	Bacteroidota	Bacteroidia	Bacteroidales	Prevotellaceae	Prevotellaceae NK3B31 group	uncultured bacterium
f822b1177eae664e1ea57bd79bae807c	36	0	0	0	0	0	0	0	0	0	0	0	0	0	0	0	0	0	0	0	0	0	0	0	14	0	0	Bacteria	Firmicutes	Clostridia	Oscillospirales	Butyricicoccaceae	UCG-008	uncultured bacterium
dd11c454ed74c33d550a644cb5d34c55	0	0	0	0	0	0	0	0	0	0	0	0	0	0	0	16	0	0	0	0	0	0	0	0	0	34	0	Bacteria	Bacteroidota	Bacteroidia	Bacteroidales	Muribaculaceae	Muribaculaceae	uncultured bacterium
dad16e7b1297504e2f9dfa6b904e05cb	0	0	0	0	0	0	0	0	0	0	0	0	0	0	0	0	0	50	0	0	0	0	0	0	0	0	0	Bacteria	Bacteroidota	Bacteroidia	Bacteroidales	Muribaculaceae	Muribaculaceae	uncultured bacterium
c37cc94e80548e06e662d2ef5c07e029	0	0	0	0	0	0	0	0	50	0	0	0	0	0	0	0	0	0	0	0	0	0	0	0	0	0	0	Bacteria	Bacteroidota	Bacteroidia	Bacteroidales	Bacteroidaceae	Bacteroides	uncultured bacterium
3822d4b3abf1a29fe9298c3d0fc74675	0	0	0	0	0	0	0	0	0	0	29	0	0	0	0	0	0	0	0	0	0	0	0	0	20	0	0	Bacteria	Proteobacteria	Gammaproteobacteria	Aeromonadales	Succinivibrionaceae	Succinivibrio	uncultured bacterium
b83bd76bc1b7e5363a10fe702f93c478	0	0	0	13	0	0	23	0	0	0	0	0	0	0	0	0	0	0	0	0	0	0	13	0	0	0	0	Bacteria	Bacteroidota	Bacteroidia	Bacteroidales	Prevotellaceae	Prevotellaceae UCG-004	uncultured bacterium
293f0e32306fb08f00868cd9b237df9e	0	0	0	0	0	0	0	0	0	0	0	0	0	0	0	0	0	0	0	49	0	0	0	0	0	0	0	Bacteria	Firmicutes	Bacilli	Lactobacillales	Lactobacillaceae	Lactobacillus	uncultured bacterium
0674c0e00912f5bd606b73298f476879	0	0	0	0	0	0	49	0	0	0	0	0	0	0	0	0	0	0	0	0	0	0	0	0	0	0	0	Bacteria	Bacteroidota	Bacteroidia	Bacteroidales	Muribaculaceae	Muribaculaceae	uncultured bacterium
b57a1e067c516ec831857adfbc7d3364	0	0	0	0	0	0	0	27	0	0	0	0	0	0	0	22	0	0	0	0	0	0	0	0	0	0	0	Bacteria	Bacteroidota	Bacteroidia	Bacteroidales	Prevotellaceae	Prevotella	uncultured bacterium
2ccaeeaede25fc3ec4fe8206aaf6bda8	0	0	0	0	0	0	0	49	0	0	0	0	0	0	0	0	0	0	0	0	0	0	0	0	0	0	0	Bacteria	Bacteroidota	Bacteroidia	Bacteroidales	Prevotellaceae	Prevotella	uncultured bacterium
b86a28fc23855d4029d903a8419f4f5c	0	0	0	0	0	0	0	0	0	0	0	0	0	0	0	0	49	0	0	0	0	0	0	0	0	0	0	Bacteria	Firmicutes	Clostridia	Lachnospirales	Lachnospiraceae	Lachnospiraceae UCG-007	uncultured bacterium
cd0b5e1b184049df562f961cf6385310	0	0	0	0	0	0	0	0	0	0	0	0	0	0	0	0	0	0	0	0	49	0	0	0	0	0	0	Bacteria	Bacteroidota	Bacteroidia	Bacteroidales	Paludibacteraceae	uncultured	uncultured bacterium
bc804ad0c133f26dd82437ec60e27976	0	49	0	0	0	0	0	0	0	0	0	0	0	0	0	0	0	0	0	0	0	0	0	0	0	0	0	Bacteria	Bacteroidota	Bacteroidia	Bacteroidales	Prevotellaceae	Prevotellaceae NK3B31 group	uncultured bacterium
08d40c234e9089fb64796e4aaece98d5	0	0	0	0	0	0	0	0	0	0	0	0	0	0	0	0	0	0	0	0	0	48	0	0	0	0	0	Bacteria	Bacteroidota	Bacteroidia	Bacteroidales	Bacteroidaceae	Bacteroides	uncultured bacterium
272258e86b2dad4b9f41b426f8de81a4	0	0	0	48	0	0	0	0	0	0	0	0	0	0	0	0	0	0	0	0	0	0	0	0	0	0	0	Bacteria	Firmicutes	Clostridia	Oscillospirales	Ruminococcaceae	UCG-001	uncultured bacterium
d7c047cacc0fa6d0eb102034aa2364dd	0	0	0	0	0	0	0	0	0	0	0	48	0	0	0	0	0	0	0	0	0	0	0	0	0	0	0	Bacteria	Bacteroidota	Bacteroidia	Bacteroidales	Prevotellaceae	Prevotella	uncultured bacterium
6899346c9fc514fb52fe68ee0b791a50	0	0	0	0	0	0	0	0	0	0	0	0	0	0	0	0	0	0	0	0	0	0	0	48	0	0	0	Bacteria	Bacteroidota	Bacteroidia	Bacteroidales	Bacteroidaceae	Bacteroides	uncultured bacterium
e6146b3ba35afb5c447a87d7f4912c18	0	0	0	0	0	0	0	48	0	0	0	0	0	0	0	0	0	0	0	0	0	0	0	0	0	0	0	Bacteria	Bacteroidota	Bacteroidia	Bacteroidales	Tannerellaceae	Parabacteroides	uncultured bacterium
3e86395de733b31bb7d62c05e9358c87	48	0	0	0	0	0	0	0	0	0	0	0	0	0	0	0	0	0	0	0	0	0	0	0	0	0	0	Bacteria	Firmicutes	Clostridia	Peptococcales	Peptococcaceae	Peptococcus	uncultured bacterium
4f4afee0dc21b49ec2ce3d7632ee10ed	0	0	0	0	0	0	0	0	0	0	0	0	0	0	0	0	0	0	21	10	0	0	0	0	16	0	0	Bacteria	Firmicutes	Clostridia	Oscillospirales	Butyricicoccaceae	UCG-009	uncultured bacterium
3c3de1a856ed43b129e38e33c691fa6f	0	0	0	0	19	0	0	0	0	0	0	0	0	0	0	0	0	0	0	0	0	0	0	0	0	28	0	Bacteria	Bacteroidota	Bacteroidia	Bacteroidales	Rikenellaceae	Rikenellaceae RC9 gut group	uncultured bacterium
ff2104def90f7e72140da4c93d95a683	0	0	0	0	0	0	0	0	0	0	0	0	0	0	0	0	0	0	0	0	0	0	0	47	0	0	0	Bacteria	Firmicutes	Clostridia	Oscillospirales	Butyricicoccaceae	UCG-008	uncultured bacterium
9c4dd25911c51a2151449e74d68c8f5a	0	0	0	0	0	0	0	0	0	0	0	0	0	0	0	47	0	0	0	0	0	0	0	0	0	0	0	Bacteria	Proteobacteria	Gammaproteobacteria	Aeromonadales	Succinivibrionaceae	Succinivibrio	uncultured bacterium
8c18bdcd50dfb6df47cf284c8f87acde	0	0	0	0	0	0	0	0	0	0	0	0	0	0	0	47	0	0	0	0	0	0	0	0	0	0	0	Bacteria	Bacteroidota	Bacteroidia	Bacteroidales	Bacteroidaceae	Bacteroides	uncultured bacterium
df13ceca9709f2623be4717277c91d8d	0	0	0	0	0	0	0	0	0	0	0	0	0	0	0	0	47	0	0	0	0	0	0	0	0	0	0	Bacteria	Spirochaetota	Spirochaetia	Spirochaetales	Spirochaetaceae	Treponema	uncultured bacterium
4b49e953e2cfb7c772b212454d16cda8	0	47	0	0	0	0	0	0	0	0	0	0	0	0	0	0	0	0	0	0	0	0	0	0	0	0	0	Bacteria	Bacteroidota	Bacteroidia	Bacteroidales	Prevotellaceae	Prevotellaceae UCG-001	uncultured bacterium
ee30c5c2d3583902976d092cc30d64f7	0	0	0	0	0	0	0	0	0	0	0	0	0	0	0	0	23	0	23	0	0	0	0	0	0	0	0	Bacteria	Firmicutes	Bacilli	Erysipelotrichales	Erysipelotrichaceae	[Anaerorhabdus] furcosa group	uncultured bacterium
da36dd2af1848153c90d0253b9c3d118	0	0	0	0	0	0	0	0	0	0	46	0	0	0	0	0	0	0	0	0	0	0	0	0	0	0	0	Bacteria	Bacteroidota	Bacteroidia	Bacteroidales	Prevotellaceae	Prevotellaceae NK3B31 group	uncultured bacterium
862a0a20d3d12aab6f63f10e039de4d6	0	0	0	0	0	0	0	0	0	0	46	0	0	0	0	0	0	0	0	0	0	0	0	0	0	0	0	Bacteria	Bacteroidota	Bacteroidia	Bacteroidales	Rikenellaceae	Rikenellaceae RC9 gut group	uncultured bacterium
04aebd177a929e394e7bc217ff0ea4e3	0	0	0	46	0	0	0	0	0	0	0	0	0	0	0	0	0	0	0	0	0	0	0	0	0	0	0	Bacteria	Planctomycetota	Planctomycetes	Pirellulales	Pirellulaceae	p-1088-a5 gut group	uncultured bacterium
0581725041acf0785ee59de147de2174	0	0	0	0	46	0	0	0	0	0	0	0	0	0	0	0	0	0	0	0	0	0	0	0	0	0	0	Bacteria	Bacteroidota	Bacteroidia	Bacteroidales	Paludibacteraceae	uncultured	uncultured bacterium
450a1d20a6d7d24499a7f09b8a78d7e0	0	0	0	0	16	0	5	25	0	0	0	0	0	0	0	0	0	0	0	0	0	0	0	0	0	0	0	Bacteria	Bacteroidota	Bacteroidia	Bacteroidales	p-251-o5	p-251-o5	uncultured bacterium
c7f765e54960bd14cbaf56a3eba71f07	0	0	0	0	0	0	46	0	0	0	0	0	0	0	0	0	0	0	0	0	0	0	0	0	0	0	0	Bacteria	Bacteroidota	Bacteroidia	Bacteroidales	Prevotellaceae	Prevotellaceae NK3B31 group	uncultured bacterium
9910d558357a1b881e9e2e48e1a5dbfb	0	0	0	0	0	0	0	0	27	0	0	0	0	0	0	0	0	0	0	0	0	0	0	0	19	0	0	Bacteria	Firmicutes	Clostridia	Oscillospirales	Ruminococcaceae	uncultured	uncultured bacterium
50f044d6d4fdc097b9a4b9998447cfdb	0	0	0	0	0	0	0	0	0	0	0	0	0	0	0	0	46	0	0	0	0	0	0	0	0	0	0	Bacteria	Planctomycetota	Planctomycetes	Pirellulales	Pirellulaceae	p-1088-a5 gut group	uncultured bacterium
889adfc1a70c37e144926400c8d7df79	0	0	0	0	0	0	0	0	0	0	0	0	0	0	0	0	0	0	0	0	0	0	0	0	0	0	46	Bacteria	Bacteroidota	Bacteroidia	Bacteroidales	Prevotellaceae	Prevotella	uncultured bacterium
197734eda221c4404eba740e7a2296a8	0	0	0	0	0	0	0	0	0	0	0	0	0	0	0	0	0	46	0	0	0	0	0	0	0	0	0	Bacteria	Bacteroidota	Bacteroidia	Bacteroidales	Muribaculaceae	Muribaculaceae	uncultured bacterium
eac475bfb904b0ddafa384b984d58f33	0	0	0	0	0	0	0	0	0	0	0	0	0	0	0	0	0	0	0	0	0	45	0	0	0	0	0	Bacteria	Firmicutes	Clostridia	Oscillospirales	Butyricicoccaceae	UCG-008	uncultured bacterium
f1f5966f1dd28d34a3a4e3ec1ba7572e	0	0	0	0	0	0	0	0	0	0	45	0	0	0	0	0	0	0	0	0	0	0	0	0	0	0	0	Bacteria	Bacteroidota	Bacteroidia	Bacteroidales	Prevotellaceae	Prevotellaceae UCG-001	uncultured bacterium
608a1b976b17dd72864220b9d8a34eb6	0	0	0	0	0	0	0	0	0	0	45	0	0	0	0	0	0	0	0	0	0	0	0	0	0	0	0	Bacteria	Firmicutes	Clostridia	Oscillospirales	UCG-010	UCG-010	uncultured bacterium
bf2d7f57a45a3e7fdbc21a3f5730a97f	0	0	0	45	0	0	0	0	0	0	0	0	0	0	0	0	0	0	0	0	0	0	0	0	0	0	0	Bacteria	Firmicutes	Clostridia	Oscillospirales	Butyricicoccaceae	UCG-008	uncultured bacterium
0bf8c0a73d3fcd3dcd8a48b09b81c7ee	0	0	0	0	0	0	0	0	0	0	0	45	0	0	0	0	0	0	0	0	0	0	0	0	0	0	0	Bacteria	Bacteroidota	Bacteroidia	Bacteroidales	Rikenellaceae	Rikenellaceae RC9 gut group	uncultured bacterium
40c9cf68540536c779e2239aa2376020	0	0	0	0	0	0	0	0	0	0	0	25	0	8	0	6	6	0	0	0	0	0	0	0	0	0	0	Bacteria	Bacteroidota	Bacteroidia	Bacteroidales	Bacteroidales RF16 group	Bacteroidales RF16 group	uncultured bacterium
b3fb001173cb5dbecedeabb763a49ab4	0	0	0	0	0	0	0	0	0	0	0	0	0	45	0	0	0	0	0	0	0	0	0	0	0	0	0	Bacteria	Spirochaetota	Spirochaetia	Spirochaetales	Spirochaetaceae	Sphaerochaeta	uncultured bacterium
5d067d2a89ad1c71ea76aa908ab5032a	0	0	0	0	0	0	0	0	0	0	0	0	0	45	0	0	0	0	0	0	0	0	0	0	0	0	0	Bacteria	Bacteroidota	Bacteroidia	Bacteroidales	Bacteroidaceae	Bacteroides	uncultured bacterium
612ced1c0f5678af8f471056ec7cad91	0	0	0	0	0	0	45	0	0	0	0	0	0	0	0	0	0	0	0	0	0	0	0	0	0	0	0	Bacteria	Bacteroidota	Bacteroidia	Bacteroidales	Muribaculaceae	Muribaculaceae	uncultured bacterium
c9b70bb7fa5a086071964cf19fabbc7f	0	0	0	0	0	0	0	0	0	0	0	0	0	0	45	0	0	0	0	0	0	0	0	0	0	0	0	Bacteria	Firmicutes	Clostridia	Lachnospirales	Lachnospiraceae	Lachnospiraceae UCG-007	uncultured bacterium
c2f7f161aa9c18920ade360b4f2f842d	0	0	0	0	0	0	0	45	0	0	0	0	0	0	0	0	0	0	0	0	0	0	0	0	0	0	0	Bacteria	Bacteroidota	Bacteroidia	Bacteroidales	Rikenellaceae	Rikenellaceae RC9 gut group	uncultured bacterium
e945035f0d10ee7b8778d3cbd29f3179	0	0	0	0	0	0	0	0	0	0	0	0	0	0	0	0	0	0	0	0	0	0	0	0	0	45	0	Bacteria	Bacteroidota	Bacteroidia	Bacteroidales	Prevotellaceae	Prevotella	uncultured bacterium
504a2a89ccfc234bf33e1fe32bad7dd7	0	0	0	0	0	0	0	0	0	0	0	0	0	0	0	0	0	45	0	0	0	0	0	0	0	0	0	Bacteria	Firmicutes	Bacilli	Erysipelotrichales	Erysipelotrichaceae	uncultured	uncultured bacterium
ddbae3df7ee2f14fd2c8f5d028763242	0	45	0	0	0	0	0	0	0	0	0	0	0	0	0	0	0	0	0	0	0	0	0	0	0	0	0	Bacteria	Bacteroidota	Bacteroidia	Bacteroidales	Bacteroidales RF16 group	Bacteroidales RF16 group	uncultured bacterium
e8f9052eb3277c64b7c293f8112a16a8	0	45	0	0	0	0	0	0	0	0	0	0	0	0	0	0	0	0	0	0	0	0	0	0	0	0	0	Bacteria	Bacteroidota	Bacteroidia	Bacteroidales	Paludibacteraceae	uncultured	uncultured bacterium
b0d74311ed34c1cca01376e57b4be919	0	8	0	12	0	7	0	13	0	0	0	0	0	0	0	0	0	0	0	0	0	0	0	0	0	0	4	Bacteria	Bacteroidota	Bacteroidia	Bacteroidales	Rikenellaceae	Rikenellaceae RC9 gut group	uncultured bacterium
968a6ad1ebac6472bab7d46d13425ffb	0	0	0	0	0	0	0	0	0	0	0	0	0	0	0	0	0	0	0	0	0	0	44	0	0	0	0	Bacteria	Bacteroidota	Bacteroidia	Bacteroidales	Muribaculaceae	Muribaculaceae	uncultured bacterium
3a16ea56a2f079bc734a5eee046bbbdc	0	0	0	0	0	0	0	0	0	0	0	44	0	0	0	0	0	0	0	0	0	0	0	0	0	0	0	Bacteria	Firmicutes	Clostridia	Christensenellales	Christensenellaceae	Christensenellaceae R-7 group	uncultured bacterium
abf4744afac511395ec0ca21cee3efb9	0	0	0	0	0	0	0	0	0	0	0	3	0	41	0	0	0	0	0	0	0	0	0	0	0	0	0	Bacteria	Bacteroidota	Bacteroidia	Bacteroidales	Rikenellaceae	Rikenellaceae RC9 gut group	uncultured bacterium
118f4b22986783e9961739d8c4d3aad4	0	0	0	0	0	0	0	0	0	0	0	0	0	0	44	0	0	0	0	0	0	0	0	0	0	0	0	Bacteria	Bacteroidota	Bacteroidia	Bacteroidales	Rikenellaceae	Rikenellaceae RC9 gut group	uncultured bacterium
60f3a3f8def4ec31d8024d123d15755b	0	0	0	0	0	0	0	0	0	0	0	0	0	0	0	0	0	0	0	0	0	0	0	0	0	44	0	Bacteria	Bacteroidota	Bacteroidia	Bacteroidales	Muribaculaceae	Muribaculaceae	uncultured bacterium
1f567d632171432fede0b5c9a9ed846a	0	0	0	0	0	0	0	0	0	0	0	0	0	0	0	0	44	0	0	0	0	0	0	0	0	0	0	Bacteria	Firmicutes	Clostridia	Oscillospirales	Ruminococcaceae	uncultured	uncultured bacterium
c816f39158aee7a59744c9e82783f8a9	0	0	0	0	0	0	0	0	0	0	0	0	0	0	0	0	0	44	0	0	0	0	0	0	0	0	0	Bacteria	Bacteroidota	Bacteroidia	Bacteroidales	Rikenellaceae	Rikenellaceae RC9 gut group	uncultured bacterium
1df79c839e1aa525bcfcd05a3c932de9	0	0	0	0	0	0	0	0	0	0	0	0	0	0	0	0	0	0	43	0	0	0	0	0	0	0	0	Bacteria	Firmicutes	Clostridia	Oscillospirales	Oscillospiraceae	UCG-005	uncultured bacterium
29c8a69728bdd2d1d43cd2528009e13f	0	0	0	0	0	0	0	0	0	0	0	0	0	0	0	0	0	0	0	0	17	26	0	0	0	0	0	Bacteria	Firmicutes	Clostridia	Oscillospirales	Oscillospiraceae	Oscillospira	uncultured bacterium
d88f5a30fc65b8a49632009cb7d02290	0	0	0	0	0	0	0	10	0	0	0	0	0	0	0	0	0	0	0	0	0	17	0	0	0	0	16	Bacteria	Firmicutes	Bacilli	Erysipelotrichales	Erysipelotrichaceae	uncultured	uncultured bacterium
79881333b2b6d13b8d34432d04b8eb61	0	0	0	0	0	0	0	0	0	0	43	0	0	0	0	0	0	0	0	0	0	0	0	0	0	0	0	Bacteria	Bacteroidota	Bacteroidia	Bacteroidales	Prevotellaceae	Prevotella	uncultured bacterium
fd8462ba0f9a01af9993bb039b4f9a58	0	0	0	0	0	0	0	0	0	0	0	0	0	0	0	0	0	0	0	0	0	0	43	0	0	0	0	Bacteria	Planctomycetota	Planctomycetes	Pirellulales	Pirellulaceae	p-1088-a5 gut group	uncultured bacterium
712b81df2a78b7c6b6559c9758611d52	0	0	0	0	0	0	0	0	0	0	0	8	0	12	0	7	8	0	0	0	0	0	0	0	8	0	0	Bacteria	Bacteroidota	Bacteroidia	Bacteroidales	Bacteroidales RF16 group	Bacteroidales RF16 group	uncultured bacterium
2aa87a6005f2f304cb973035b267b739	0	0	0	0	0	0	0	0	0	0	0	0	0	0	0	0	0	0	0	0	0	0	0	43	0	0	0	Bacteria	Spirochaetota	Spirochaetia	Spirochaetales	Spirochaetaceae	Treponema	uncultured bacterium
287d623b623c79b4fe40997a651f823c	0	0	0	0	0	0	0	0	0	0	0	0	43	0	0	0	0	0	0	0	0	0	0	0	0	0	0	Bacteria	Bacteroidota	Bacteroidia	Bacteroidales	Muribaculaceae	Muribaculaceae	uncultured bacterium
cae687435b9fd6b50627e1ef419c0df6	0	0	0	0	0	0	0	0	0	0	0	0	43	0	0	0	0	0	0	0	0	0	0	0	0	0	0	Bacteria	Bacteroidota	Bacteroidia	Bacteroidales	Muribaculaceae	Muribaculaceae	uncultured bacterium
2a7cb5f692c9a93d80360c6fe69f8518	0	0	0	0	0	0	0	0	0	0	0	0	0	0	43	0	0	0	0	0	0	0	0	0	0	0	0	Bacteria	Bacteroidota	Bacteroidia	Bacteroidales	Muribaculaceae	Muribaculaceae	uncultured bacterium
4cabf4ed0ee708a033f5ff517c34e03f	0	0	0	0	0	0	0	0	0	0	0	0	0	0	0	0	0	0	0	0	0	0	0	0	43	0	0	Bacteria	Bacteroidota	Bacteroidia	Bacteroidales	Prevotellaceae	Prevotellaceae UCG-001	uncultured bacterium
a2f469ffc4f32cdc86d6f090b6a70aa6	0	0	0	0	0	0	0	0	0	0	0	0	0	0	0	0	0	0	0	0	0	0	0	0	43	0	0	Bacteria	Bacteroidota	Bacteroidia	Bacteroidales	Prevotellaceae	Prevotellaceae NK3B31 group	uncultured bacterium
f14ab67ac8401e3d395ccaa8b17f475a	0	0	0	0	0	0	0	0	0	0	0	0	0	0	0	43	0	0	0	0	0	0	0	0	0	0	0	Bacteria	Firmicutes	Bacilli	Erysipelotrichales	Erysipelotrichaceae	Catenisphaera	uncultured bacterium
45b8d56a6880867d77b8ebf780fde415	0	0	0	0	0	0	0	43	0	0	0	0	0	0	0	0	0	0	0	0	0	0	0	0	0	0	0	Bacteria	Firmicutes	Clostridia	Oscillospirales	Butyricicoccaceae	UCG-009	uncultured bacterium
45989eae1a838548c1a233f89fc89235	0	0	0	0	0	0	0	43	0	0	0	0	0	0	0	0	0	0	0	0	0	0	0	0	0	0	0	Bacteria	Firmicutes	Clostridia	Oscillospirales	[Eubacterium] coprostanoligenes group	[Eubacterium] coprostanoligenes group	uncultured bacterium
8b42ffd21955d29ac1871b51412fb5aa	0	0	0	0	0	0	0	43	0	0	0	0	0	0	0	0	0	0	0	0	0	0	0	0	0	0	0	Bacteria	Bacteroidota	Bacteroidia	Bacteroidales	Bacteroidaceae	Bacteroides	uncultured bacterium
234711d906b6163969f22310e5a75fa8	0	0	0	0	0	0	0	0	0	0	0	0	0	0	0	0	0	0	0	0	0	0	0	0	0	43	0	Bacteria	Bacteroidota	Bacteroidia	Bacteroidales	Paludibacteraceae	uncultured	uncultured bacterium
d7b0ed1e38d8d830c8be4e5ad18e30ba	43	0	0	0	0	0	0	0	0	0	0	0	0	0	0	0	0	0	0	0	0	0	0	0	0	0	0	Bacteria	Bacteroidota	Bacteroidia	Bacteroidales	Bacteroidales RF16 group	Bacteroidales RF16 group	uncultured bacterium
e5bd23051f9db8ebdd3f5caa467a1274	0	0	0	0	0	0	0	0	0	0	0	0	0	0	0	0	43	0	0	0	0	0	0	0	0	0	0	Bacteria	Verrucomicrobiota	Kiritimatiellae	WCHB1-41	WCHB1-41	WCHB1-41	uncultured bacterium
148ef416eee6b51cb7d43c736d68a62e	0	0	0	0	0	0	0	0	0	0	0	0	0	0	0	0	0	0	0	0	0	0	0	0	0	0	43	Bacteria	Bacteroidota	Bacteroidia	Bacteroidales	Rikenellaceae	Rikenellaceae RC9 gut group	uncultured bacterium
cba2e96e2f8896063e5c4bd98944d200	0	0	0	0	0	0	0	0	0	42	0	0	0	0	0	0	0	0	0	0	0	0	0	0	0	0	0	Bacteria	Firmicutes	Clostridia	Oscillospirales	Ruminococcaceae	[Eubacterium] siraeum group	uncultured bacterium
07da020a784f4a011737ea0fc9f80730	0	0	0	0	42	0	0	0	0	0	0	0	0	0	0	0	0	0	0	0	0	0	0	0	0	0	0	Bacteria	Firmicutes	Clostridia	Oscillospirales	Butyricicoccaceae	UCG-008	uncultured bacterium
cf74f49f3b36b115323e6c1633780a1b	0	0	0	0	0	0	0	0	0	0	0	42	0	0	0	0	0	0	0	0	0	0	0	0	0	0	0	Bacteria	Bacteroidota	Bacteroidia	Bacteroidales	Rikenellaceae	Rikenellaceae RC9 gut group	uncultured bacterium
9fe87227949782d8e14ea6385ff42723	0	0	0	0	0	0	42	0	0	0	0	0	0	0	0	0	0	0	0	0	0	0	0	0	0	0	0	Bacteria	Firmicutes	Clostridia	Lachnospirales	Lachnospiraceae	Cellulosilyticum	uncultured bacterium
ec5706097709de770d7b55fdede31ff9	0	0	0	0	0	0	0	0	0	0	0	0	0	0	0	42	0	0	0	0	0	0	0	0	0	0	0	Bacteria	Firmicutes	Clostridia	Oscillospirales	Butyricicoccaceae	UCG-008	uncultured bacterium
c137c23afeb079e1d5ca481c314c20ea	0	0	0	0	0	0	0	0	0	0	0	0	0	0	0	0	42	0	0	0	0	0	0	0	0	0	0	Bacteria	Bacteroidota	Bacteroidia	Bacteroidales	Bacteroidaceae	Bacteroides	uncultured bacterium
83f20521296afadba0984782a2663589	0	0	0	0	0	0	0	0	0	0	0	0	0	0	0	0	42	0	0	0	0	0	0	0	0	0	0	Bacteria	Firmicutes	Clostridia	Christensenellales	Christensenellaceae	Christensenellaceae R-7 group	uncultured bacterium
c846fa708cc89f6bced7724c7563f3c8	0	0	0	0	0	0	0	0	0	0	0	0	0	0	0	0	42	0	0	0	0	0	0	0	0	0	0	Bacteria	Firmicutes	Clostridia	Oscillospirales	Butyricicoccaceae	UCG-009	uncultured bacterium
8c97d1b40655a5b8f2de3f2d36733cd0	0	0	0	0	0	0	0	0	0	0	0	0	0	0	0	0	0	42	0	0	0	0	0	0	0	0	0	Bacteria	Firmicutes	Clostridia	Oscillospirales	Butyricicoccaceae	UCG-008	uncultured bacterium
654411f656741e82ab529d357bf851db	0	0	0	0	4	0	0	1	13	0	0	2	13	0	0	1	1	0	0	4	0	2	0	0	0	0	0	Bacteria	Bacteroidota	Bacteroidia	Bacteroidales	p-251-o5	p-251-o5	uncultured bacterium
a6d8f640a7c053a53fd1a9c23ce76b48	0	0	0	0	0	0	0	0	0	0	41	0	0	0	0	0	0	0	0	0	0	0	0	0	0	0	0	Bacteria	Planctomycetota	Planctomycetes	Pirellulales	Pirellulaceae	p-1088-a5 gut group	uncultured bacterium
bb5a4c8bc08f77d1897bd8df91f59936	0	0	0	0	15	0	0	0	0	0	0	0	0	0	0	0	0	0	0	0	0	0	0	26	0	0	0	Bacteria	Firmicutes	Bacilli	Erysipelotrichales	Erysipelotrichaceae	uncultured	uncultured bacterium
71924018f3898b3c5e3116d4011a63b1	0	0	0	0	0	0	0	0	0	0	0	0	0	0	0	0	0	0	0	41	0	0	0	0	0	0	0	Bacteria	Bacteroidota	Bacteroidia	Bacteroidales	Rikenellaceae	Rikenellaceae RC9 gut group	uncultured bacterium
5249c6b5fec3370ff80e89638cd1cb30	0	0	0	0	0	0	0	0	0	0	0	0	0	0	0	0	0	0	0	41	0	0	0	0	0	0	0	Bacteria	Firmicutes	Clostridia	Christensenellales	Christensenellaceae	Christensenellaceae R-7 group	uncultured bacterium
1ca60d34de2f4d19cc957dcbbb868fa9	0	0	0	0	0	0	0	0	0	0	0	0	0	0	0	0	0	0	0	41	0	0	0	0	0	0	0	Bacteria	Firmicutes	Clostridia	Oscillospirales	Butyricicoccaceae	UCG-008	uncultured bacterium
7e68b9db01c0d4cbdca26c99792e6d63	0	0	0	0	0	0	0	0	0	0	0	0	17	0	0	0	0	0	0	24	0	0	0	0	0	0	0	Bacteria	Spirochaetota	Spirochaetia	Spirochaetales	Spirochaetaceae	Treponema	uncultured bacterium
aba020033d3806bce8274edcbd9f29c6	0	0	0	0	0	0	0	0	0	0	0	0	0	41	0	0	0	0	0	0	0	0	0	0	0	0	0	Bacteria	Firmicutes	Clostridia	Christensenellales	Christensenellaceae	Christensenellaceae R-7 group	uncultured bacterium
da408d5b064da927e0c630d63be9e003	0	0	0	0	0	0	0	0	0	0	0	0	0	41	0	0	0	0	0	0	0	0	0	0	0	0	0	Bacteria	Firmicutes	Bacilli	Acholeplasmatales	Acholeplasmataceae	Anaeroplasma	uncultured bacterium
51c74650886b0e5acfaeab1bf52658a8	0	0	0	0	0	0	0	0	0	0	0	0	0	0	41	0	0	0	0	0	0	0	0	0	0	0	0	Bacteria	Firmicutes	Clostridia	Lachnospirales	Lachnospiraceae	Acetitomaculum	uncultured bacterium
4aa052887638ef9a0c9ba912157617f9	24	0	0	0	0	0	0	0	0	0	0	0	0	0	0	0	0	0	0	0	17	0	0	0	0	0	0	Bacteria	Firmicutes	Clostridia	Oscillospirales	Butyricicoccaceae	UCG-009	uncultured bacterium
0d29dc12bbcb6b7bb60cafcacf8a3890	0	0	0	0	0	0	0	0	0	0	0	0	0	0	0	0	41	0	0	0	0	0	0	0	0	0	0	Bacteria	Firmicutes	Clostridia	Oscillospirales	Ruminococcaceae	[Eubacterium] siraeum group	uncultured bacterium
091a72349279620ff002d42829a24271	0	0	0	0	0	0	0	0	0	0	0	0	0	0	0	0	41	0	0	0	0	0	0	0	0	0	0	Bacteria	Bacteroidota	Bacteroidia	Bacteroidales	Prevotellaceae	Prevotellaceae NK3B31 group	uncultured bacterium
e9568397e8d7d87404c32bcee81f003a	0	0	0	0	0	0	0	0	0	0	0	0	0	0	0	0	0	0	0	0	0	0	0	0	0	0	41	Bacteria	Firmicutes	Clostridia	Christensenellales	Christensenellaceae	Christensenellaceae R-7 group	uncultured bacterium
8b6cb33720a5bed38e8d06b995d5114f	0	0	0	0	0	0	0	0	0	0	0	0	0	0	0	0	0	0	0	0	41	0	0	0	0	0	0	Bacteria	Bacteroidota	Bacteroidia	Bacteroidales	Rikenellaceae	Rikenellaceae RC9 gut group	uncultured bacterium
5d21ff5e42d8b970213f1c9c35a657b8	0	0	0	0	0	0	0	0	0	0	0	0	0	0	0	0	0	0	0	0	0	33	0	7	0	0	0	Bacteria	Firmicutes	Bacilli	Erysipelotrichales	Erysipelotrichaceae	[Anaerorhabdus] furcosa group	uncultured bacterium
bc79f14f408d1d1e777694dd1d91e5ea	0	0	0	0	0	0	0	0	0	0	40	0	0	0	0	0	0	0	0	0	0	0	0	0	0	0	0	Bacteria	Bacteroidota	Bacteroidia	Bacteroidales	F082	F082	uncultured bacterium
c7114937da7d4f33632d7a2830f1215d	0	0	0	40	0	0	0	0	0	0	0	0	0	0	0	0	0	0	0	0	0	0	0	0	0	0	0	Bacteria	Bacteroidota	Bacteroidia	Bacteroidales	Paludibacteraceae	uncultured	uncultured bacterium
6e400468afe8c68cd029f0fedb174b0b	0	0	0	0	40	0	0	0	0	0	0	0	0	0	0	0	0	0	0	0	0	0	0	0	0	0	0	Bacteria	Bacteroidota	Bacteroidia	Bacteroidales	Rikenellaceae	Rikenellaceae RC9 gut group	uncultured bacterium
132f70c19a9a715b1e20a399bd3efdda	0	0	0	0	0	0	0	0	0	0	0	23	0	0	0	0	0	0	0	0	0	0	0	0	0	0	17	Bacteria	Firmicutes	Bacilli	Erysipelotrichales	Erysipelatoclostridiaceae	UCG-004	uncultured bacterium
72a6d2c20aeba40a7ed172a566489084	0	0	0	0	0	0	0	0	0	0	0	0	0	0	0	0	0	0	0	40	0	0	0	0	0	0	0	Bacteria	Bacteroidota	Bacteroidia	Bacteroidales	Prevotellaceae	Alloprevotella	uncultured bacterium
0ec1753a066a01ad4657ccf185bd5682	0	0	0	0	0	0	0	0	0	0	0	0	0	0	0	0	0	0	0	40	0	0	0	0	0	0	0	Bacteria	Bacteroidota	Bacteroidia	Bacteroidales	Muribaculaceae	Muribaculaceae	uncultured bacterium
2e0377e227322bab6f938e43e6e6c55b	0	0	0	0	0	0	0	0	0	0	0	0	40	0	0	0	0	0	0	0	0	0	0	0	0	0	0	Bacteria	Firmicutes	Clostridia	Oscillospirales	Butyricicoccaceae	UCG-008	uncultured bacterium
0cf241abdaf7e4b9566eca50821cabaf	0	0	0	0	0	0	40	0	0	0	0	0	0	0	0	0	0	0	0	0	0	0	0	0	0	0	0	Bacteria	Firmicutes	Clostridia	Oscillospirales	Oscillospiraceae	Oscillospira	uncultured bacterium
015751972b9d1e131358e496fb738f1d	0	0	0	0	0	0	40	0	0	0	0	0	0	0	0	0	0	0	0	0	0	0	0	0	0	0	0	Bacteria	Bacteroidota	Bacteroidia	Bacteroidales	Tannerellaceae	Parabacteroides	uncultured bacterium
e3d7a8479b966cc752676fb71b9ca28d	0	0	0	0	0	0	0	0	0	0	0	0	0	0	40	0	0	0	0	0	0	0	0	0	0	0	0	Bacteria	Bacteroidota	Bacteroidia	Bacteroidales	Prevotellaceae	Prevotella	uncultured bacterium
e5b96a80e88ed462676f763c1802afd2	0	8	0	0	0	0	0	0	0	0	0	0	0	0	0	10	0	0	0	0	0	0	0	0	0	0	22	Bacteria	Firmicutes	Bacilli	Erysipelotrichales	Erysipelotrichaceae	[Anaerorhabdus] furcosa group	uncultured bacterium
ef1ecea03c8d1147dc4b74bcfc3bb802	0	0	0	0	0	0	0	0	0	0	0	0	0	0	0	0	40	0	0	0	0	0	0	0	0	0	0	Bacteria	Firmicutes	Clostridia	Clostridia vadinBB60 group	Clostridia vadinBB60 group	Clostridia vadinBB60 group	uncultured bacterium
b187c76d93442e79491c9e4d32abe61b	0	0	0	0	0	0	0	0	40	0	0	0	0	0	0	0	0	0	0	0	0	0	0	0	0	0	0	Bacteria	Bacteroidota	Bacteroidia	Bacteroidales	Prevotellaceae	Prevotella	uncultured bacterium
83d5cb8009ab5d9740af8d7ba686eec7	0	0	0	0	0	0	0	0	0	0	0	0	0	0	0	0	0	0	0	0	0	39	0	0	0	0	0	Bacteria	Firmicutes	Clostridia	Oscillospirales	Ruminococcaceae	uncultured	uncultured bacterium
4fd9f963cd78753a635c404157476bf7	0	0	0	0	39	0	0	0	0	0	0	0	0	0	0	0	0	0	0	0	0	0	0	0	0	0	0	Bacteria	Firmicutes	Clostridia	Oscillospirales	Ruminococcaceae	uncultured	uncultured bacterium
bc92f5eb40a83d6aeceabfec1ff920ff	0	0	0	0	0	11	0	0	0	0	0	0	0	0	0	0	0	0	0	0	0	0	28	0	0	0	0	Bacteria	Bacteroidota	Bacteroidia	Bacteroidales	Rikenellaceae	Rikenellaceae RC9 gut group	uncultured bacterium
7861865b94cab0c4838a44d43dd43c2e	0	0	0	0	0	0	0	0	0	0	0	0	0	0	0	0	0	0	0	0	0	0	0	39	0	0	0	Bacteria	Firmicutes	Clostridia	Oscillospirales	[Clostridium] methylpentosum group	[Clostridium] methylpentosum group	uncultured bacterium
ae03127f15cc07e7351dc5802a97ffe5	0	0	0	0	0	0	39	0	0	0	0	0	0	0	0	0	0	0	0	0	0	0	0	0	0	0	0	Bacteria	Verrucomicrobiota	Verrucomicrobiae	Verrucomicrobiales	Akkermansiaceae	Akkermansia	uncultured bacterium
29fb17e38390675d5c71d8365e14c9d3	0	0	0	0	0	0	39	0	0	0	0	0	0	0	0	0	0	0	0	0	0	0	0	0	0	0	0	Bacteria	Bacteroidota	Bacteroidia	Bacteroidales	Tannerellaceae	Parabacteroides	uncultured bacterium
028076ce05f99e79e4b5c07674af8686	0	0	0	0	0	0	0	0	0	0	0	0	0	0	0	0	0	0	0	0	0	0	0	0	39	0	0	Bacteria	Bacteroidota	Bacteroidia	Bacteroidales	Muribaculaceae	Muribaculaceae	uncultured bacterium
02710216c0fa5e0a0357747e3290a3ea	0	0	0	0	0	0	0	0	0	0	0	0	0	0	0	0	0	0	0	0	0	0	0	0	39	0	0	Bacteria	Firmicutes	Clostridia	Oscillospirales	Oscillospiraceae	Oscillospira	uncultured bacterium
4747620d96413108a819e1a3240aeb12	0	0	0	0	0	0	0	39	0	0	0	0	0	0	0	0	0	0	0	0	0	0	0	0	0	0	0	Bacteria	Bacteroidota	Bacteroidia	Bacteroidales	Tannerellaceae	Parabacteroides	uncultured bacterium
322c75b8dd6d1b36c304e890e2fc608a	39	0	0	0	0	0	0	0	0	0	0	0	0	0	0	0	0	0	0	0	0	0	0	0	0	0	0	Bacteria	Bacteroidota	Bacteroidia	Bacteroidales	Muribaculaceae	Muribaculaceae	uncultured bacterium
d45e621a091663f6fe38c1a7b5c65629	0	0	0	0	0	0	0	0	0	0	0	0	0	0	0	0	39	0	0	0	0	0	0	0	0	0	0	Bacteria	Bacteroidota	Bacteroidia	Bacteroidales	Paludibacteraceae	uncultured	uncultured bacterium
d454a398b20b79430e24eae11d9c430d	0	0	0	0	0	0	0	0	0	0	0	0	0	0	0	0	0	0	0	0	0	0	0	0	0	0	39	Bacteria	Firmicutes	Clostridia	Lachnospirales	Lachnospiraceae	Lachnospiraceae NK4B4 group	uncultured bacterium
acdef03084dbca617afe15e47a443f72	0	0	0	0	0	0	0	0	0	0	0	0	0	0	0	0	0	0	0	0	0	0	0	0	0	0	39	Bacteria	Bacteroidota	Bacteroidia	Bacteroidales	Rikenellaceae	Rikenellaceae RC9 gut group	uncultured bacterium
4318c06832f8b7afd5aaf4aebe2e6469	0	0	0	0	0	0	0	0	0	0	0	0	0	0	0	0	0	39	0	0	0	0	0	0	0	0	0	Bacteria	Bacteroidota	Bacteroidia	Bacteroidales	Prevotellaceae	Prevotella	uncultured bacterium
6e7fde4fd09417d2cccd979d00e8bb86	0	0	0	0	0	0	0	0	39	0	0	0	0	0	0	0	0	0	0	0	0	0	0	0	0	0	0	Bacteria	Firmicutes	Clostridia	Oscillospirales	Ruminococcaceae	uncultured	uncultured bacterium
3a113cb0efed3f6cdf8a380e6649ce97	0	0	0	0	0	0	0	0	0	0	0	0	0	0	0	0	0	0	38	0	0	0	0	0	0	0	0	Bacteria	Firmicutes	Clostridia	Oscillospirales	Ruminococcaceae	uncultured	uncultured bacterium
7e4361af00a3ea66641c832ca80261d7	0	0	0	0	0	0	0	0	0	0	0	0	0	0	0	0	0	0	20	0	0	0	18	0	0	0	0	Bacteria	Bacteroidota	Bacteroidia	Bacteroidales	Prevotellaceae	Prevotellaceae NK3B31 group	uncultured bacterium
6182342b20e67e04513b6bc9ae91b33c	0	0	0	0	0	0	0	0	0	0	0	0	0	0	0	0	0	0	0	0	0	38	0	0	0	0	0	Bacteria	Firmicutes	Bacilli	Erysipelotrichales	Erysipelotrichaceae	uncultured	uncultured bacterium
61563de84cf15e480a22a66f0d8c94f0	0	0	0	38	0	0	0	0	0	0	0	0	0	0	0	0	0	0	0	0	0	0	0	0	0	0	0	Bacteria	Firmicutes	Clostridia	Oscillospirales	Ruminococcaceae	uncultured	uncultured bacterium
dca12079b3dbf3c94654d40751909280	0	0	0	0	0	0	0	0	0	0	0	38	0	0	0	0	0	0	0	0	0	0	0	0	0	0	0	Bacteria	Bacteroidota	Bacteroidia	Bacteroidales	Prevotellaceae	Prevotella	uncultured bacterium
ee360f04f1fc47fc3f10ae88645fb20f	0	0	0	0	0	0	0	0	0	0	0	9	0	6	0	7	8	0	0	0	0	0	0	0	8	0	0	Bacteria	Bacteroidota	Bacteroidia	Bacteroidales	Bacteroidales RF16 group	Bacteroidales RF16 group	uncultured bacterium
96f4a7386a751085124a16496b05f80a	0	0	0	0	0	0	0	0	0	0	0	0	0	0	0	0	0	0	0	0	0	0	0	38	0	0	0	Bacteria	Firmicutes	Clostridia	Oscillospirales	Ruminococcaceae	UCG-001	uncultured bacterium
86bf6819971e107b95485637a53b3379	0	0	0	0	0	0	0	0	0	0	0	0	0	0	0	0	0	0	0	0	0	0	0	0	38	0	0	Bacteria	Bacteroidota	Bacteroidia	Bacteroidales	Muribaculaceae	Muribaculaceae	uncultured bacterium
a4fc38c5d8ff0139175ed40b240aead7	0	0	0	0	0	0	0	0	0	0	0	0	0	0	0	0	0	0	0	0	0	0	0	0	38	0	0	Bacteria	Bacteroidota	Bacteroidia	Bacteroidales	Prevotellaceae	Alloprevotella	uncultured bacterium
2283a023439986c969c136092355072c	0	0	0	0	0	0	0	0	0	0	0	0	0	0	0	0	0	0	0	0	0	0	0	0	38	0	0	Bacteria	Firmicutes	Clostridia	Oscillospirales	UCG-010	UCG-010	uncultured bacterium
6051e10bf1625ae9a223d84c84a91dc5	0	0	0	0	0	0	0	38	0	0	0	0	0	0	0	0	0	0	0	0	0	0	0	0	0	0	0	Bacteria	Firmicutes	Clostridia	Peptostreptococcales-Tissierellales	Anaerovoracaceae	[Eubacterium] brachy group	uncultured bacterium
84c7abc47f1f711a85b10341ef9dac0a	0	0	0	0	0	0	0	0	0	0	0	0	0	0	0	0	0	0	0	0	0	0	0	0	0	0	38	Bacteria	Bacteroidota	Bacteroidia	Bacteroidales	Prevotellaceae	Alloprevotella	uncultured bacterium
5382846490373bde98c709101a746672	0	0	0	0	0	0	0	0	0	0	0	0	0	0	0	0	0	38	0	0	0	0	0	0	0	0	0	Bacteria	Firmicutes	Clostridia	Monoglobales	Monoglobaceae	Monoglobus	uncultured bacterium
0667b266b3dfe4388c0bdda9de63fcbd	0	38	0	0	0	0	0	0	0	0	0	0	0	0	0	0	0	0	0	0	0	0	0	0	0	0	0	Bacteria	Bacteroidota	Bacteroidia	Bacteroidales	Prevotellaceae	Alloprevotella	uncultured bacterium
1f94bf067a839e73a92ccc5a59f797dc	0	0	0	0	0	0	10	17	0	0	0	0	0	0	0	0	0	0	0	0	4	6	0	0	0	0	0	Bacteria	Bacteroidota	Bacteroidia	Bacteroidales	Rikenellaceae	Rikenellaceae RC9 gut group	uncultured bacterium
4007e37f63d5d3be7a058374c6b22e30	0	0	0	0	0	0	0	0	0	0	0	0	0	0	0	0	0	0	0	0	0	0	37	0	0	0	0	Bacteria	Bacteroidota	Bacteroidia	Bacteroidales	Rikenellaceae	Rikenellaceae RC9 gut group	uncultured bacterium
e418ba85980d08ca59987b765f9ee5d5	0	0	0	0	0	0	0	0	0	0	0	37	0	0	0	0	0	0	0	0	0	0	0	0	0	0	0	Bacteria	Bacteroidota	Bacteroidia	Bacteroidales	Rikenellaceae	Rikenellaceae RC9 gut group	uncultured bacterium
069f3afe27c3b46ff3b0d5004dd9999d	0	0	0	0	0	0	0	0	0	0	0	18	0	0	0	0	0	0	0	0	19	0	0	0	0	0	0	Bacteria	Actinobacteriota	Coriobacteriia	Coriobacteriales	Eggerthellaceae	uncultured	uncultured bacterium
112ab4d3ec0fba6c1d34b8095f92974f	0	0	0	0	0	0	8	0	0	0	0	10	0	0	0	0	19	0	0	0	0	0	0	0	0	0	0	Bacteria	Bacteroidota	Bacteroidia	Bacteroidales	p-251-o5	p-251-o5	uncultured bacterium
c6566931d13c431139201582f91f48fe	0	0	0	0	0	0	0	0	0	0	0	0	0	0	0	0	0	0	0	0	0	0	0	37	0	0	0	Bacteria	Bacteroidota	Bacteroidia	Bacteroidales	Rikenellaceae	Rikenellaceae RC9 gut group	uncultured bacterium
7a1e01787cdb17d756f48750e510ca6a	0	0	0	0	0	0	0	0	0	0	0	0	0	0	0	0	0	0	0	0	0	0	0	37	0	0	0	Bacteria	Bacteroidota	Bacteroidia	Bacteroidales	Rikenellaceae	Rikenellaceae RC9 gut group	uncultured bacterium
537b8b3a9c2769a954b910aa46da6af0	0	0	0	0	0	37	0	0	0	0	0	0	0	0	0	0	0	0	0	0	0	0	0	0	0	0	0	Bacteria	Planctomycetota	Planctomycetes	Pirellulales	Pirellulaceae	p-1088-a5 gut group	uncultured bacterium
9c04bf20f9adfa930bedf75f7f22fe08	0	0	0	0	0	0	0	0	0	0	0	0	37	0	0	0	0	0	0	0	0	0	0	0	0	0	0	Bacteria	Firmicutes	Clostridia	Oscillospirales	Oscillospiraceae	Oscillospira	uncultured bacterium
c766e50e9678d69835abdcba39ed368b	0	0	0	0	0	0	0	0	0	0	0	0	37	0	0	0	0	0	0	0	0	0	0	0	0	0	0	Bacteria	Bacteroidota	Bacteroidia	Bacteroidales	Prevotellaceae	Prevotellaceae NK3B31 group	uncultured bacterium
27620099d1f5e350a390e2b2c758bfdb	0	0	0	0	0	0	0	0	0	0	0	0	0	37	0	0	0	0	0	0	0	0	0	0	0	0	0	Bacteria	Firmicutes	Bacilli	Erysipelotrichales	Erysipelatoclostridiaceae	UCG-004	uncultured bacterium
1d8287f5d8df78b4d33d544bfdbb82a8	0	0	0	0	0	0	0	0	0	0	0	0	0	37	0	0	0	0	0	0	0	0	0	0	0	0	0	Bacteria	Firmicutes	Clostridia	Clostridia UCG-014	Clostridia UCG-014	Clostridia UCG-014	uncultured bacterium
f072941e6d725e7a25f8241e2c46b0e9	0	0	0	0	0	0	0	37	0	0	0	0	0	0	0	0	0	0	0	0	0	0	0	0	0	0	0	Bacteria	Bacteroidota	Bacteroidia	Bacteroidales	Paludibacteraceae	uncultured	uncultured bacterium
edd7e26de4aac33caac301cdaf777e87	0	0	0	0	0	0	0	37	0	0	0	0	0	0	0	0	0	0	0	0	0	0	0	0	0	0	0	Bacteria	Bacteroidota	Bacteroidia	Bacteroidales	Prevotellaceae	Alloprevotella	uncultured bacterium
0ecce00e04f7d02aab89722ed6db4214	0	0	0	0	0	0	0	37	0	0	0	0	0	0	0	0	0	0	0	0	0	0	0	0	0	0	0	Bacteria	Bacteroidota	Bacteroidia	Bacteroidales	Rikenellaceae	Rikenellaceae RC9 gut group	uncultured bacterium
8af972ba0f0002b6c713f0f949006b28	0	0	0	0	0	0	0	0	0	0	0	0	0	0	0	0	0	0	36	0	0	0	0	0	0	0	0	Bacteria	Bacteroidota	Bacteroidia	Bacteroidales	Rikenellaceae	Rikenellaceae RC9 gut group	uncultured bacterium
16b98ef793608ddd8c43a713fc83f705	0	0	0	0	0	0	0	0	0	36	0	0	0	0	0	0	0	0	0	0	0	0	0	0	0	0	0	Bacteria	Spirochaetota	Spirochaetia	Spirochaetales	Spirochaetaceae	Treponema	uncultured bacterium
5e15cb305243994325559c7e5a68a703	0	0	0	0	0	0	7	0	0	8	0	12	0	0	0	5	4	0	0	0	0	0	0	0	0	0	0	Bacteria	Bacteroidota	Bacteroidia	Bacteroidales	p-251-o5	p-251-o5	uncultured bacterium
c0cd36bd333c20fc6a690f979efe1579	0	0	0	0	0	0	7	13	0	0	0	0	0	0	0	0	0	0	0	0	0	16	0	0	0	0	0	Bacteria	Bacteroidota	Bacteroidia	Bacteroidales	Rikenellaceae	Rikenellaceae RC9 gut group	uncultured bacterium
3fbc5e312c2dea78db120264158ebbee	0	0	0	0	0	0	0	0	0	0	36	0	0	0	0	0	0	0	0	0	0	0	0	0	0	0	0	Bacteria	Bacteroidota	Bacteroidia	Bacteroidales	Muribaculaceae	Muribaculaceae	uncultured bacterium
10ca81375135c4d7248acb6860079ed8	0	0	0	0	0	0	0	23	0	0	0	0	0	0	0	0	0	0	0	0	0	0	13	0	0	0	0	Bacteria	Firmicutes	Bacilli	Erysipelotrichales	Erysipelotrichaceae	[Anaerorhabdus] furcosa group	uncultured bacterium
1a48bb82f979c023badae6c1a0228d1a	25	0	0	0	0	0	0	0	0	0	0	11	0	0	0	0	0	0	0	0	0	0	0	0	0	0	0	Bacteria	Bacteroidota	Bacteroidia	Bacteroidales	Prevotellaceae	Prevotellaceae NK3B31 group	uncultured bacterium
b1116dd5795b0be60e7c2430a4198bd1	0	0	0	0	0	36	0	0	0	0	0	0	0	0	0	0	0	0	0	0	0	0	0	0	0	0	0	Bacteria	Firmicutes	Clostridia	Christensenellales	Christensenellaceae	Christensenellaceae R-7 group	uncultured bacterium
40a0983b93e911876031bf040962d1dc	0	0	0	0	0	0	0	0	0	0	0	0	36	0	0	0	0	0	0	0	0	0	0	0	0	0	0	Bacteria	Bacteroidota	Bacteroidia	Bacteroidales	Prevotellaceae	Alloprevotella	uncultured bacterium
a0c553726e2d0e0cc3a1a24570e90a56	0	0	0	0	0	0	36	0	0	0	0	0	0	0	0	0	0	0	0	0	0	0	0	0	0	0	0	Bacteria	Firmicutes	Clostridia	Oscillospirales	UCG-010	UCG-010	uncultured bacterium
4976461f78f247f8fa6cd314ab253db6	0	0	0	0	0	0	0	0	0	35	0	0	0	0	0	0	0	0	0	0	0	0	0	0	0	0	0	Bacteria	Firmicutes	Clostridia	Oscillospirales	[Eubacterium] coprostanoligenes group	[Eubacterium] coprostanoligenes group	uncultured bacterium
e7dc1eb33b8ee38462b6b36b511b7568	0	0	0	19	16	0	0	0	0	0	0	0	0	0	0	0	0	0	0	0	0	0	0	0	0	0	0	Bacteria	Verrucomicrobiota	Verrucomicrobiae	Verrucomicrobiales	Akkermansiaceae	Akkermansia	uncultured bacterium
bb9b156d7b48475aad442811cc9b2f10	0	0	0	0	0	0	0	0	0	0	0	0	0	0	0	0	0	0	0	0	0	0	35	0	0	0	0	Bacteria	Firmicutes	Clostridia	Lachnospirales	Lachnospiraceae	[Eubacterium] xylanophilum group	uncultured bacterium
43f2140334031ad162a7f544c41c961e	0	0	0	0	0	0	0	0	0	0	0	35	0	0	0	0	0	0	0	0	0	0	0	0	0	0	0	Bacteria	Firmicutes	Clostridia	Oscillospirales	UCG-010	UCG-010	uncultured bacterium
7571e5ab88fdc99b7c801972efddcd24	0	0	0	0	0	0	0	0	0	0	0	35	0	0	0	0	0	0	0	0	0	0	0	0	0	0	0	Bacteria	Firmicutes	Clostridia	Oscillospirales	Ruminococcaceae	uncultured	uncultured bacterium
5506ecb36d3b5258c1bf63188d8b037c	0	0	0	0	0	0	0	0	0	0	0	0	0	0	0	0	0	0	0	0	0	0	0	35	0	0	0	Bacteria	Bacteroidota	Bacteroidia	Bacteroidales	Prevotellaceae	Prevotellaceae NK3B31 group	uncultured bacterium
e1f487e99a40dee2ccc477384a97481c	0	0	0	0	0	18	0	0	0	0	0	0	0	0	0	17	0	0	0	0	0	0	0	0	0	0	0	Bacteria	Spirochaetota	Spirochaetia	Spirochaetales	Spirochaetaceae	Sphaerochaeta	uncultured bacterium
cd521fe78431a8424278c99288a071dd	0	0	0	0	0	0	0	0	0	0	0	0	0	0	0	0	0	0	0	35	0	0	0	0	0	0	0	Bacteria	Actinobacteriota	Coriobacteriia	Coriobacteriales	uncultured	uncultured	uncultured bacterium
ec88c5faca478578cede9da48f8005f7	0	0	0	0	0	0	0	0	0	0	0	0	35	0	0	0	0	0	0	0	0	0	0	0	0	0	0	Bacteria	Firmicutes	Clostridia	Monoglobales	Monoglobaceae	Monoglobus	uncultured bacterium
cc0e7931d52996ff3c9ffc7c53a19771	0	0	0	0	0	0	35	0	0	0	0	0	0	0	0	0	0	0	0	0	0	0	0	0	0	0	0	Bacteria	Bacteroidota	Bacteroidia	Bacteroidales	Muribaculaceae	Muribaculaceae	uncultured bacterium
10cecfd004031b53a443fac07adb8524	0	0	0	0	0	0	35	0	0	0	0	0	0	0	0	0	0	0	0	0	0	0	0	0	0	0	0	Bacteria	Spirochaetota	Spirochaetia	Spirochaetales	Spirochaetaceae	Sphaerochaeta	uncultured bacterium
5e5bacfd90e5c9cbc8c9202d305d1715	0	0	0	0	0	0	10	25	0	0	0	0	0	0	0	0	0	0	0	0	0	0	0	0	0	0	0	Bacteria	Bacteroidota	Bacteroidia	Bacteroidales	p-251-o5	p-251-o5	uncultured bacterium
27d15857ecd403aafa76c0ae9db14520	0	0	0	0	0	0	0	0	0	0	0	0	0	0	0	0	35	0	0	0	0	0	0	0	0	0	0	Bacteria	Bacteroidota	Bacteroidia	Bacteroidales	Prevotellaceae	Alloprevotella	uncultured bacterium
1e3a1bde3825b05e1b475fd1612c4503	0	0	0	0	0	0	0	0	0	0	0	0	0	0	0	0	35	0	0	0	0	0	0	0	0	0	0	Bacteria	Bacteroidota	Bacteroidia	Bacteroidales	Muribaculaceae	Muribaculaceae	uncultured bacterium
ea32ba373aa2a5f379cd469669686c5a	0	0	0	0	0	0	0	0	0	0	0	0	0	0	0	0	0	35	0	0	0	0	0	0	0	0	0	Bacteria	Actinobacteriota	Coriobacteriia	Coriobacteriales	uncultured	uncultured	uncultured bacterium
4f978ddd9b70411a29bf99e86ee92fdb	0	0	0	0	0	0	0	0	0	0	0	0	0	0	0	0	0	35	0	0	0	0	0	0	0	0	0	Bacteria	Bacteroidota	Bacteroidia	Bacteroidales	Rikenellaceae	Rikenellaceae RC9 gut group	uncultured bacterium
72612c39223d1e78109002313d3770e8	0	0	0	0	0	0	0	0	35	0	0	0	0	0	0	0	0	0	0	0	0	0	0	0	0	0	0	Bacteria	Firmicutes	Clostridia	Monoglobales	Monoglobaceae	Monoglobus	uncultured bacterium
8a824adfe2f675e35e9f3cf0ecdc6d7b	0	35	0	0	0	0	0	0	0	0	0	0	0	0	0	0	0	0	0	0	0	0	0	0	0	0	0	Bacteria	Bacteroidota	Bacteroidia	Bacteroidales	Muribaculaceae	Muribaculaceae	uncultured bacterium
fe37fd5daeebc9f0b6ef72b682cc9632	0	0	0	0	0	0	0	0	0	0	0	0	0	0	0	0	0	0	34	0	0	0	0	0	0	0	0	Bacteria	Firmicutes	Clostridia	Oscillospirales	Oscillospiraceae	Oscillospira	uncultured bacterium
7f657494d94ea26f865b4b29644e4069	0	0	0	0	0	0	0	0	0	34	0	0	0	0	0	0	0	0	0	0	0	0	0	0	0	0	0	Bacteria	Planctomycetota	Planctomycetes	Pirellulales	Pirellulaceae	p-1088-a5 gut group	uncultured bacterium
9d22da14ff54e64ea2da1f45bf61eff1	0	0	0	0	0	0	0	0	0	34	0	0	0	0	0	0	0	0	0	0	0	0	0	0	0	0	0	Bacteria	Firmicutes	Clostridia	Christensenellales	Christensenellaceae	Christensenellaceae R-7 group	uncultured bacterium
fd95afe0eb0c0f9f3e23d8ea86b5e04c	0	0	0	0	0	0	0	0	0	20	0	0	0	0	0	0	0	0	0	0	0	0	0	0	14	0	0	Bacteria	Firmicutes	Clostridia	Peptostreptococcales-Tissierellales	Anaerovoracaceae	Family XIII AD3011 group	uncultured bacterium
cd157b8bd9fe0cd64ec495812cd36179	0	0	34	0	0	0	0	0	0	0	0	0	0	0	0	0	0	0	0	0	0	0	0	0	0	0	0	Bacteria	Firmicutes	Clostridia	Oscillospirales	[Eubacterium] coprostanoligenes group	[Eubacterium] coprostanoligenes group	uncultured bacterium
e15e074ef481061f365bb15f38455a31	0	0	34	0	0	0	0	0	0	0	0	0	0	0	0	0	0	0	0	0	0	0	0	0	0	0	0	Bacteria	Bacteroidota	Bacteroidia	Bacteroidales	Muribaculaceae	Muribaculaceae	uncultured bacterium
8f9aade4b007a4d2b6fceda6562bc2bc	0	0	34	0	0	0	0	0	0	0	0	0	0	0	0	0	0	0	0	0	0	0	0	0	0	0	0	Bacteria	Firmicutes	Clostridia	Lachnospirales	Lachnospiraceae	Lachnospiraceae UCG-007	uncultured bacterium
9a14b8a5bd39ddb39f744c76e4720e8d	0	0	34	0	0	0	0	0	0	0	0	0	0	0	0	0	0	0	0	0	0	0	0	0	0	0	0	Bacteria	Bacteroidota	Bacteroidia	Bacteroidales	Prevotellaceae	Alloprevotella	uncultured bacterium
7fcc559ec256db7483c018a886a4e854	0	0	0	0	0	0	0	0	0	0	0	0	0	0	0	0	0	0	0	0	0	34	0	0	0	0	0	Bacteria	Bacteroidota	Bacteroidia	Bacteroidales	Rikenellaceae	Rikenellaceae RC9 gut group	uncultured bacterium
89d557a6f876dce8e9b025c592bb01c0	0	0	0	34	0	0	0	0	0	0	0	0	0	0	0	0	0	0	0	0	0	0	0	0	0	0	0	Bacteria	Bacteroidota	Bacteroidia	Bacteroidales	Prevotellaceae	Prevotella	uncultured bacterium
50b603144f274e1a6ad50b0d8f259a8b	0	0	0	0	0	0	0	0	0	0	0	34	0	0	0	0	0	0	0	0	0	0	0	0	0	0	0	Bacteria	Firmicutes	Clostridia	Oscillospirales	Butyricicoccaceae	UCG-008	uncultured bacterium
0b575be28d27476c65c5dbf832f60ff2	0	0	0	0	0	0	0	0	0	0	0	0	0	0	0	0	0	0	0	0	0	0	0	34	0	0	0	Bacteria	Bacteroidota	Bacteroidia	Bacteroidales	Rikenellaceae	Rikenellaceae RC9 gut group	uncultured bacterium
17e4358db29b5359bfa8361f32bd5f00	0	0	0	0	0	34	0	0	0	0	0	0	0	0	0	0	0	0	0	0	0	0	0	0	0	0	0	Bacteria	Planctomycetota	Planctomycetes	Pirellulales	Pirellulaceae	p-1088-a5 gut group	uncultured bacterium
3afb4a287c7c61db59418ac78450bc45	0	0	0	0	0	0	0	0	0	0	0	0	0	0	0	0	0	0	0	34	0	0	0	0	0	0	0	Bacteria	Firmicutes	Clostridia	Oscillospirales	Ruminococcaceae	UCG-001	uncultured bacterium
507a2dfec934df8598caeef12ad2becc	0	0	0	0	0	0	34	0	0	0	0	0	0	0	0	0	0	0	0	0	0	0	0	0	0	0	0	Bacteria	Firmicutes	Clostridia	Christensenellales	Christensenellaceae	Christensenellaceae R-7 group	uncultured bacterium
6d92edb134e0c24d07e3151409a06e03	0	0	0	0	0	0	0	0	0	0	0	0	0	0	0	34	0	0	0	0	0	0	0	0	0	0	0	Bacteria	Firmicutes	Clostridia	Lachnospirales	Lachnospiraceae	Lachnospiraceae UCG-007	uncultured bacterium
bde77aabd72455b205ab9433f03c5911	0	0	0	0	0	0	0	34	0	0	0	0	0	0	0	0	0	0	0	0	0	0	0	0	0	0	0	Bacteria	Bacteroidota	Bacteroidia	Bacteroidales	Prevotellaceae	Prevotellaceae UCG-003	uncultured bacterium
0d588175aaea3f89649055ae932ec383	0	0	0	0	0	0	0	34	0	0	0	0	0	0	0	0	0	0	0	0	0	0	0	0	0	0	0	Bacteria	Firmicutes	Clostridia	Oscillospirales	Ruminococcaceae	uncultured	uncultured bacterium
8a8237cf33f01c5611c5ca32e93f0235	34	0	0	0	0	0	0	0	0	0	0	0	0	0	0	0	0	0	0	0	0	0	0	0	0	0	0	Bacteria	Bacteroidota	Bacteroidia	Bacteroidales	Prevotellaceae	Prevotellaceae NK3B31 group	uncultured bacterium
f70060683fa748b24452e23bc295271c	0	0	0	0	0	0	0	0	0	0	0	0	0	0	0	0	34	0	0	0	0	0	0	0	0	0	0	Bacteria	Bacteroidota	Bacteroidia	Bacteroidales	Prevotellaceae	Prevotella	uncultured bacterium
72392de23ad4f783326d4b3b76c12493	0	0	0	0	0	0	0	0	0	0	0	0	0	0	0	0	0	34	0	0	0	0	0	0	0	0	0	Bacteria	Bacteroidota	Bacteroidia	Bacteroidales	Prevotellaceae	Prevotella	uncultured bacterium
6ece4814fe9cb3ff1913ffaa416c8439	0	0	0	0	0	0	0	0	34	0	0	0	0	0	0	0	0	0	0	0	0	0	0	0	0	0	0	Bacteria	Bacteroidota	Bacteroidia	Bacteroidales	Prevotellaceae	Prevotellaceae UCG-003	uncultured bacterium
96f7a1a71ff0b7c26e3f4a436618f99a	0	0	0	0	0	0	0	0	0	0	0	0	0	0	0	0	0	0	33	0	0	0	0	0	0	0	0	Bacteria	Bacteroidota	Bacteroidia	Bacteroidales	Prevotellaceae	Prevotella	uncultured bacterium
fa7271503c2e98d37d7251c868161b91	0	0	0	0	0	0	0	0	0	0	0	0	0	0	0	0	0	0	33	0	0	0	0	0	0	0	0	Bacteria	Bacteroidota	Bacteroidia	Bacteroidales	Muribaculaceae	Muribaculaceae	uncultured bacterium
ce743bd93057767f52e40d5fd3e4b291	0	0	0	0	0	0	0	0	0	33	0	0	0	0	0	0	0	0	0	0	0	0	0	0	0	0	0	Bacteria	Firmicutes	Clostridia	Oscillospirales	UCG-010	UCG-010	uncultured bacterium
258491b2dd7d8e13309e2926e4e788dc	0	0	0	33	0	0	0	0	0	0	0	0	0	0	0	0	0	0	0	0	0	0	0	0	0	0	0	Bacteria	Spirochaetota	Spirochaetia	Spirochaetales	Spirochaetaceae	Sphaerochaeta	uncultured bacterium
0088ae1f68491b54c3f63c05a2df67d0	0	0	0	0	0	0	0	0	0	0	0	0	0	0	0	0	0	0	0	0	0	0	33	0	0	0	0	Bacteria	Firmicutes	Clostridia	Oscillospirales	Oscillospiraceae	Oscillospira	uncultured bacterium
ba6b26f46dec4338e3917846e078ff09	0	0	0	0	0	0	0	0	0	0	0	0	0	0	0	0	0	0	0	23	0	0	10	0	0	0	0	Bacteria	Bacteroidota	Bacteroidia	Bacteroidales	Rikenellaceae	Rikenellaceae RC9 gut group	uncultured bacterium
ffb3d4ccdb1caaafd1249fafd86b4100	0	0	0	0	0	0	0	0	0	0	0	33	0	0	0	0	0	0	0	0	0	0	0	0	0	0	0	Bacteria	Bacteroidota	Bacteroidia	Bacteroidales	Prevotellaceae	Paraprevotella	uncultured bacterium
c4abd72b8ee1af4331b9f2e1cc0c3a89	0	0	0	0	0	0	0	0	0	0	0	0	33	0	0	0	0	0	0	0	0	0	0	0	0	0	0	Bacteria	Bacteroidota	Bacteroidia	Bacteroidales	Rikenellaceae	Rikenellaceae RC9 gut group	uncultured bacterium
0f7cd2a6be82deb835ae0eb1c2627f5a	0	0	0	0	0	0	0	0	0	0	0	0	0	33	0	0	0	0	0	0	0	0	0	0	0	0	0	Bacteria	Bacteroidota	Bacteroidia	Bacteroidales	Prevotellaceae	Prevotella	uncultured bacterium
595ebd45517f4a748bf275a99a387b27	0	0	0	0	0	0	0	0	0	0	0	0	0	0	33	0	0	0	0	0	0	0	0	0	0	0	0	Bacteria	Bacteroidota	Bacteroidia	Bacteroidales	Bacteroidaceae	Bacteroides	uncultured bacterium
92278e32dab6b65f97dc051bc294519a	0	0	0	0	0	0	0	0	0	0	0	0	0	0	0	0	0	0	0	0	0	0	0	0	33	0	0	Bacteria	Bacteroidota	Bacteroidia	Bacteroidales	Prevotellaceae	Prevotella	uncultured bacterium
8aacaf32456bc31e801029fafcfd8d6e	0	0	0	0	0	0	0	33	0	0	0	0	0	0	0	0	0	0	0	0	0	0	0	0	0	0	0	Bacteria	Bacteroidota	Bacteroidia	Bacteroidales	Tannerellaceae	Parabacteroides	uncultured bacterium
2a1d6412695f35192c050ba92c411fc2	0	0	0	0	0	0	0	33	0	0	0	0	0	0	0	0	0	0	0	0	0	0	0	0	0	0	0	Bacteria	Firmicutes	Clostridia	Christensenellales	Christensenellaceae	Christensenellaceae R-7 group	uncultured bacterium
aadfe67eb75599404a0f5ff4829289ba	0	0	0	0	0	0	0	33	0	0	0	0	0	0	0	0	0	0	0	0	0	0	0	0	0	0	0	Bacteria	Bacteroidota	Bacteroidia	Bacteroidales	Tannerellaceae	Parabacteroides	uncultured bacterium
d10fd133850f6bef38dc7c8d626b2ddf	0	0	0	0	0	0	0	0	0	0	0	0	0	0	0	0	0	0	0	0	0	0	0	0	0	33	0	Bacteria	Bacteroidota	Bacteroidia	Bacteroidales	Prevotellaceae	Alloprevotella	uncultured bacterium
f6a1d0d826fee70400c9e4269d389ff6	0	0	0	0	0	0	0	0	0	0	0	0	0	0	0	0	33	0	0	0	0	0	0	0	0	0	0	Bacteria	Bacteroidota	Bacteroidia	Bacteroidales	Prevotellaceae	Prevotella	uncultured bacterium
1c1e688b2f884a1e1c0754cf34fa5cee	0	0	0	0	0	0	0	0	0	0	0	0	0	0	0	0	0	0	0	0	0	0	0	0	0	0	33	Bacteria	Firmicutes	Clostridia	Oscillospirales	UCG-010	UCG-010	uncultured bacterium
27de8ebe31bfcc49bcc95863ff28774e	0	0	0	0	0	0	0	0	0	0	0	0	0	0	0	0	0	0	0	0	0	0	0	0	0	0	33	Bacteria	Bacteroidota	Bacteroidia	Bacteroidales	Rikenellaceae	Rikenellaceae RC9 gut group	uncultured bacterium
42b6ffd843192d426374b73a9f24105d	0	0	0	0	0	0	0	0	0	32	0	0	0	0	0	0	0	0	0	0	0	0	0	0	0	0	0	Bacteria	Bacteroidota	Bacteroidia	Bacteroidales	Prevotellaceae	Prevotella	uncultured bacterium
a8483fb8764d5993159b76a955264bab	0	0	7	0	0	0	0	25	0	0	0	0	0	0	0	0	0	0	0	0	0	0	0	0	0	0	0	Bacteria	Bacteroidota	Bacteroidia	Bacteroidales	Prevotellaceae	Alloprevotella	uncultured bacterium
07eef362087c72a0063010110df255f1	0	0	0	0	0	0	0	0	0	0	32	0	0	0	0	0	0	0	0	0	0	0	0	0	0	0	0	Bacteria	Planctomycetota	Planctomycetes	Pirellulales	Pirellulaceae	p-1088-a5 gut group	uncultured bacterium
e629fb61a7b99f69db4d54e9893b2ec2	0	0	0	0	0	0	0	0	0	0	32	0	0	0	0	0	0	0	0	0	0	0	0	0	0	0	0	Bacteria	Firmicutes	Clostridia	Oscillospirales	Ruminococcaceae	uncultured	uncultured bacterium
843e6ebb218ee98e3aa36d8636fbb8ca	0	0	0	32	0	0	0	0	0	0	0	0	0	0	0	0	0	0	0	0	0	0	0	0	0	0	0	Bacteria	Bacteroidota	Bacteroidia	Bacteroidales	Bacteroidaceae	Bacteroides	uncultured bacterium
e000384e0c57d3b66b467bec70c97e45	0	0	0	0	0	0	0	0	0	0	0	32	0	0	0	0	0	0	0	0	0	0	0	0	0	0	0	Bacteria	Firmicutes	Bacilli	Acholeplasmatales	Acholeplasmataceae	Anaeroplasma	uncultured bacterium
cb8d3ed7ff6571a48529de27691d37da	0	0	0	0	0	0	0	0	0	0	0	0	0	0	0	0	0	0	0	0	0	0	0	32	0	0	0	Bacteria	Bacteroidota	Bacteroidia	Bacteroidales	Prevotellaceae	Prevotella	uncultured bacterium
9c1c1b973ce45a3c5a74d2bacb6d5075	0	0	0	0	0	32	0	0	0	0	0	0	0	0	0	0	0	0	0	0	0	0	0	0	0	0	0	Bacteria	Bacteroidota	Bacteroidia	Bacteroidales	Muribaculaceae	Muribaculaceae	uncultured bacterium
97641a0b7a1b6c46522f2d468d17d7a1	0	0	0	0	0	0	0	0	0	0	0	0	0	0	0	0	0	0	0	0	0	0	0	0	32	0	0	Bacteria	Bacteroidota	Bacteroidia	Bacteroidales	Tannerellaceae	Parabacteroides	uncultured bacterium
e4c78249941e7600facbb3b4f271053a	0	0	0	0	0	0	0	32	0	0	0	0	0	0	0	0	0	0	0	0	0	0	0	0	0	0	0	Bacteria	Bacteroidota	Bacteroidia	Bacteroidales	Prevotellaceae	Prevotellaceae NK3B31 group	uncultured bacterium
4360ca413793936772b0c12fa3874454	32	0	0	0	0	0	0	0	0	0	0	0	0	0	0	0	0	0	0	0	0	0	0	0	0	0	0	Bacteria	Firmicutes	Clostridia	Oscillospirales	Butyricicoccaceae	UCG-008	uncultured bacterium
2d822a035fce951e647b2fbfe8dfc8e5	0	0	0	0	0	0	0	0	0	0	0	0	0	0	0	0	0	0	0	0	0	0	0	0	0	0	32	Bacteria	Bacteroidota	Bacteroidia	Bacteroidales	Prevotellaceae	Prevotellaceae NK3B31 group	uncultured bacterium
2594c9b2466b220b1102d46eed2eb0c5	0	0	0	0	0	0	0	0	0	0	0	0	0	0	0	0	0	0	0	0	0	0	0	0	0	0	32	Bacteria	Firmicutes	Clostridia	Christensenellales	Christensenellaceae	Christensenellaceae R-7 group	uncultured bacterium
1da7fd27c61bbcc97bb015f59f4a5831	0	0	0	0	0	0	0	0	32	0	0	0	0	0	0	0	0	0	0	0	0	0	0	0	0	0	0	Bacteria	Bacteroidota	Bacteroidia	Bacteroidales	Rikenellaceae	Rikenellaceae RC9 gut group	uncultured bacterium
ff5100ee7a82616ac297c7d7a9d47028	0	32	0	0	0	0	0	0	0	0	0	0	0	0	0	0	0	0	0	0	0	0	0	0	0	0	0	Bacteria	Bacteroidota	Bacteroidia	Bacteroidales	Prevotellaceae	Prevotella	uncultured bacterium
824e9c8095108001011620cbc2dc38d6	0	32	0	0	0	0	0	0	0	0	0	0	0	0	0	0	0	0	0	0	0	0	0	0	0	0	0	Bacteria	Bacteroidota	Bacteroidia	Bacteroidales	Prevotellaceae	Prevotella	uncultured bacterium
8cb413f6c3231d62cc17c065cc30cc3c	0	0	0	0	0	0	0	0	0	31	0	0	0	0	0	0	0	0	0	0	0	0	0	0	0	0	0	Bacteria	Bacteroidota	Bacteroidia	Bacteroidales	Muribaculaceae	Muribaculaceae	uncultured bacterium
6ccf23525a645b005c08bd744e8630fe	0	0	0	0	0	0	0	0	0	31	0	0	0	0	0	0	0	0	0	0	0	0	0	0	0	0	0	Bacteria	Bacteroidota	Bacteroidia	Bacteroidales	Bacteroidaceae	Bacteroides	uncultured bacterium
9ef74592675040125ba12b82f1ef010d	0	0	0	0	0	0	0	0	0	31	0	0	0	0	0	0	0	0	0	0	0	0	0	0	0	0	0	Bacteria	Bacteroidota	Bacteroidia	Bacteroidales	Rikenellaceae	Rikenellaceae RC9 gut group	uncultured bacterium
6dc9a4225ef704d649266a5754b06f27	0	0	0	0	0	0	0	0	0	31	0	0	0	0	0	0	0	0	0	0	0	0	0	0	0	0	0	Bacteria	Firmicutes	Clostridia	Oscillospirales	Butyricicoccaceae	UCG-008	uncultured bacterium
5c042dbd34ecf350c10e99ea2acb0185	0	0	0	0	0	0	0	0	0	0	0	0	0	0	0	0	0	0	0	0	0	31	0	0	0	0	0	Bacteria	Verrucomicrobiota	Verrucomicrobiae	Verrucomicrobiales	Akkermansiaceae	Akkermansia	uncultured bacterium
0b6ff3bfef62e2b6e0078ef38b57632e	0	0	0	0	0	0	0	0	0	0	31	0	0	0	0	0	0	0	0	0	0	0	0	0	0	0	0	Bacteria	Planctomycetota	Planctomycetes	Pirellulales	Pirellulaceae	p-1088-a5 gut group	uncultured bacterium
0852c22a8aab3dd405876169031c9817	0	0	0	31	0	0	0	0	0	0	0	0	0	0	0	0	0	0	0	0	0	0	0	0	0	0	0	Bacteria	Bacteroidota	Bacteroidia	Bacteroidales	Muribaculaceae	Muribaculaceae	uncultured bacterium
bc20b4ae5a96b03c98e95b405d49e85d	0	0	0	0	0	0	0	0	0	0	0	0	0	0	0	0	0	0	0	0	0	0	31	0	0	0	0	Bacteria	Bacteroidota	Bacteroidia	Bacteroidales	Tannerellaceae	Parabacteroides	uncultured bacterium
77a6cca4e85d9f6cc4327ea1f14bd2b4	0	0	0	0	0	0	0	0	0	0	0	31	0	0	0	0	0	0	0	0	0	0	0	0	0	0	0	Bacteria	Firmicutes	Clostridia	Monoglobales	Monoglobaceae	Monoglobus	uncultured bacterium
dec45d015c6f5cb2b366225cd9df2c5d	0	0	0	0	0	0	0	0	0	0	0	0	0	0	0	0	0	0	0	0	0	0	0	31	0	0	0	Bacteria	Planctomycetota	Planctomycetes	Pirellulales	Pirellulaceae	p-1088-a5 gut group	uncultured bacterium
31e4fa381f2e7a397247930bc7f349ca	0	0	0	0	0	31	0	0	0	0	0	0	0	0	0	0	0	0	0	0	0	0	0	0	0	0	0	Bacteria	Bacteroidota	Bacteroidia	Bacteroidales	Paludibacteraceae	uncultured	uncultured bacterium
70da6067dfda1046deba13f20486ddb1	0	0	0	0	0	0	0	0	0	0	0	0	31	0	0	0	0	0	0	0	0	0	0	0	0	0	0	Bacteria	Firmicutes	Clostridia	Oscillospirales	UCG-010	UCG-010	uncultured bacterium
c17bf1d5b13acd2dcb260a13336476b6	0	0	0	0	0	0	0	0	0	0	0	0	31	0	0	0	0	0	0	0	0	0	0	0	0	0	0	Bacteria	Firmicutes	Clostridia	Oscillospirales	UCG-010	UCG-010	uncultured bacterium
f5fb4df275f67981b37f4391e55b6014	0	0	0	0	0	0	0	0	0	0	0	0	0	31	0	0	0	0	0	0	0	0	0	0	0	0	0	Bacteria	Bacteroidota	Bacteroidia	Bacteroidales	Tannerellaceae	Parabacteroides	uncultured bacterium
062ad6615531b65eed10184ee0e2c8d6	0	0	0	0	0	0	0	0	0	0	0	0	0	18	0	0	0	0	0	0	0	0	0	0	0	0	13	Bacteria	Bacteroidota	Bacteroidia	Bacteroidales	Rikenellaceae	Rikenellaceae RC9 gut group	uncultured bacterium
0352984a0ab91f67decfc89b2e000037	0	0	0	0	0	0	0	0	0	0	0	0	0	0	0	0	0	0	0	0	0	0	0	0	31	0	0	Bacteria	Firmicutes	Clostridia	Lachnospirales	Lachnospiraceae	Lachnospiraceae UCG-007	uncultured bacterium
07f4afc0002945140125b9d920711248	0	0	0	0	0	0	0	31	0	0	0	0	0	0	0	0	0	0	0	0	0	0	0	0	0	0	0	Bacteria	Firmicutes	Clostridia	Oscillospirales	Oscillospiraceae	UCG-005	uncultured bacterium
1dc799c2857076df2dd007cc7169df0d	0	0	0	0	0	0	0	0	0	0	0	0	0	0	0	0	31	0	0	0	0	0	0	0	0	0	0	Bacteria	Bacteroidota	Bacteroidia	Bacteroidales	Muribaculaceae	Muribaculaceae	uncultured bacterium
7970307f985a40eb4a05ff0f2fed24c8	0	0	0	0	0	0	0	0	13	0	0	0	0	0	0	0	18	0	0	0	0	0	0	0	0	0	0	Bacteria	Planctomycetota	Planctomycetes	Pirellulales	Pirellulaceae	p-1088-a5 gut group	uncultured bacterium
7167c4d247f0f4440a3b9e9f0ca7743b	0	0	0	0	0	0	0	0	0	0	0	0	0	0	0	0	0	31	0	0	0	0	0	0	0	0	0	Bacteria	Firmicutes	Clostridia	Oscillospirales	UCG-010	UCG-010	uncultured bacterium
79faf21165309210db860d38f92e8461	0	0	0	0	0	0	0	0	0	0	0	0	0	0	0	0	0	31	0	0	0	0	0	0	0	0	0	Bacteria	Planctomycetota	Planctomycetes	Pirellulales	Pirellulaceae	p-1088-a5 gut group	uncultured bacterium
fd3d65916cff61cfd74ad47099177ef2	0	0	0	0	0	0	0	0	31	0	0	0	0	0	0	0	0	0	0	0	0	0	0	0	0	0	0	Bacteria	Bacteroidota	Bacteroidia	Bacteroidales	Tannerellaceae	Parabacteroides	uncultured bacterium
ab9cb115d1089ddcd79ef065f0c3c3c6	0	0	0	0	0	0	0	0	31	0	0	0	0	0	0	0	0	0	0	0	0	0	0	0	0	0	0	Bacteria	Firmicutes	Clostridia	Oscillospirales	UCG-010	UCG-010	uncultured bacterium
930376daba36f9602ed5a698b38704c9	0	0	0	0	0	0	0	0	0	0	0	0	0	0	0	0	0	0	0	0	31	0	0	0	0	0	0	Bacteria	Bacteroidota	Bacteroidia	Bacteroidales	Muribaculaceae	Muribaculaceae	uncultured bacterium
a6cd77338f1a2bba8008824e16d6b43f	0	0	0	0	0	0	0	0	0	0	0	0	0	0	0	0	0	0	30	0	0	0	0	0	0	0	0	Bacteria	Firmicutes	Clostridia	Oscillospirales	Butyricicoccaceae	UCG-009	uncultured bacterium
0f44faf59a4926c015ba34b031f4bf6e	0	0	0	0	0	0	0	0	0	30	0	0	0	0	0	0	0	0	0	0	0	0	0	0	0	0	0	Bacteria	Firmicutes	Bacilli	Erysipelotrichales	Erysipelotrichaceae	uncultured	uncultured bacterium
fd0db1fe99b351fd4d846ed746bb8656	0	0	0	0	0	0	0	0	0	0	0	0	0	0	0	0	0	0	0	0	0	30	0	0	0	0	0	Bacteria	Bacteroidota	Bacteroidia	Bacteroidales	Tannerellaceae	Parabacteroides	uncultured bacterium
67fddf23c85e8f7e9159d471dc7e0c74	0	0	0	0	0	0	0	0	0	0	0	0	0	0	0	0	0	0	0	0	0	30	0	0	0	0	0	Bacteria	Bacteroidota	Bacteroidia	Bacteroidales	Muribaculaceae	Muribaculaceae	uncultured bacterium
911a6f8907c955efd5bd919224c2dc49	0	0	0	3	0	0	7	0	0	0	0	0	0	0	0	18	0	0	0	0	0	2	0	0	0	0	0	Bacteria	Bacteroidota	Bacteroidia	Bacteroidales	p-251-o5	p-251-o5	uncultured bacterium
09ec3e93734575007481a440f49188b3	0	0	0	0	0	0	0	0	0	0	30	0	0	0	0	0	0	0	0	0	0	0	0	0	0	0	0	Bacteria	Firmicutes	Clostridia	Oscillospirales	Butyricicoccaceae	UCG-009	uncultured bacterium
46962d501471b935d9135bcfb77416e2	0	0	0	0	10	0	0	0	0	0	0	0	0	0	0	0	0	20	0	0	0	0	0	0	0	0	0	Bacteria	Firmicutes	Bacilli	Erysipelotrichales	Erysipelatoclostridiaceae	UCG-004	uncultured bacterium
5b76fed68ea8c321dfa5ce3b79b0fe13	0	0	0	0	0	0	0	0	0	0	0	0	0	0	0	0	0	0	0	0	0	0	0	30	0	0	0	Bacteria	Firmicutes	Clostridia	Oscillospirales	Oscillospiraceae	Oscillospira	uncultured bacterium
5cd7228b22def7299b839a38649c9f19	0	0	0	0	0	0	0	0	0	0	0	0	0	0	0	0	0	0	0	0	0	0	0	30	0	0	0	Bacteria	Spirochaetota	Spirochaetia	Spirochaetales	Spirochaetaceae	Treponema	uncultured bacterium
a10a9e130621634cf1f2fd2559236472	0	0	0	0	0	30	0	0	0	0	0	0	0	0	0	0	0	0	0	0	0	0	0	0	0	0	0	Bacteria	Bacteroidota	Bacteroidia	Bacteroidales	Prevotellaceae	Prevotellaceae UCG-001	uncultured bacterium
2d6887b6e692fff629cbffcf7d3ac298	0	0	0	0	0	0	0	0	0	0	0	0	30	0	0	0	0	0	0	0	0	0	0	0	0	0	0	Bacteria	Bacteroidota	Bacteroidia	Bacteroidales	Tannerellaceae	Parabacteroides	uncultured bacterium
57332150e696244dd416b54bb5be0ba7	0	0	0	0	0	0	30	0	0	0	0	0	0	0	0	0	0	0	0	0	0	0	0	0	0	0	0	Bacteria	Bacteroidota	Bacteroidia	Bacteroidales	Prevotellaceae	Prevotellaceae UCG-001	uncultured bacterium
0b79343eabf947c7407440abc6ce93f3	0	0	0	0	0	0	0	30	0	0	0	0	0	0	0	0	0	0	0	0	0	0	0	0	0	0	0	Bacteria	Firmicutes	Clostridia	Christensenellales	Christensenellaceae	Christensenellaceae R-7 group	uncultured bacterium
52cd4c3cc9210707e87658e0285ab865	0	0	0	0	0	0	0	0	0	0	0	0	0	0	0	0	0	30	0	0	0	0	0	0	0	0	0	Bacteria	Firmicutes	Clostridia	Oscillospirales	[Eubacterium] coprostanoligenes group	[Eubacterium] coprostanoligenes group	uncultured bacterium
11398bb367abba210909062a3e9b5b1d	0	0	0	0	0	0	0	0	30	0	0	0	0	0	0	0	0	0	0	0	0	0	0	0	0	0	0	Bacteria	Firmicutes	Clostridia	Lachnospirales	Lachnospiraceae	Lachnospiraceae NK4B4 group	uncultured bacterium
b71e02da3d2d0c2abab90c2bbc248cec	0	0	0	0	0	0	0	0	0	0	0	0	0	0	0	0	0	0	29	0	0	0	0	0	0	0	0	Bacteria	Bacteroidota	Bacteroidia	Bacteroidales	Muribaculaceae	Muribaculaceae	uncultured bacterium
ecd96451df7a16110f97c734617ca57f	0	0	0	0	0	0	0	0	0	0	0	0	13	0	0	0	0	0	16	0	0	0	0	0	0	0	0	Bacteria	Bacteroidota	Bacteroidia	Bacteroidales	Prevotellaceae	Prevotellaceae NK3B31 group	uncultured bacterium
62cbaf0944fbb2623c2e7e37e858fb55	0	0	0	0	0	0	0	0	0	0	0	0	0	0	0	0	0	0	0	0	0	29	0	0	0	0	0	Bacteria	Firmicutes	Clostridia	Oscillospirales	Oscillospiraceae	Oscillospira	uncultured bacterium
02a4375c7dd5e2463a9e3ded778f63e3	0	0	0	0	0	0	0	0	0	0	11	0	0	0	0	0	0	0	0	8	0	0	0	0	0	10	0	Bacteria	Actinobacteriota	Coriobacteriia	Coriobacteriales	Eggerthellaceae	uncultured	uncultured bacterium
d6a6077152a543010927f5d394558567	0	0	0	29	0	0	0	0	0	0	0	0	0	0	0	0	0	0	0	0	0	0	0	0	0	0	0	Bacteria	Firmicutes	Clostridia	Christensenellales	Christensenellaceae	Christensenellaceae R-7 group	uncultured bacterium
abc2806d952605edfbfd64598bcfe762	0	0	0	0	29	0	0	0	0	0	0	0	0	0	0	0	0	0	0	0	0	0	0	0	0	0	0	Bacteria	Bacteroidota	Bacteroidia	Bacteroidales	Rikenellaceae	Rikenellaceae RC9 gut group	uncultured bacterium
e3ffb59467cfecd0537e3aa49de1eb1f	0	0	0	0	0	29	0	0	0	0	0	0	0	0	0	0	0	0	0	0	0	0	0	0	0	0	0	Bacteria	Bacteroidota	Bacteroidia	Bacteroidales	Prevotellaceae	Prevotella	uncultured bacterium
5325378db0bc7757c2e691c356ea31cd	0	0	0	0	0	0	0	0	0	0	0	0	0	0	0	0	0	0	0	29	0	0	0	0	0	0	0	Bacteria	Bacteroidota	Bacteroidia	Bacteroidales	Prevotellaceae	Alloprevotella	uncultured bacterium
42a2288e9cd8ce4ae2ff7021abba5c72	0	0	0	0	0	0	0	0	0	0	0	0	29	0	0	0	0	0	0	0	0	0	0	0	0	0	0	Bacteria	Firmicutes	Clostridia	Clostridia UCG-014	Clostridia UCG-014	Clostridia UCG-014	uncultured bacterium
72c8f1c937c213f18b54b7ad97a33d5e	0	0	0	0	0	0	0	0	0	0	0	0	29	0	0	0	0	0	0	0	0	0	0	0	0	0	0	Bacteria	Bacteroidota	Bacteroidia	Bacteroidales	Prevotellaceae	Prevotella	uncultured bacterium
0b93b31b4e18f324d14e35f3edad217e	0	0	0	0	0	0	0	0	0	0	0	0	29	0	0	0	0	0	0	0	0	0	0	0	0	0	0	Bacteria	Firmicutes	Clostridia	Oscillospirales	Ruminococcaceae	uncultured	uncultured bacterium
98ccda89f412023ad625247eb25c88bf	0	0	0	0	0	0	0	0	0	0	0	0	0	29	0	0	0	0	0	0	0	0	0	0	0	0	0	Bacteria	Bacteroidota	Bacteroidia	Bacteroidales	Prevotellaceae	Prevotellaceae NK3B31 group	uncultured bacterium
f5ebb2769187b7da8903c5e9d135df67	0	0	0	0	0	0	0	0	0	0	0	0	0	0	0	0	0	0	0	0	0	0	0	0	29	0	0	Bacteria	Firmicutes	Clostridia	Oscillospirales	Oscillospiraceae	Oscillospira	uncultured bacterium
9c7897783940d137d0b16dbe9977c834	0	0	0	0	0	0	0	0	0	0	0	0	0	0	0	29	0	0	0	0	0	0	0	0	0	0	0	Bacteria	Firmicutes	Bacilli	Erysipelotrichales	Erysipelotrichaceae	uncultured	uncultured bacterium
7259b6097149dd2360657989b2ec9a70	0	0	0	0	0	0	0	29	0	0	0	0	0	0	0	0	0	0	0	0	0	0	0	0	0	0	0	Bacteria	Firmicutes	Clostridia	Lachnospirales	Lachnospiraceae	Lachnospiraceae UCG-001	uncultured bacterium
cfec52606f5fdbba8d58ff943d8ca335	0	0	0	0	0	0	0	29	0	0	0	0	0	0	0	0	0	0	0	0	0	0	0	0	0	0	0	Bacteria	Bacteroidota	Bacteroidia	Bacteroidales	Paludibacteraceae	uncultured	uncultured bacterium
d9f0a6b15dedc51fd0c442c80ce6a912	0	0	0	0	0	0	0	0	0	0	0	0	0	0	0	0	0	0	0	0	0	0	0	0	0	29	0	Bacteria	Bacteroidota	Bacteroidia	Bacteroidales	Muribaculaceae	Muribaculaceae	uncultured bacterium
9072c88906cb210dcee726613f350abf	0	0	0	0	0	0	0	0	0	0	0	0	0	0	0	0	29	0	0	0	0	0	0	0	0	0	0	Bacteria	Actinobacteriota	Coriobacteriia	Coriobacteriales	Eggerthellaceae	uncultured	uncultured bacterium
b0d6875337514e7a1c403d3764242327	0	0	0	0	0	0	0	0	0	0	0	0	0	0	0	0	0	29	0	0	0	0	0	0	0	0	0	Bacteria	Bacteroidota	Bacteroidia	Bacteroidales	Tannerellaceae	Parabacteroides	uncultured bacterium
6b338512d07e5ea978c2c874973f7189	0	0	0	0	0	0	0	0	0	0	0	0	0	0	0	0	0	29	0	0	0	0	0	0	0	0	0	Bacteria	Firmicutes	Clostridia	Christensenellales	Christensenellaceae	Christensenellaceae R-7 group	uncultured bacterium
76d5a95a6ec66b2de52e1063943d3e75	0	0	0	0	0	0	0	0	0	0	0	0	0	0	0	0	0	29	0	0	0	0	0	0	0	0	0	Bacteria	Firmicutes	Clostridia	Lachnospirales	Lachnospiraceae	Acetitomaculum	uncultured bacterium
5787e2b65a9655b4f2a013b1812c7564	0	0	0	0	0	0	0	0	0	0	0	0	0	0	0	0	0	0	0	0	29	0	0	0	0	0	0	Bacteria	Bacteroidota	Bacteroidia	Bacteroidales	Prevotellaceae	Prevotella	uncultured bacterium
4b0b80f44469fbfc7825ad491bba0114	0	0	0	0	0	0	0	0	0	0	0	0	0	0	0	0	0	0	28	0	0	0	0	0	0	0	0	Bacteria	Elusimicrobiota	Elusimicrobia	Elusimicrobiales	Elusimicrobiaceae	Elusimicrobium	uncultured bacterium
f1d718d7a13bda899a64bdda007af88e	0	0	0	0	0	0	0	0	0	0	0	0	0	0	0	0	0	0	28	0	0	0	0	0	0	0	0	Bacteria	Bacteroidota	Bacteroidia	Bacteroidales	Rikenellaceae	Rikenellaceae RC9 gut group	uncultured bacterium
6b3a20d98882a02991d01a999581eba2	0	0	0	8	0	0	9	0	0	0	0	0	0	6	0	0	0	0	0	0	0	5	0	0	0	0	0	Bacteria	Bacteroidota	Bacteroidia	Bacteroidales	p-251-o5	p-251-o5	uncultured bacterium
bc7981d961a8c68550fe896f64dfef84	0	0	0	28	0	0	0	0	0	0	0	0	0	0	0	0	0	0	0	0	0	0	0	0	0	0	0	Bacteria	Firmicutes	Clostridia	Oscillospirales	Butyricicoccaceae	UCG-008	uncultured bacterium
edddc1bb1878ebc2fe046f2336b506e1	0	0	0	0	28	0	0	0	0	0	0	0	0	0	0	0	0	0	0	0	0	0	0	0	0	0	0	Bacteria	Actinobacteriota	Coriobacteriia	Coriobacteriales	uncultured	uncultured	uncultured bacterium
adadf551363bc304eedb10404f926364	0	0	0	0	28	0	0	0	0	0	0	0	0	0	0	0	0	0	0	0	0	0	0	0	0	0	0	Bacteria	Bacteroidota	Bacteroidia	Bacteroidales	Prevotellaceae	Prevotellaceae UCG-003	uncultured bacterium
7fe9855ca274565f5de90f7766e67697	0	0	0	0	0	0	0	0	0	0	0	0	0	0	0	0	0	0	0	0	0	0	28	0	0	0	0	Bacteria	Bacteroidota	Bacteroidia	Bacteroidales	Muribaculaceae	Muribaculaceae	uncultured bacterium
baf6391ad8097cae6dcc894780cbbab2	0	0	0	0	0	0	0	0	0	0	0	28	0	0	0	0	0	0	0	0	0	0	0	0	0	0	0	Bacteria	Spirochaetota	Spirochaetia	Spirochaetales	Spirochaetaceae	Sphaerochaeta	uncultured bacterium
d3d5580f036bc3896b0378a26f1e767d	0	0	0	0	0	0	0	0	0	0	0	0	0	0	0	0	0	0	0	0	0	0	0	28	0	0	0	Bacteria	Bacteroidota	Bacteroidia	Bacteroidales	Tannerellaceae	Parabacteroides	uncultured bacterium
abbc2e423dbf76fa96ffc61bc89d6c68	0	0	0	0	0	28	0	0	0	0	0	0	0	0	0	0	0	0	0	0	0	0	0	0	0	0	0	Bacteria	Firmicutes	Negativicutes	Veillonellales-Selenomonadales	Selenomonadaceae	Quinella	uncultured bacterium
ae0630b40db696e37481eaf664d54746	0	0	0	0	0	0	0	0	0	0	0	0	0	0	0	0	0	0	0	28	0	0	0	0	0	0	0	Bacteria	Bacteroidota	Bacteroidia	Bacteroidales	F082	F082	uncultured bacterium
62c562246aa3968aa23fa2562aa29276	0	0	0	0	0	0	0	0	0	0	0	0	0	28	0	0	0	0	0	0	0	0	0	0	0	0	0	Bacteria	Firmicutes	Clostridia	Oscillospirales	UCG-010	UCG-010	uncultured bacterium
35a643c2fefc7305615eca9ac521966b	0	0	0	0	0	0	28	0	0	0	0	0	0	0	0	0	0	0	0	0	0	0	0	0	0	0	0	Bacteria	Bacteroidota	Bacteroidia	Bacteroidales	Prevotellaceae	Prevotella	uncultured bacterium
8b0a2102d209640673042716d50c38db	0	0	0	0	0	0	28	0	0	0	0	0	0	0	0	0	0	0	0	0	0	0	0	0	0	0	0	Bacteria	Bacteroidota	Bacteroidia	Bacteroidales	Prevotellaceae	Prevotellaceae UCG-004	uncultured bacterium
7f98b830f3fff823a5ab7c7b321e8b12	0	0	0	0	0	0	0	0	0	0	0	0	0	0	0	0	0	0	0	0	0	0	0	0	28	0	0	Bacteria	Firmicutes	Clostridia	Christensenellales	Christensenellaceae	Christensenellaceae R-7 group	uncultured bacterium
a6ef67a3745657da26d80dcd5596985d	0	0	0	0	0	0	0	19	0	0	0	0	0	0	0	0	0	0	0	0	0	0	0	0	9	0	0	Bacteria	Bacteroidota	Bacteroidia	Bacteroidales	Rikenellaceae	Rikenellaceae RC9 gut group	uncultured bacterium
da610ff73eff03826fcf1e785cd63029	0	0	0	0	0	0	0	0	0	0	0	0	0	0	0	0	28	0	0	0	0	0	0	0	0	0	0	Bacteria	Bacteroidota	Bacteroidia	Bacteroidales	Prevotellaceae	Prevotella	uncultured bacterium
c15bc0bc78daf49890fb54e0535f6142	0	0	0	0	0	0	0	0	0	0	0	0	0	0	0	0	28	0	0	0	0	0	0	0	0	0	0	Bacteria	Bacteroidota	Bacteroidia	Bacteroidales	Prevotellaceae	Prevotella	uncultured bacterium
c6e9bd355f286a9e122c90926550c3cd	0	0	0	0	0	0	0	0	0	0	0	0	0	0	0	0	28	0	0	0	0	0	0	0	0	0	0	Bacteria	Firmicutes	Clostridia	Oscillospirales	UCG-010	UCG-010	uncultured bacterium
e0386c9772e10e3b93b6f79fa6c8a62d	0	0	0	0	0	0	0	0	28	0	0	0	0	0	0	0	0	0	0	0	0	0	0	0	0	0	0	Bacteria	Firmicutes	Clostridia	Oscillospirales	Butyricicoccaceae	UCG-008	uncultured bacterium
26313337df68d233a41f636f661235b7	0	0	0	0	0	0	0	0	28	0	0	0	0	0	0	0	0	0	0	0	0	0	0	0	0	0	0	Bacteria	Bacteroidota	Bacteroidia	Bacteroidales	Prevotellaceae	Alloprevotella	uncultured bacterium
ed6c6ee9658210a42e63eb454d1cc857	0	0	0	0	0	0	0	0	28	0	0	0	0	0	0	0	0	0	0	0	0	0	0	0	0	0	0	Bacteria	Bacteroidota	Bacteroidia	Bacteroidales	Rikenellaceae	Rikenellaceae RC9 gut group	uncultured bacterium
bb8baeeaecb5aa17f97780cf59482c6d	0	0	0	0	0	0	0	10	0	0	0	0	0	0	0	0	0	0	9	8	0	0	0	0	0	0	0	Bacteria	Spirochaetota	Spirochaetia	Spirochaetales	Spirochaetaceae	Treponema	uncultured bacterium
1f10668d7b992f3317ae44016099fd24	0	0	0	0	0	0	0	0	0	27	0	0	0	0	0	0	0	0	0	0	0	0	0	0	0	0	0	Bacteria	Bacteroidota	Bacteroidia	Bacteroidales	Prevotellaceae	Prevotella	uncultured bacterium
ec9313ca8704633b6772c5105ac0046b	0	0	0	0	0	0	0	0	0	0	27	0	0	0	0	0	0	0	0	0	0	0	0	0	0	0	0	Bacteria	Bacteroidota	Bacteroidia	Bacteroidales	Rikenellaceae	Rikenellaceae RC9 gut group	uncultured bacterium
a4afa16f18fbafe10a6078a988b040f1	0	0	0	19	0	0	8	0	0	0	0	0	0	0	0	0	0	0	0	0	0	0	0	0	0	0	0	Bacteria	Firmicutes	Negativicutes	Veillonellales-Selenomonadales	Selenomonadaceae	Quinella	uncultured bacterium
14db061f6ef8719926972d8beac3cb1f	0	0	0	0	27	0	0	0	0	0	0	0	0	0	0	0	0	0	0	0	0	0	0	0	0	0	0	Bacteria	Verrucomicrobiota	Kiritimatiellae	WCHB1-41	WCHB1-41	WCHB1-41	uncultured bacterium
5231f675f2c76660e994c8ce32de2b87	0	0	0	0	0	0	0	0	0	0	0	27	0	0	0	0	0	0	0	0	0	0	0	0	0	0	0	Bacteria	Firmicutes	Clostridia	Oscillospirales	UCG-010	UCG-010	uncultured bacterium
b54b026b590ac0512d8a417434313986	0	0	0	0	0	0	0	0	0	0	0	0	0	27	0	0	0	0	0	0	0	0	0	0	0	0	0	Bacteria	Bacteroidota	Bacteroidia	Bacteroidales	Tannerellaceae	Parabacteroides	uncultured bacterium
ce2297e4e84a20144823d51b145790e5	0	0	0	0	0	0	0	0	0	0	0	0	0	27	0	0	0	0	0	0	0	0	0	0	0	0	0	Bacteria	Cyanobacteria	Vampirivibrionia	Gastranaerophilales	Gastranaerophilales	Gastranaerophilales	uncultured bacterium
21250534c419c2a452892cba6fdedbc4	0	0	0	0	0	0	27	0	0	0	0	0	0	0	0	0	0	0	0	0	0	0	0	0	0	0	0	Bacteria	Firmicutes	Clostridia	Oscillospirales	Oscillospiraceae	UCG-002	uncultured bacterium
b216f747545c1560386279e7233b9549	0	0	0	0	0	0	27	0	0	0	0	0	0	0	0	0	0	0	0	0	0	0	0	0	0	0	0	Bacteria	Firmicutes	Clostridia	Oscillospirales	UCG-010	UCG-010	uncultured bacterium
5bf19198cddfc6b62366debcf17679e4	0	0	0	0	0	0	0	7	0	0	0	0	0	0	0	0	0	0	0	0	0	0	0	0	20	0	0	Bacteria	Firmicutes	Bacilli	Erysipelotrichales	Erysipelatoclostridiaceae	UCG-004	uncultured bacterium
9164463ad4d30fd882d2669da43d2edf	0	0	0	0	0	0	0	27	0	0	0	0	0	0	0	0	0	0	0	0	0	0	0	0	0	0	0	Bacteria	Elusimicrobiota	Elusimicrobia	Elusimicrobiales	Elusimicrobiaceae	Elusimicrobium	uncultured bacterium
a4c3fa9c3376f9e1679886a5e7627b9b	0	0	0	0	0	0	0	27	0	0	0	0	0	0	0	0	0	0	0	0	0	0	0	0	0	0	0	Bacteria	Bacteroidota	Bacteroidia	Bacteroidales	Prevotellaceae	Alloprevotella	uncultured bacterium
00f5dccd5236044a021dcfe96c910bba	0	0	0	0	0	0	0	0	0	0	0	0	0	0	0	0	27	0	0	0	0	0	0	0	0	0	0	Bacteria	Firmicutes	Clostridia	Oscillospirales	Butyricicoccaceae	UCG-008	uncultured bacterium
1e57877d0fc9383fa83dd04e2d23e599	0	0	0	0	0	0	0	0	0	0	0	0	0	0	0	0	27	0	0	0	0	0	0	0	0	0	0	Bacteria	Firmicutes	Clostridia	Oscillospirales	UCG-010	UCG-010	uncultured bacterium
b0d5cb346073c2942e8f4e6ef845d862	0	0	0	0	0	0	0	0	0	26	0	0	0	0	0	0	0	0	0	0	0	0	0	0	0	0	0	Bacteria	Bacteroidota	Bacteroidia	Bacteroidales	Tannerellaceae	Parabacteroides	uncultured bacterium
0cb915208081efe243157b087cf8e08c	0	0	26	0	0	0	0	0	0	0	0	0	0	0	0	0	0	0	0	0	0	0	0	0	0	0	0	Bacteria	Bacteroidota	Bacteroidia	Bacteroidales	Prevotellaceae	Prevotella	uncultured bacterium
fadff60e1b7698c15e0e196fa3118ff9	0	0	0	0	0	0	0	0	0	0	0	13	0	0	0	0	0	0	0	0	0	13	0	0	0	0	0	Bacteria	Firmicutes	Clostridia	Oscillospirales	Ruminococcaceae	Ruminococcaceae	uncultured bacterium
5ebdbd7db77035c8ffa99f063a72701e	0	0	0	0	26	0	0	0	0	0	0	0	0	0	0	0	0	0	0	0	0	0	0	0	0	0	0	Bacteria	Bacteroidota	Bacteroidia	Bacteroidales	Rikenellaceae	Rikenellaceae RC9 gut group	uncultured bacterium
fed6d9005cc198e64032ec9fd0c61f2b	0	0	0	0	0	0	0	0	0	0	0	26	0	0	0	0	0	0	0	0	0	0	0	0	0	0	0	Bacteria	Spirochaetota	Spirochaetia	Spirochaetales	Spirochaetaceae	Treponema	uncultured bacterium
8a5d68688ed4fcaa743f92b7095a97d4	0	0	0	0	0	0	0	0	0	0	0	26	0	0	0	0	0	0	0	0	0	0	0	0	0	0	0	Bacteria	Firmicutes	Clostridia	Oscillospirales	UCG-010	UCG-010	uncultured bacterium
67c39a6b80337871c330dfe97a312512	0	0	0	0	0	0	0	0	0	0	0	0	0	0	0	0	0	0	0	0	0	0	0	26	0	0	0	Bacteria	Bacteroidota	Bacteroidia	Bacteroidales	Prevotellaceae	Prevotella	uncultured bacterium
cbd8a87983359a33cc50721ea8d742b8	0	0	0	0	0	26	0	0	0	0	0	0	0	0	0	0	0	0	0	0	0	0	0	0	0	0	0	Bacteria	Bacteroidota	Bacteroidia	Bacteroidales	Prevotellaceae	Paraprevotella	uncultured bacterium
fceaaa5b609d82057e640fd86721f3b5	0	0	0	0	0	0	0	0	0	0	0	0	0	0	0	0	0	0	0	26	0	0	0	0	0	0	0	Bacteria	Bacteroidota	Bacteroidia	Bacteroidales	Bacteroidaceae	Bacteroides	uncultured bacterium
b43b550b6bb3059162cd4ba241592b16	0	0	0	0	0	0	0	0	0	0	0	0	0	0	0	0	0	0	0	26	0	0	0	0	0	0	0	Bacteria	Spirochaetota	Spirochaetia	Spirochaetales	Spirochaetaceae	Sphaerochaeta	uncultured bacterium
a340f4a81e572facef9a1471cd73b138	0	0	0	0	0	0	0	0	0	0	0	0	0	0	0	0	0	0	0	9	0	0	0	0	0	0	17	Bacteria	Bacteroidota	Bacteroidia	Bacteroidales	Prevotellaceae	Prevotellaceae UCG-004	uncultured bacterium
5e24a5abac85ec0e44c9d6ad0c1692e7	0	0	0	0	0	0	0	0	0	0	0	0	0	26	0	0	0	0	0	0	0	0	0	0	0	0	0	Bacteria	Firmicutes	Clostridia	Oscillospirales	Oscillospiraceae	UCG-005	uncultured bacterium
7c0944ad220f2c0a35b809d5ce697d32	0	0	0	0	0	0	26	0	0	0	0	0	0	0	0	0	0	0	0	0	0	0	0	0	0	0	0	Bacteria	Firmicutes	Clostridia	Oscillospirales	Butyricicoccaceae	UCG-009	uncultured bacterium
7ac29a021729a5379a10c9124ce13512	0	0	0	0	0	0	0	0	0	0	0	0	0	0	26	0	0	0	0	0	0	0	0	0	0	0	0	Bacteria	Firmicutes	Clostridia	Oscillospirales	Ruminococcaceae	uncultured	uncultured bacterium
49a0cb28d0cd3cd0e65658cf4a5f2e16	0	0	0	0	0	0	0	0	0	0	0	0	0	0	0	0	0	0	0	0	0	0	0	0	26	0	0	Bacteria	Bacteroidota	Bacteroidia	Bacteroidales	Prevotellaceae	Prevotellaceae NK3B31 group	uncultured bacterium
1ea67f285fb8fa1b8f6d74712a46dded	0	0	0	0	0	0	0	0	0	0	0	0	0	0	0	26	0	0	0	0	0	0	0	0	0	0	0	Bacteria	Firmicutes	Clostridia	Lachnospirales	Lachnospiraceae	Lachnospiraceae ND3007 group	uncultured bacterium
38869a790bc657800270106843f6b83c	0	0	0	0	0	0	0	26	0	0	0	0	0	0	0	0	0	0	0	0	0	0	0	0	0	0	0	Bacteria	Firmicutes	Clostridia	Oscillospirales	Ruminococcaceae	UCG-001	uncultured bacterium
6270491f9075cd066fe24fe228558ccc	0	0	0	0	0	0	0	26	0	0	0	0	0	0	0	0	0	0	0	0	0	0	0	0	0	0	0	Bacteria	Firmicutes	Clostridia	Lachnospirales	Lachnospiraceae	Oribacterium	uncultured bacterium
2f8594fb80d3e6693e9b008795757be7	26	0	0	0	0	0	0	0	0	0	0	0	0	0	0	0	0	0	0	0	0	0	0	0	0	0	0	Bacteria	Bacteroidota	Bacteroidia	Bacteroidales	Rikenellaceae	Rikenellaceae RC9 gut group	uncultured bacterium
8573f78f73173bea4c857003781c46a1	0	0	0	0	0	0	0	0	0	0	0	0	0	0	0	0	26	0	0	0	0	0	0	0	0	0	0	Bacteria	Firmicutes	Clostridia	Oscillospirales	[Eubacterium] coprostanoligenes group	[Eubacterium] coprostanoligenes group	uncultured bacterium
9a5759d3891647b4a20f16be4f290c34	0	0	0	0	0	0	0	0	0	0	0	0	0	0	0	0	0	0	0	0	0	0	0	0	0	0	26	Bacteria	Actinobacteriota	Coriobacteriia	Coriobacteriales	uncultured	uncultured	uncultured bacterium
20fb93a01e39af7a051d3a23f289c74d	0	0	0	0	0	0	0	0	0	0	0	0	0	0	0	0	0	0	0	0	0	0	0	0	0	0	26	Bacteria	Bacteroidota	Bacteroidia	Bacteroidales	Muribaculaceae	Muribaculaceae	uncultured bacterium
2ddacae555d5bd058bfa9cb5a22f3293	0	20	0	0	0	0	0	0	0	0	0	0	0	0	0	0	0	0	0	0	0	0	0	0	0	0	6	Bacteria	Elusimicrobiota	Elusimicrobia	Elusimicrobiales	Elusimicrobiaceae	Elusimicrobium	uncultured bacterium
7f115599529bbdd5871e31135436ff78	0	26	0	0	0	0	0	0	0	0	0	0	0	0	0	0	0	0	0	0	0	0	0	0	0	0	0	Bacteria	Bacteroidota	Bacteroidia	Bacteroidales	Paludibacteraceae	uncultured	uncultured bacterium
9c68f542fe5274ee81cf93f0bff4fb11	0	26	0	0	0	0	0	0	0	0	0	0	0	0	0	0	0	0	0	0	0	0	0	0	0	0	0	Bacteria	Bacteroidota	Bacteroidia	Bacteroidales	Prevotellaceae	Prevotella	uncultured bacterium
831df44bbb8abc6aa2ed977e1b4a23ea	0	0	0	0	0	0	0	2	0	0	0	0	0	0	0	0	0	0	4	11	0	5	0	0	0	0	3	Bacteria	Spirochaetota	Spirochaetia	Spirochaetales	Spirochaetaceae	Treponema	uncultured bacterium
906ea62fc72e6e55d8397a1a3e4297e5	0	0	0	0	0	0	0	0	0	25	0	0	0	0	0	0	0	0	0	0	0	0	0	0	0	0	0	Bacteria	Firmicutes	Clostridia	Oscillospirales	UCG-010	UCG-010	uncultured bacterium
68e6c3aecd986531312cf9d8556a091c	0	0	0	0	0	0	0	0	0	0	0	0	0	0	0	0	0	0	0	0	0	25	0	0	0	0	0	Bacteria	Bacteroidota	Bacteroidia	Bacteroidales	Prevotellaceae	Alloprevotella	uncultured bacterium
4e2cbad9b261b4cd4a98645a09bace5c	0	0	0	0	0	0	12	0	0	0	0	0	0	0	0	0	0	0	0	0	0	13	0	0	0	0	0	Bacteria	Bacteroidota	Bacteroidia	Bacteroidales	Prevotellaceae	Prevotella	uncultured bacterium
bf2599d97b5dbbbd567de3debe072d15	0	0	0	0	0	0	0	0	0	0	10	0	0	0	0	0	0	0	0	0	0	0	0	0	0	0	15	Bacteria	Bacteroidota	Bacteroidia	Bacteroidales	Prevotellaceae	Prevotellaceae NK3B31 group	uncultured bacterium
525aa83e6797037047141b9c17aae434	0	0	0	25	0	0	0	0	0	0	0	0	0	0	0	0	0	0	0	0	0	0	0	0	0	0	0	Bacteria	Firmicutes	Clostridia	Oscillospirales	[Eubacterium] coprostanoligenes group	[Eubacterium] coprostanoligenes group	uncultured bacterium
da748c16161fb8cb5ca28d4b774c5d65	0	0	0	0	0	0	0	0	0	0	0	0	0	0	0	0	0	0	0	0	0	0	25	0	0	0	0	Bacteria	Firmicutes	Clostridia	Oscillospirales	Ruminococcaceae	uncultured	uncultured bacterium
08f2a145d4b6355feb1ec7e235842688	0	0	0	0	0	0	0	0	0	0	0	8	0	2	0	8	3	0	0	0	0	0	0	0	4	0	0	Bacteria	Bacteroidota	Bacteroidia	Bacteroidales	Bacteroidales RF16 group	Bacteroidales RF16 group	uncultured bacterium
c0840d682f0c1ba59b307365554f080c	0	0	0	0	0	0	0	0	0	0	0	0	0	0	0	0	0	0	0	0	0	0	0	25	0	0	0	Bacteria	Elusimicrobiota	Elusimicrobia	Elusimicrobiales	Elusimicrobiaceae	Elusimicrobium	uncultured bacterium
4bedcbad3f8f48b31f6725e7da3e945c	0	0	0	0	0	0	0	0	0	0	0	0	0	0	0	0	0	0	0	0	0	0	0	25	0	0	0	Bacteria	Spirochaetota	Spirochaetia	Spirochaetales	Spirochaetaceae	Treponema	uncultured bacterium
a9d337861536e7f73dfc28b852562399	0	0	0	0	0	0	14	0	0	0	0	0	0	0	0	0	0	0	0	0	0	0	0	11	0	0	0	Bacteria	Bacteroidota	Bacteroidia	Bacteroidales	Bacteroidaceae	Bacteroides	uncultured bacterium
0eeb7cf1af1568c290381316b6aa8946	0	0	0	0	0	25	0	0	0	0	0	0	0	0	0	0	0	0	0	0	0	0	0	0	0	0	0	Bacteria	Bacteroidota	Bacteroidia	Bacteroidales	Prevotellaceae	Prevotella	uncultured bacterium
ffeda28326507abaf9cadabe414ba174	0	0	0	0	0	0	0	0	0	0	0	0	25	0	0	0	0	0	0	0	0	0	0	0	0	0	0	Bacteria	Bacteroidota	Bacteroidia	Bacteroidales	Prevotellaceae	Alloprevotella	uncultured bacterium
c1f38ccebc701efc2313c8da64a88518	0	0	0	0	0	0	0	0	0	0	0	0	25	0	0	0	0	0	0	0	0	0	0	0	0	0	0	Bacteria	Bacteroidota	Bacteroidia	Bacteroidales	Prevotellaceae	Prevotella	uncultured bacterium
caac02ecbd4917ab49cf72594afdb024	0	0	0	0	0	0	25	0	0	0	0	0	0	0	0	0	0	0	0	0	0	0	0	0	0	0	0	Bacteria	Firmicutes	Clostridia	Oscillospirales	Ruminococcaceae	uncultured	uncultured bacterium
714fcaba70e37d45b00a9156ed548c31	0	0	0	0	0	0	0	25	0	0	0	0	0	0	0	0	0	0	0	0	0	0	0	0	0	0	0	Bacteria	Bacteroidota	Bacteroidia	Bacteroidales	Prevotellaceae	Prevotellaceae UCG-003	uncultured bacterium
31b25e3371d633aef63620435a064acb	25	0	0	0	0	0	0	0	0	0	0	0	0	0	0	0	0	0	0	0	0	0	0	0	0	0	0	Bacteria	Firmicutes	Clostridia	Peptococcales	Peptococcaceae	Peptococcus	uncultured bacterium
ebd5f3f7e97292c89acfeed45fe1025a	25	0	0	0	0	0	0	0	0	0	0	0	0	0	0	0	0	0	0	0	0	0	0	0	0	0	0	Bacteria	Planctomycetota	Planctomycetes	Pirellulales	Pirellulaceae	p-1088-a5 gut group	uncultured bacterium
b23a36ff54267a9c4b385e6adf881831	0	0	0	0	0	0	0	0	0	0	0	0	0	0	0	0	25	0	0	0	0	0	0	0	0	0	0	Bacteria	Firmicutes	Clostridia	Clostridia vadinBB60 group	Clostridia vadinBB60 group	Clostridia vadinBB60 group	uncultured bacterium
b953a5ea30d4490126d4a6ef934a7c3f	0	0	0	0	0	0	0	0	0	0	0	0	0	0	0	0	25	0	0	0	0	0	0	0	0	0	0	Bacteria	Firmicutes	Clostridia	Peptostreptococcales-Tissierellales	Anaerovoracaceae	Family XIII AD3011 group	uncultured bacterium
3159004322c9983c05a061fc412b3fb4	0	0	0	0	0	0	0	0	0	0	0	0	0	0	0	0	25	0	0	0	0	0	0	0	0	0	0	Bacteria	Bacteroidota	Bacteroidia	Bacteroidales	Prevotellaceae	Prevotellaceae UCG-004	uncultured bacterium
ae5cc53c2386b26d08a08683d3cb5449	0	0	0	0	0	0	0	0	0	0	0	0	0	0	0	0	0	0	0	0	0	0	0	0	0	0	25	Bacteria	Bacteroidota	Bacteroidia	Bacteroidales	Prevotellaceae	Prevotellaceae NK3B31 group	uncultured bacterium
3802a615039155dc525d21b0b3a0cc22	0	0	0	0	0	0	0	0	25	0	0	0	0	0	0	0	0	0	0	0	0	0	0	0	0	0	0	Bacteria	Firmicutes	Bacilli	Erysipelotrichales	Erysipelotrichaceae	uncultured	uncultured bacterium
98517cd798edcdc858e42d15b803d70c	0	0	0	0	0	0	0	0	0	0	0	0	0	0	0	0	0	0	24	0	0	0	0	0	0	0	0	Bacteria	Bacteroidota	Bacteroidia	Bacteroidales	Rikenellaceae	Rikenellaceae RC9 gut group	uncultured bacterium
2dea8ebf84ff07e5d3fb07c3bb30ab4a	0	0	0	0	0	0	0	0	0	0	0	0	0	0	0	0	0	0	0	0	0	24	0	0	0	0	0	Bacteria	Bacteroidota	Bacteroidia	Bacteroidales	Prevotellaceae	Prevotellaceae NK3B31 group	uncultured bacterium
e77c6974794563a305259d5680f7d338	0	0	0	0	0	0	0	0	0	0	0	0	0	0	0	0	0	0	0	0	0	24	0	0	0	0	0	Bacteria	Bacteroidota	Bacteroidia	Bacteroidales	Muribaculaceae	Muribaculaceae	uncultured bacterium
6d43b98b3fe4015f66b99fa152c76483	0	0	0	24	0	0	0	0	0	0	0	0	0	0	0	0	0	0	0	0	0	0	0	0	0	0	0	Bacteria	Bacteroidota	Bacteroidia	Bacteroidales	Prevotellaceae	Prevotellaceae NK3B31 group	uncultured bacterium
a80443a55f5a11113b4b1a095a31c0f9	0	0	0	0	0	0	0	0	0	0	0	0	0	0	0	0	0	0	0	0	0	0	24	0	0	0	0	Bacteria	Firmicutes	Clostridia	Oscillospirales	Oscillospiraceae	Oscillospira	uncultured bacterium
207ea3e32fefef9233c0dbf341202d82	0	0	0	0	0	0	0	0	0	0	0	0	0	0	0	0	0	0	0	0	0	0	24	0	0	0	0	Bacteria	Firmicutes	Clostridia	Oscillospirales	Butyricicoccaceae	UCG-009	uncultured bacterium
122a9389753618540cba210af08a4ff1	0	0	0	0	0	0	0	0	0	0	0	0	0	0	0	0	0	0	0	0	0	0	24	0	0	0	0	Bacteria	Bacteroidota	Bacteroidia	Bacteroidales	Prevotellaceae	Prevotellaceae NK3B31 group	uncultured bacterium
06b60ba883d53a1954b7bae0ecd9434b	0	0	0	0	0	0	0	0	0	0	0	24	0	0	0	0	0	0	0	0	0	0	0	0	0	0	0	Bacteria	Spirochaetota	Spirochaetia	Spirochaetales	Spirochaetaceae	Treponema	uncultured bacterium
7493e000ed21b3fe2c416c2d855e02d7	0	0	0	0	0	0	0	0	0	0	0	0	0	0	0	0	0	0	0	0	0	0	0	24	0	0	0	Bacteria	Firmicutes	Clostridia	Oscillospirales	Ruminococcaceae	Ruminococcus	uncultured bacterium
42494e7df8e2b8cdfacaddcd6538b5d6	0	0	0	0	0	0	0	0	0	0	0	0	0	0	0	0	0	0	0	0	0	0	0	24	0	0	0	Bacteria	Firmicutes	Clostridia	Lachnospirales	Lachnospiraceae	Lachnospiraceae UCG-007	uncultured bacterium
8f2b39b02cd0a28a924bfe6373c5741a	0	0	0	0	0	24	0	0	0	0	0	0	0	0	0	0	0	0	0	0	0	0	0	0	0	0	0	Bacteria	Bacteroidota	Bacteroidia	Bacteroidales	Muribaculaceae	Muribaculaceae	uncultured bacterium
2e624c06c9057022bef3c87b72c5fd6b	0	0	0	0	0	0	0	0	0	0	0	0	0	0	0	0	0	0	0	24	0	0	0	0	0	0	0	Bacteria	Spirochaetota	Spirochaetia	Spirochaetales	Spirochaetaceae	Sphaerochaeta	uncultured bacterium
e8f2599da5c60e96708b77d18c8277fe	0	0	0	0	0	0	0	0	0	0	0	0	0	0	0	0	0	0	0	24	0	0	0	0	0	0	0	Bacteria	Firmicutes	Clostridia	Oscillospirales	Ruminococcaceae	uncultured	uncultured bacterium
ebd60ad600ca83eff7d2046008f720a2	0	0	0	0	0	0	24	0	0	0	0	0	0	0	0	0	0	0	0	0	0	0	0	0	0	0	0	Bacteria	Firmicutes	Clostridia	Christensenellales	Christensenellaceae	Christensenellaceae R-7 group	uncultured bacterium
ff6c9b4aabab369ff8c7c642c761214a	0	0	0	0	0	0	0	0	8	0	0	0	0	0	16	0	0	0	0	0	0	0	0	0	0	0	0	Bacteria	Bacteroidota	Bacteroidia	Bacteroidales	Prevotellaceae	Prevotella	uncultured bacterium
d7dadc18db4896de50c84c55f034cc32	0	0	0	0	0	0	0	24	0	0	0	0	0	0	0	0	0	0	0	0	0	0	0	0	0	0	0	Bacteria	Firmicutes	Clostridia	Oscillospirales	Ruminococcaceae	uncultured	uncultured bacterium
542071a086fdc04eb90963493b34cd53	0	0	0	0	0	0	0	0	0	0	0	0	0	0	0	0	0	0	0	0	0	0	0	0	0	24	0	Bacteria	Bacteroidota	Bacteroidia	Bacteroidales	Prevotellaceae	Prevotella	uncultured bacterium
fc82e6c1da131e466966674557a29f5f	0	0	0	0	0	0	0	0	0	0	0	0	0	0	0	0	24	0	0	0	0	0	0	0	0	0	0	Bacteria	Firmicutes	Clostridia	Oscillospirales	Ruminococcaceae	UCG-001	uncultured bacterium
f789059ca30cf5a81b1e14679d86bb17	0	0	0	0	0	0	0	0	0	0	0	0	0	0	0	0	0	0	0	0	0	0	0	0	0	0	24	Bacteria	Firmicutes	Clostridia	Oscillospirales	Butyricicoccaceae	UCG-008	uncultured bacterium
3e8bc2451f10b17b9e1e2fcf52bf48b6	0	0	0	0	0	0	0	0	0	0	0	0	0	0	0	0	0	0	0	0	24	0	0	0	0	0	0	Bacteria	Firmicutes	Clostridia	Oscillospirales	Butyricicoccaceae	UCG-008	uncultured bacterium
fea1999838a25e6541824dae84097cc4	0	0	0	0	0	0	0	0	0	0	0	0	0	0	0	0	0	0	23	0	0	0	0	0	0	0	0	Bacteria	Firmicutes	Clostridia	Oscillospirales	Ruminococcaceae	UCG-001	uncultured bacterium
366b4de27b09c6850f487a154ba967a7	0	0	0	0	0	0	0	0	0	23	0	0	0	0	0	0	0	0	0	0	0	0	0	0	0	0	0	Bacteria	Firmicutes	Clostridia	Oscillospirales	UCG-010	UCG-010	uncultured bacterium
baf47eb8d265a755b3bfd6d3dda34e86	0	0	10	0	0	0	0	0	0	0	0	0	0	0	0	0	0	0	0	0	0	0	0	13	0	0	0	Bacteria	Bacteroidota	Bacteroidia	Bacteroidales	Rikenellaceae	Rikenellaceae RC9 gut group	uncultured bacterium
d93edf1bdf148e93d9a6f845b5d458c3	0	0	0	0	0	0	0	0	0	0	0	0	0	0	0	0	0	0	0	0	0	23	0	0	0	0	0	Bacteria	Firmicutes	Clostridia	Lachnospirales	Lachnospiraceae	Cellulosilyticum	uncultured bacterium
2edd4b4b7b918fdf05c8b4a9f894cbc7	0	0	0	0	0	0	0	0	0	0	0	0	0	0	0	0	0	0	0	0	0	23	0	0	0	0	0	Bacteria	Bacteroidota	Bacteroidia	Bacteroidales	Prevotellaceae	Alloprevotella	uncultured bacterium
5e63d8f21cac82e1378ae1d1d2c51b36	0	0	0	0	0	0	0	0	0	0	0	0	0	0	0	0	0	0	0	0	0	23	0	0	0	0	0	Bacteria	Bacteroidota	Bacteroidia	Bacteroidales	Rikenellaceae	Rikenellaceae RC9 gut group	uncultured bacterium
edd68c695bec640da52ad6030b8dc331	0	0	0	0	0	0	0	0	0	0	23	0	0	0	0	0	0	0	0	0	0	0	0	0	0	0	0	Bacteria	Firmicutes	Clostridia	Lachnospirales	Lachnospiraceae	[Eubacterium] xylanophilum group	uncultured bacterium
3d75b420ec28bc2e660b36f8bd7ae35f	0	0	0	0	0	0	0	0	0	0	23	0	0	0	0	0	0	0	0	0	0	0	0	0	0	0	0	Bacteria	Bacteroidota	Bacteroidia	Bacteroidales	Prevotellaceae	Prevotellaceae NK3B31 group	uncultured bacterium
4e81c3a33ad14baebbb63b588e64ce26	0	0	0	0	0	0	0	0	0	0	0	23	0	0	0	0	0	0	0	0	0	0	0	0	0	0	0	Bacteria	Bacteroidota	Bacteroidia	Bacteroidales	Prevotellaceae	Prevotella	uncultured bacterium
85d7c9a647b9909489d56b6a7e67fca8	0	0	0	0	0	0	0	0	0	0	0	23	0	0	0	0	0	0	0	0	0	0	0	0	0	0	0	Bacteria	Proteobacteria	Alphaproteobacteria	Rickettsiales	uncultured	uncultured	uncultured bacterium
46351000dfdb5d22a5d93c9f5d65c228	0	0	0	0	0	0	0	0	0	0	0	23	0	0	0	0	0	0	0	0	0	0	0	0	0	0	0	Bacteria	Spirochaetota	Spirochaetia	Spirochaetales	Spirochaetaceae	Sphaerochaeta	uncultured bacterium
653b21ebef1be1a7aef0c3d9a9fdccc2	0	0	0	0	0	0	0	0	0	0	0	0	0	0	0	0	0	0	0	0	0	0	0	23	0	0	0	Bacteria	Bacteroidota	Bacteroidia	Bacteroidales	Rikenellaceae	Rikenellaceae RC9 gut group	uncultured bacterium
7105a4352d1f412b5e0ac2df0bd07d6e	0	0	0	0	0	0	0	0	0	0	0	0	0	0	0	0	0	0	0	23	0	0	0	0	0	0	0	Bacteria	Bacteroidota	Bacteroidia	Bacteroidales	Prevotellaceae	Prevotellaceae UCG-001	uncultured bacterium
13a18d2dfacb0f43bac6f307dea0dbdb	0	0	0	0	0	0	23	0	0	0	0	0	0	0	0	0	0	0	0	0	0	0	0	0	0	0	0	Bacteria	Firmicutes	Clostridia	Oscillospirales	Oscillospiraceae	Oscillospira	uncultured bacterium
cc074da0bc13da99f9ce84200c1e1a43	0	0	0	0	0	0	23	0	0	0	0	0	0	0	0	0	0	0	0	0	0	0	0	0	0	0	0	Bacteria	Firmicutes	Clostridia	Christensenellales	Christensenellaceae	Christensenellaceae R-7 group	uncultured bacterium
371b004d67844a400ea27e8dc95a2343	0	0	0	0	0	0	23	0	0	0	0	0	0	0	0	0	0	0	0	0	0	0	0	0	0	0	0	Bacteria	Spirochaetota	Spirochaetia	Spirochaetales	Spirochaetaceae	Treponema	uncultured bacterium
a290472ba5b953183cb9fe9b63404ce7	0	0	0	0	0	0	23	0	0	0	0	0	0	0	0	0	0	0	0	0	0	0	0	0	0	0	0	Bacteria	Firmicutes	Bacilli	Erysipelotrichales	Erysipelotrichaceae	[Anaerorhabdus] furcosa group	uncultured bacterium
e7afad763b0dcf6d3fb161065fd05127	0	0	0	0	0	0	0	0	0	0	0	0	0	0	23	0	0	0	0	0	0	0	0	0	0	0	0	Bacteria	Bacteroidota	Bacteroidia	Bacteroidales	Prevotellaceae	Prevotellaceae NK3B31 group	uncultured bacterium
486d9b54348edae9a00bbb03e0774f4e	0	0	0	0	0	0	0	0	0	0	0	0	0	0	23	0	0	0	0	0	0	0	0	0	0	0	0	Bacteria	Cyanobacteria	Vampirivibrionia	Gastranaerophilales	Gastranaerophilales	Gastranaerophilales	uncultured bacterium
96fca7bd3defe093510a83c3b5741351	0	0	0	0	0	0	0	0	0	0	0	0	0	0	0	0	0	0	0	0	0	0	0	0	23	0	0	Bacteria	Firmicutes	Clostridia	Oscillospirales	Ruminococcaceae	uncultured	uncultured bacterium
c57874cac5ed900285459d4f45c97228	0	0	0	0	0	0	0	0	0	0	0	0	0	0	0	23	0	0	0	0	0	0	0	0	0	0	0	Bacteria	Bacteroidota	Bacteroidia	Bacteroidales	Rikenellaceae	Rikenellaceae RC9 gut group	uncultured bacterium
9a0b0f0a070cfe363988ee50229bcbd5	0	0	0	0	0	0	0	0	0	0	0	0	0	0	0	23	0	0	0	0	0	0	0	0	0	0	0	Bacteria	Firmicutes	Clostridia	Oscillospirales	UCG-010	UCG-010	uncultured bacterium
ab3982b0c2f50bb08592c0f78c07b986	0	0	0	0	0	0	0	23	0	0	0	0	0	0	0	0	0	0	0	0	0	0	0	0	0	0	0	Bacteria	Firmicutes	Clostridia	Oscillospirales	Ruminococcaceae	uncultured	uncultured bacterium
c0996986de692dc0c65d9273a0ccbacb	0	0	0	0	0	0	0	0	0	0	0	0	0	0	0	0	23	0	0	0	0	0	0	0	0	0	0	Bacteria	Firmicutes	Negativicutes	Veillonellales-Selenomonadales	Selenomonadaceae	Quinella	uncultured bacterium
c80d959d493ad06eebc407e83774ae0b	0	0	0	0	0	0	0	0	23	0	0	0	0	0	0	0	0	0	0	0	0	0	0	0	0	0	0	Bacteria	Bacteroidota	Bacteroidia	Bacteroidales	Prevotellaceae	Prevotella	uncultured bacterium
6dd9e7c921b49ec6bb497994d7b5c869	0	23	0	0	0	0	0	0	0	0	0	0	0	0	0	0	0	0	0	0	0	0	0	0	0	0	0	Bacteria	Bacteroidota	Bacteroidia	Bacteroidales	Rikenellaceae	Rikenellaceae RC9 gut group	uncultured bacterium
a2261942b04389d20e9c6a026d7b1726	0	0	0	0	0	0	0	0	0	0	0	0	0	0	0	0	0	0	22	0	0	0	0	0	0	0	0	Bacteria	Actinobacteriota	Coriobacteriia	Coriobacteriales	Eggerthellaceae	uncultured	uncultured bacterium
163118acaf0a2946a9fea85d671723fd	0	0	0	0	0	0	0	0	0	22	0	0	0	0	0	0	0	0	0	0	0	0	0	0	0	0	0	Bacteria	Firmicutes	Clostridia	Christensenellales	Christensenellaceae	Christensenellaceae R-7 group	uncultured bacterium
b4a0ba329fd27ffc62716aa8e9abfffb	0	0	22	0	0	0	0	0	0	0	0	0	0	0	0	0	0	0	0	0	0	0	0	0	0	0	0	Bacteria	Bacteroidota	Bacteroidia	Bacteroidales	Bacteroidaceae	Bacteroides	uncultured bacterium
465fed8906d4ffee8f0de6898ce08dba	0	0	22	0	0	0	0	0	0	0	0	0	0	0	0	0	0	0	0	0	0	0	0	0	0	0	0	Bacteria	Spirochaetota	Spirochaetia	Spirochaetales	Spirochaetaceae	Treponema	uncultured bacterium
71b718dcc13f6cdd01ca0f34710fabe4	0	0	0	0	0	0	0	0	0	0	22	0	0	0	0	0	0	0	0	0	0	0	0	0	0	0	0	Bacteria	Bacteroidota	Bacteroidia	Bacteroidales	Prevotellaceae	Prevotellaceae NK3B31 group	uncultured bacterium
baf19f60b34f1f89edcd3e6f5f03648a	0	0	0	0	0	0	0	0	0	0	10	0	0	0	0	0	12	0	0	0	0	0	0	0	0	0	0	Bacteria	Proteobacteria	Alphaproteobacteria	Rickettsiales	uncultured	uncultured	uncultured bacterium
2615750b63e4b7de2b713dbaf7adffb4	0	0	0	0	0	0	0	0	0	0	0	0	0	0	0	0	0	0	0	0	0	0	22	0	0	0	0	Bacteria	Bacteroidota	Bacteroidia	Bacteroidales	Prevotellaceae	Alloprevotella	uncultured bacterium
92394817a117c0e61d27616e821276cc	0	0	0	0	0	0	0	0	0	0	0	22	0	0	0	0	0	0	0	0	0	0	0	0	0	0	0	Bacteria	Firmicutes	Clostridia	Peptostreptococcales-Tissierellales	Anaerovoracaceae	Family XIII AD3011 group	uncultured bacterium
db8e015690bab34ec39863dd785ef794	0	0	0	0	0	0	0	0	0	0	0	0	22	0	0	0	0	0	0	0	0	0	0	0	0	0	0	Bacteria	Firmicutes	Clostridia	Clostridia vadinBB60 group	Clostridia vadinBB60 group	Clostridia vadinBB60 group	uncultured bacterium
56b464c0aef97768c21b2073ab058cef	0	0	0	0	0	0	0	0	0	0	0	0	22	0	0	0	0	0	0	0	0	0	0	0	0	0	0	Bacteria	Firmicutes	Bacilli	Erysipelotrichales	Erysipelatoclostridiaceae	UCG-004	uncultured bacterium
3ea309ca3e6931d824b20e35bfe26201	0	0	0	0	0	0	0	0	0	0	0	0	15	0	0	0	0	0	0	0	0	0	0	0	7	0	0	Bacteria	Bacteroidota	Bacteroidia	Bacteroidales	Prevotellaceae	Prevotella	uncultured bacterium
12c61bbd2b21495ce5ad3bc401813901	0	0	0	0	0	0	0	0	0	0	0	0	0	22	0	0	0	0	0	0	0	0	0	0	0	0	0	Bacteria	Bacteroidota	Bacteroidia	Bacteroidales	Prevotellaceae	Prevotella	uncultured bacterium
2c6b0e29ce8118e1dc0f88bfea292cc1	0	0	0	0	0	0	22	0	0	0	0	0	0	0	0	0	0	0	0	0	0	0	0	0	0	0	0	Bacteria	Bacteroidota	Bacteroidia	Bacteroidales	Rikenellaceae	Rikenellaceae RC9 gut group	uncultured bacterium
4fe8c9ee3a8ff571e614b3553e10395a	0	0	0	0	0	0	8	0	0	0	0	0	0	0	0	0	0	0	0	0	0	0	0	0	0	14	0	Bacteria	Bacteroidota	Bacteroidia	Bacteroidales	Muribaculaceae	Muribaculaceae	uncultured bacterium
cf74d33c46dc57764f37498c0c59252c	0	0	0	0	0	0	0	0	0	0	0	0	0	0	22	0	0	0	0	0	0	0	0	0	0	0	0	Bacteria	Bacteroidota	Bacteroidia	Bacteroidales	Prevotellaceae	Prevotella	uncultured bacterium
ecc0106ce1b1f76fffc98a02e8a29260	0	0	0	0	0	0	0	0	0	0	0	0	0	0	0	0	0	0	0	0	0	0	0	0	22	0	0	Bacteria	Bacteroidota	Bacteroidia	Bacteroidales	Rikenellaceae	Rikenellaceae RC9 gut group	uncultured bacterium
65d7a6b0d482ebc8d532ce8bbe6dab59	0	0	0	0	0	0	0	0	0	0	0	0	0	0	0	22	0	0	0	0	0	0	0	0	0	0	0	Bacteria	Firmicutes	Clostridia	Oscillospirales	Ruminococcaceae	uncultured	uncultured bacterium
1ef822f13ad0a5104a6eefb6bd2f4a18	0	0	0	0	0	0	0	22	0	0	0	0	0	0	0	0	0	0	0	0	0	0	0	0	0	0	0	Bacteria	Firmicutes	Bacilli	Erysipelotrichales	Erysipelotrichaceae	uncultured	uncultured bacterium
5e61f5b8952f3e4ac1eb4ccda8d5adcf	0	0	0	0	0	0	0	0	0	0	0	0	0	0	0	0	0	0	0	0	0	0	0	0	0	22	0	Bacteria	Spirochaetota	Spirochaetia	Spirochaetales	Spirochaetaceae	Sphaerochaeta	uncultured bacterium
d0bf10fc8eaccd31b3edd769dde44c7b	22	0	0	0	0	0	0	0	0	0	0	0	0	0	0	0	0	0	0	0	0	0	0	0	0	0	0	Bacteria	Bacteroidota	Bacteroidia	Bacteroidales	Muribaculaceae	Muribaculaceae	uncultured bacterium
a4692d7f69547dab277ec8db40905d2d	0	0	0	0	0	0	0	0	0	0	0	0	0	0	0	0	22	0	0	0	0	0	0	0	0	0	0	Bacteria	Firmicutes	Clostridia	Oscillospirales	Oscillospiraceae	UCG-002	uncultured bacterium
02f20ff427a4b351a2d45b61e99271fa	0	0	0	0	0	0	0	0	0	0	0	0	0	0	0	0	22	0	0	0	0	0	0	0	0	0	0	Bacteria	Bacteroidota	Bacteroidia	Bacteroidales	Prevotellaceae	Prevotella	uncultured bacterium
d78de141b951f110eb9c57f759485628	0	0	0	0	0	0	0	0	0	0	0	0	0	0	0	0	0	0	0	0	0	0	0	0	0	0	22	Bacteria	Firmicutes	Clostridia	Oscillospirales	Butyricicoccaceae	UCG-009	uncultured bacterium
69e6df9cc7d4a549fa2beb321797c06f	0	0	0	0	0	0	0	0	0	0	0	0	0	0	0	0	0	0	0	0	0	0	0	0	0	0	22	Bacteria	Spirochaetota	Spirochaetia	Spirochaetales	Spirochaetaceae	Sphaerochaeta	uncultured bacterium
954eb31ea150f0c387a461252bf3b591	0	0	0	0	0	0	0	0	0	0	0	0	0	0	0	0	0	0	0	0	0	0	0	0	0	0	22	Bacteria	Firmicutes	Clostridia	Oscillospirales	UCG-010	UCG-010	uncultured bacterium
f8fbeb5d114afdf4676db88102e153c6	0	0	0	0	0	0	0	0	0	0	0	0	0	0	0	0	0	22	0	0	0	0	0	0	0	0	0	Bacteria	Firmicutes	Bacilli	Acholeplasmatales	Acholeplasmataceae	Anaeroplasma	uncultured bacterium
7789eb7dd3a979977ac7fc1f0ea25c58	0	0	0	0	0	0	0	0	0	0	0	0	0	0	0	0	0	22	0	0	0	0	0	0	0	0	0	Bacteria	Bacteroidota	Bacteroidia	Bacteroidales	Muribaculaceae	Muribaculaceae	uncultured bacterium
f61c32f8987a8f27ffde54c51f995df8	0	22	0	0	0	0	0	0	0	0	0	0	0	0	0	0	0	0	0	0	0	0	0	0	0	0	0	Bacteria	Bacteroidota	Bacteroidia	Bacteroidales	Prevotellaceae	Prevotella	uncultured bacterium
5857dd1876b527a5ce44a09ad2bfe3e5	0	0	0	0	0	0	0	0	0	0	0	0	0	0	0	0	0	0	21	0	0	0	0	0	0	0	0	Bacteria	Firmicutes	Clostridia	Oscillospirales	[Eubacterium] coprostanoligenes group	[Eubacterium] coprostanoligenes group	uncultured bacterium
998fc15f049c5b9b00c03daa92d32f08	0	0	0	0	0	0	0	0	0	0	0	0	0	0	0	0	0	0	21	0	0	0	0	0	0	0	0	Bacteria	Bacteroidota	Bacteroidia	Bacteroidales	Muribaculaceae	Muribaculaceae	uncultured bacterium
c44eb3721d334dc61f4e1d78fb4f9e6d	0	0	0	0	0	0	0	0	0	0	0	0	0	0	0	0	0	0	21	0	0	0	0	0	0	0	0	Bacteria	Firmicutes	Clostridia	Monoglobales	Monoglobaceae	Monoglobus	uncultured bacterium
9b2f6606edebae0bc66d65cfdc6c2ab1	0	0	0	0	0	0	0	0	0	0	0	0	0	0	0	0	0	0	21	0	0	0	0	0	0	0	0	Bacteria	Bacteroidota	Bacteroidia	Bacteroidales	Rikenellaceae	Rikenellaceae RC9 gut group	uncultured bacterium
cd2c839d5f4943bcf3b18304a02adf44	0	0	0	0	0	0	0	0	0	0	0	0	0	0	0	0	0	0	0	0	0	21	0	0	0	0	0	Bacteria	Bacteroidota	Bacteroidia	Bacteroidales	Prevotellaceae	Alloprevotella	uncultured bacterium
68dfbfadadcf4a52e8474d64fe2c9c41	0	0	0	0	0	0	0	0	0	0	21	0	0	0	0	0	0	0	0	0	0	0	0	0	0	0	0	Bacteria	Bacteroidota	Bacteroidia	Bacteroidales	Rikenellaceae	Rikenellaceae RC9 gut group	uncultured bacterium
20663088a1430d0be4ef307c57ba0e76	0	0	0	0	0	0	0	0	0	0	21	0	0	0	0	0	0	0	0	0	0	0	0	0	0	0	0	Bacteria	Firmicutes	Bacilli	Erysipelotrichales	Erysipelotrichaceae	uncultured	uncultured bacterium
2f93681a11843f7b847f40246d6c7415	0	0	0	0	21	0	0	0	0	0	0	0	0	0	0	0	0	0	0	0	0	0	0	0	0	0	0	Bacteria	Bacteroidota	Bacteroidia	Bacteroidales	Tannerellaceae	Parabacteroides	uncultured bacterium
9a363c099ffb35ef826b0a55ae0a7bab	0	0	0	0	0	0	0	0	0	0	0	0	0	0	0	0	0	0	0	0	0	0	21	0	0	0	0	Bacteria	Bacteroidota	Bacteroidia	Bacteroidales	Prevotellaceae	Prevotellaceae NK3B31 group	uncultured bacterium
d511f4026618da8d865f8d41212093f1	0	0	0	0	0	0	0	0	0	0	0	0	0	0	0	0	0	0	0	0	0	0	21	0	0	0	0	Bacteria	Bacteroidota	Bacteroidia	Bacteroidales	Rikenellaceae	Rikenellaceae RC9 gut group	uncultured bacterium
00b6d9be8dc617cab64dde9cf8b8c4bd	0	0	0	0	0	0	0	0	0	0	0	21	0	0	0	0	0	0	0	0	0	0	0	0	0	0	0	Bacteria	Bacteroidota	Bacteroidia	Bacteroidales	Prevotellaceae	Alloprevotella	uncultured bacterium
c3315a970b954612d77578386101cb7f	0	0	0	0	0	0	0	0	0	0	0	21	0	0	0	0	0	0	0	0	0	0	0	0	0	0	0	Bacteria	Firmicutes	Clostridia	Monoglobales	Monoglobaceae	Monoglobus	uncultured bacterium
27408d1ab9a38b8554bbd798d07476f5	0	0	0	0	0	0	0	0	0	0	0	0	0	0	0	0	0	0	0	0	0	0	0	21	0	0	0	Bacteria	Bacteroidota	Bacteroidia	Bacteroidales	Prevotellaceae	Alloprevotella	uncultured bacterium
f779c92081b8f6aad1a94042fb060fc7	0	0	0	0	0	0	0	0	0	0	0	0	0	21	0	0	0	0	0	0	0	0	0	0	0	0	0	Bacteria	Bacteroidota	Bacteroidia	Bacteroidales	Rikenellaceae	Rikenellaceae RC9 gut group	uncultured bacterium
673d81900339ffccacf0688fd537911f	0	0	0	0	0	0	21	0	0	0	0	0	0	0	0	0	0	0	0	0	0	0	0	0	0	0	0	Bacteria	Bacteroidota	Bacteroidia	Bacteroidales	Bacteroidaceae	Bacteroides	uncultured bacterium
281503edf28065263389c984b680e760	0	0	0	0	0	0	0	0	0	0	0	0	0	0	21	0	0	0	0	0	0	0	0	0	0	0	0	Bacteria	Firmicutes	Clostridia	Oscillospirales	Ruminococcaceae	uncultured	uncultured bacterium
3c00ff93b5ed40563f4fcc0a50954a06	0	0	0	0	0	0	0	0	0	0	0	0	0	0	21	0	0	0	0	0	0	0	0	0	0	0	0	Bacteria	Bacteroidota	Bacteroidia	Bacteroidales	Prevotellaceae	Prevotella	uncultured bacterium
57a1233764c35425b8ed04bd6397f42d	0	0	0	0	0	0	0	0	0	0	0	0	0	0	0	21	0	0	0	0	0	0	0	0	0	0	0	Bacteria	Firmicutes	Clostridia	Lachnospirales	Lachnospiraceae	Lachnospiraceae NK4B4 group	uncultured bacterium
c872e1e151e89489323ba19035ef8c54	0	0	0	0	0	0	0	21	0	0	0	0	0	0	0	0	0	0	0	0	0	0	0	0	0	0	0	Bacteria	Bacteroidota	Bacteroidia	Bacteroidales	Paludibacteraceae	uncultured	uncultured bacterium
6be280c0960125ff2d617afc1e3a828f	21	0	0	0	0	0	0	0	0	0	0	0	0	0	0	0	0	0	0	0	0	0	0	0	0	0	0	Bacteria	Proteobacteria	Gammaproteobacteria	Burkholderiales	T34	T34	uncultured bacterium
37b21db7f7f5d90a43f2c884c5873055	0	0	0	0	0	0	0	0	0	0	0	0	0	0	0	0	21	0	0	0	0	0	0	0	0	0	0	Bacteria	Elusimicrobiota	Elusimicrobia	Elusimicrobiales	Elusimicrobiaceae	Elusimicrobium	uncultured bacterium
390d0a080871ec103a977a5b5d899a16	0	0	0	0	0	0	0	0	0	0	0	0	0	0	0	0	21	0	0	0	0	0	0	0	0	0	0	Bacteria	Bacteroidota	Bacteroidia	Bacteroidales	Muribaculaceae	Muribaculaceae	uncultured bacterium
23c1127cee349b71b07467628ced4499	0	0	0	0	0	0	0	0	0	0	0	0	0	0	0	0	21	0	0	0	0	0	0	0	0	0	0	Bacteria	Bacteroidota	Bacteroidia	Bacteroidales	Prevotellaceae	Alloprevotella	uncultured bacterium
6c04ff49484af312f83431c598573906	0	0	0	0	0	0	0	0	0	0	0	0	0	0	0	0	21	0	0	0	0	0	0	0	0	0	0	Bacteria	Firmicutes	Clostridia	Oscillospirales	Ruminococcaceae	[Eubacterium] siraeum group	uncultured bacterium
38d5ea9d3f4b2b5cf012cc8d9308ed5a	0	0	0	0	0	0	0	0	0	0	0	0	0	0	0	0	21	0	0	0	0	0	0	0	0	0	0	Bacteria	Firmicutes	Clostridia	Oscillospirales	UCG-010	UCG-010	uncultured bacterium
b8449afb727f8fa007d333c80984b594	0	0	0	0	0	0	0	0	0	0	0	0	0	0	0	0	21	0	0	0	0	0	0	0	0	0	0	Bacteria	Firmicutes	Clostridia	Oscillospirales	UCG-010	UCG-010	uncultured bacterium
e57394c76deae7e72c3de025bc84948f	0	0	0	0	0	0	0	0	0	0	0	0	0	0	0	0	0	0	0	0	0	0	0	0	0	0	21	Bacteria	Firmicutes	Clostridia	Clostridia vadinBB60 group	Clostridia vadinBB60 group	Clostridia vadinBB60 group	uncultured bacterium
3b45a73d9a8acc663470c5bd300213ce	0	0	0	0	0	0	0	0	0	0	0	0	0	0	0	0	0	21	0	0	0	0	0	0	0	0	0	Bacteria	Bacteroidota	Bacteroidia	Bacteroidales	Rikenellaceae	Rikenellaceae RC9 gut group	uncultured bacterium
69fa2af4a7d942f8cb647be7afdaac00	0	0	0	0	0	0	0	0	0	0	0	0	0	0	0	0	0	0	0	0	21	0	0	0	0	0	0	Bacteria	Firmicutes	Bacilli	Erysipelotrichales	Erysipelotrichaceae	[Anaerorhabdus] furcosa group	uncultured bacterium
311e289fb2413ce297154efe86d9977a	0	0	0	0	0	0	0	0	0	0	0	0	0	0	0	0	0	0	0	0	21	0	0	0	0	0	0	Bacteria	Bacteroidota	Bacteroidia	Bacteroidales	Prevotellaceae	Alloprevotella	uncultured bacterium
122065ef910ef249deb00dbbbe100ef2	0	0	0	0	0	0	0	0	0	0	0	0	0	0	0	0	0	0	0	0	21	0	0	0	0	0	0	Bacteria	Verrucomicrobiota	Kiritimatiellae	WCHB1-41	WCHB1-41	WCHB1-41	uncultured bacterium
a54370c01b2107d52fca2b0c9589771d	0	0	20	0	0	0	0	0	0	0	0	0	0	0	0	0	0	0	0	0	0	0	0	0	0	0	0	Bacteria	Bacteroidota	Bacteroidia	Bacteroidales	Rikenellaceae	Rikenellaceae RC9 gut group	uncultured bacterium
51488a0670853903a468a54eb68de352	0	0	0	0	0	0	0	0	0	0	0	0	0	0	0	0	0	0	0	0	0	20	0	0	0	0	0	Bacteria	Bacteroidota	Bacteroidia	Bacteroidales	Bacteroidales	Bacteroidales	uncultured bacterium
ad3d5f4a2b06019517795f1bed38f91b	0	0	0	0	0	0	0	0	0	0	0	0	0	0	0	0	0	0	0	0	0	20	0	0	0	0	0	Bacteria	Spirochaetota	Spirochaetia	Spirochaetales	Spirochaetaceae	Treponema	uncultured bacterium
1f7de001b9f7ccab391d39ae90a54af0	0	0	0	0	0	0	0	0	0	0	0	0	0	0	0	0	0	0	0	0	0	8	0	0	0	0	12	Bacteria	Firmicutes	Clostridia	Oscillospirales	Ruminococcaceae	Pygmaiobacter	uncultured bacterium
104806d1708a312ef2e220edaed3a4e2	0	0	0	0	0	0	0	0	0	0	0	0	0	0	0	0	0	0	0	0	0	0	20	0	0	0	0	Bacteria	Bacteroidota	Bacteroidia	Bacteroidales	Muribaculaceae	Muribaculaceae	uncultured bacterium
b6fce44636f94142c4871a8720a2053f	0	0	0	0	0	0	0	0	0	0	0	0	0	0	0	0	0	0	0	0	0	0	0	20	0	0	0	Bacteria	Bacteroidota	Bacteroidia	Bacteroidales	Paludibacteraceae	uncultured	uncultured bacterium
b57f0570997193da1288e381d953c4e4	0	0	0	0	0	0	0	0	0	0	0	0	20	0	0	0	0	0	0	0	0	0	0	0	0	0	0	Bacteria	Firmicutes	Clostridia	Oscillospirales	[Eubacterium] coprostanoligenes group	[Eubacterium] coprostanoligenes group	uncultured bacterium
0048fd7773933434e68790633f36adc9	0	0	0	0	0	0	0	0	0	0	0	0	20	0	0	0	0	0	0	0	0	0	0	0	0	0	0	Bacteria	Firmicutes	Clostridia	Oscillospirales	Ruminococcaceae	uncultured	uncultured bacterium
8f870304f60a81ae1868cf55bb330471	0	0	0	0	0	0	20	0	0	0	0	0	0	0	0	0	0	0	0	0	0	0	0	0	0	0	0	Bacteria	Firmicutes	Clostridia	Oscillospirales	Ruminococcaceae	Candidatus Soleaferrea	uncultured bacterium
2dc86f19a177af3587f28a8c1f457e42	0	0	0	0	0	0	9	0	0	0	0	0	0	0	0	0	0	0	0	0	0	0	0	0	11	0	0	Bacteria	Firmicutes	Bacilli	Erysipelotrichales	Erysipelotrichaceae	uncultured	uncultured bacterium
dad20e0ba6dafdce9011ff76fa55bb41	0	0	0	0	0	0	0	0	0	0	0	0	0	0	0	20	0	0	0	0	0	0	0	0	0	0	0	Bacteria	Bacteroidota	Bacteroidia	Bacteroidales	Bacteroidaceae	Bacteroides	uncultured bacterium
a4017a5a120751f39e1f3ac78abe0492	0	0	0	0	0	0	0	0	0	0	0	0	0	0	0	20	0	0	0	0	0	0	0	0	0	0	0	Bacteria	Bacteroidota	Bacteroidia	Bacteroidales	Muribaculaceae	Muribaculaceae	uncultured bacterium
13f5e464f30ff8225cb45636da8c10fd	0	0	0	0	0	0	0	0	0	0	0	0	0	0	0	20	0	0	0	0	0	0	0	0	0	0	0	Bacteria	Bacteroidota	Bacteroidia	Bacteroidales	Prevotellaceae	Prevotellaceae NK3B31 group	uncultured bacterium
a15d701ba55eda99f5647c09cff575ac	0	0	0	0	0	0	0	20	0	0	0	0	0	0	0	0	0	0	0	0	0	0	0	0	0	0	0	Bacteria	Bacteroidota	Bacteroidia	Bacteroidales	Prevotellaceae	Prevotellaceae UCG-003	uncultured bacterium
930e9290b46737904b4332bf66b80df4	0	0	0	0	0	0	0	0	0	0	0	0	0	0	0	0	0	0	0	0	0	0	0	0	0	20	0	Bacteria	Verrucomicrobiota	Verrucomicrobiae	Verrucomicrobiales	Akkermansiaceae	Akkermansia	uncultured bacterium
2419e339f228d1c6f083fcd96bdd440f	20	0	0	0	0	0	0	0	0	0	0	0	0	0	0	0	0	0	0	0	0	0	0	0	0	0	0	Bacteria	Bacteroidota	Bacteroidia	Bacteroidales	Muribaculaceae	Muribaculaceae	uncultured bacterium
d4440dda048a7c9b57c04ce941cb6532	0	0	0	0	0	0	0	0	0	0	0	0	0	0	0	0	20	0	0	0	0	0	0	0	0	0	0	Bacteria	Bacteroidota	Bacteroidia	Bacteroidales	Rikenellaceae	Rikenellaceae RC9 gut group	uncultured bacterium
9c682b7efd35029707b4f36b0d39c6de	0	0	0	0	0	0	0	0	0	0	0	0	0	0	0	0	0	0	0	0	0	0	0	0	0	0	20	Bacteria	Spirochaetota	Spirochaetia	Spirochaetales	Spirochaetaceae	Sphaerochaeta	uncultured bacterium
55bf89a5b3c0441f18056d1b77f81127	0	0	0	0	0	0	0	0	0	0	0	0	0	0	0	0	0	20	0	0	0	0	0	0	0	0	0	Bacteria	Bacteroidota	Bacteroidia	Bacteroidales	Prevotellaceae	Alloprevotella	uncultured bacterium
bd992be4c94c4a0f140a28445e38306c	0	0	0	0	0	0	0	0	0	0	0	0	0	0	0	0	0	0	0	0	20	0	0	0	0	0	0	Bacteria	Firmicutes	Clostridia	Oscillospirales	[Clostridium] methylpentosum group	[Clostridium] methylpentosum group	uncultured bacterium
e0192d2af80551bd59541f48c6abc62f	0	0	0	0	0	0	0	0	0	19	0	0	0	0	0	0	0	0	0	0	0	0	0	0	0	0	0	Bacteria	Bacteroidota	Bacteroidia	Bacteroidales	Muribaculaceae	Muribaculaceae	uncultured bacterium
3eaaff24cb4f4f60e4efc2eb19da734e	0	0	0	0	0	0	0	0	0	19	0	0	0	0	0	0	0	0	0	0	0	0	0	0	0	0	0	Bacteria	Firmicutes	Clostridia	Peptostreptococcales-Tissierellales	Anaerovoracaceae	[Eubacterium] nodatum group	uncultured bacterium
463b345d94cd4fae63886ec1f7d6bb88	0	0	0	0	0	0	0	0	0	0	0	0	0	0	0	0	0	0	0	0	0	19	0	0	0	0	0	Bacteria	Firmicutes	Clostridia	Oscillospirales	Ruminococcaceae	uncultured	uncultured bacterium
fa09c78575855997453251455ae3d72a	0	0	0	0	19	0	0	0	0	0	0	0	0	0	0	0	0	0	0	0	0	0	0	0	0	0	0	Bacteria	Bacteroidota	Bacteroidia	Bacteroidales	Prevotellaceae	Prevotella	uncultured bacterium
fe1b8d4a7a621e91041dfa08470f2d5e	0	0	0	0	19	0	0	0	0	0	0	0	0	0	0	0	0	0	0	0	0	0	0	0	0	0	0	Bacteria	Firmicutes	Clostridia	Peptococcales	Peptococcaceae	Peptococcus	uncultured bacterium
c195822bc66cd55a6ad9707da78971c7	0	0	0	0	0	0	0	0	0	0	0	19	0	0	0	0	0	0	0	0	0	0	0	0	0	0	0	Bacteria	Bacteroidota	Bacteroidia	Bacteroidales	Tannerellaceae	Parabacteroides	uncultured bacterium
5440a8542f551dfd3c2bddfb6ddfd136	0	0	0	0	0	0	0	0	0	0	0	19	0	0	0	0	0	0	0	0	0	0	0	0	0	0	0	Bacteria	Spirochaetota	Spirochaetia	Spirochaetales	Spirochaetaceae	Treponema	uncultured bacterium
1e9f9925a1997ea54d546d43a0ec0076	0	0	0	0	0	0	0	0	0	0	0	19	0	0	0	0	0	0	0	0	0	0	0	0	0	0	0	Bacteria	Firmicutes	Clostridia	Oscillospirales	UCG-010	UCG-010	uncultured bacterium
ab950b984ea6f8f2f953c891a96b7c1f	0	0	0	0	0	0	0	0	0	0	0	19	0	0	0	0	0	0	0	0	0	0	0	0	0	0	0	Bacteria	Bacteroidota	Bacteroidia	Bacteroidales	Bacteroidaceae	Bacteroides	uncultured bacterium
6a12a4202db5d5c003f967c244417b45	0	0	0	0	0	0	0	0	0	0	0	19	0	0	0	0	0	0	0	0	0	0	0	0	0	0	0	Bacteria	Bacteroidota	Bacteroidia	Bacteroidales	Prevotellaceae	Alloprevotella	uncultured bacterium
602762f6cefc6f619fc9cc87f0262a47	0	0	0	0	0	0	0	0	0	0	0	0	0	0	0	0	0	0	0	0	0	0	0	19	0	0	0	Bacteria	Bacteroidota	Bacteroidia	Bacteroidales	Prevotellaceae	Prevotella	uncultured bacterium
1db79998e17eea983cb792f0eb27619b	0	0	0	0	0	0	0	0	0	0	0	0	0	0	0	0	0	0	0	0	0	0	0	19	0	0	0	Bacteria	Bacteroidota	Bacteroidia	Bacteroidales	Prevotellaceae	Paraprevotella	uncultured bacterium
61689427558890cfa259cd77aaa10766	0	0	0	0	0	19	0	0	0	0	0	0	0	0	0	0	0	0	0	0	0	0	0	0	0	0	0	Bacteria	Firmicutes	Clostridia	Oscillospirales	UCG-010	UCG-010	uncultured bacterium
73bc88e1865125a8af02731e283dccb8	0	0	0	0	0	0	0	0	0	0	0	0	0	0	0	0	0	0	0	19	0	0	0	0	0	0	0	Bacteria	Bacteroidota	Bacteroidia	Bacteroidales	Paludibacteraceae	uncultured	uncultured bacterium
108a888e081bdc6d40604d2049bcfa69	0	0	0	0	0	0	0	0	0	0	0	0	19	0	0	0	0	0	0	0	0	0	0	0	0	0	0	Bacteria	Firmicutes	Clostridia	Peptostreptococcales-Tissierellales	Anaerovoracaceae	Anaerovorax	uncultured bacterium
da4eaec0515c9a923260ad39e06341c8	0	0	0	0	0	0	0	0	0	0	0	0	19	0	0	0	0	0	0	0	0	0	0	0	0	0	0	Bacteria	Firmicutes	Clostridia	Oscillospirales	UCG-010	UCG-010	uncultured bacterium
a59faa5fd3ca11fc3b97a1d0a8847f5a	0	0	0	0	0	0	0	0	0	0	0	0	19	0	0	0	0	0	0	0	0	0	0	0	0	0	0	Bacteria	Firmicutes	Clostridia	Monoglobales	Monoglobaceae	Monoglobus	uncultured bacterium
5b7245eeed8cc19283834d50bad5036c	0	0	0	0	0	0	0	0	0	0	0	0	10	0	0	0	0	0	0	0	0	0	0	0	9	0	0	Bacteria	Actinobacteriota	Coriobacteriia	Coriobacteriales	Eggerthellaceae	uncultured	uncultured bacterium
a916f1b50615b8664bca194f26e7a65e	0	0	0	0	0	0	19	0	0	0	0	0	0	0	0	0	0	0	0	0	0	0	0	0	0	0	0	Bacteria	Proteobacteria	Alphaproteobacteria	Rhodospirillales	uncultured	uncultured	uncultured bacterium
f7870ef6a0df0d9268752eca8f75157a	0	0	0	0	0	0	0	0	0	0	0	0	0	0	19	0	0	0	0	0	0	0	0	0	0	0	0	Bacteria	Bacteroidota	Bacteroidia	Bacteroidales	Prevotellaceae	Prevotella	uncultured bacterium
c94b28f6b80db22a3ad3d423c2c72e10	0	0	0	0	0	0	0	0	0	0	0	0	0	0	0	19	0	0	0	0	0	0	0	0	0	0	0	Bacteria	Bacteroidota	Bacteroidia	Bacteroidales	Prevotellaceae	Prevotella	uncultured bacterium
d7c25285646179554722b6188ce06021	0	0	0	0	0	0	0	0	0	0	0	0	0	0	0	19	0	0	0	0	0	0	0	0	0	0	0	Bacteria	Bacteroidota	Bacteroidia	Bacteroidales	Muribaculaceae	Muribaculaceae	uncultured bacterium
a41f11b231f70b20313d7e4e9851fbd3	0	0	0	0	0	0	0	0	0	0	0	0	0	0	0	0	0	0	0	0	0	0	0	0	0	19	0	Bacteria	Verrucomicrobiota	Kiritimatiellae	WCHB1-41	WCHB1-41	WCHB1-41	uncultured bacterium
95eae2fe67e729ed760c494b577e89b6	19	0	0	0	0	0	0	0	0	0	0	0	0	0	0	0	0	0	0	0	0	0	0	0	0	0	0	Bacteria	Bacteroidota	Bacteroidia	Bacteroidales	Prevotellaceae	Alloprevotella	uncultured bacterium
50a8f1dcfc6bf1cf67e3a2964ba7744a	0	0	0	0	0	0	0	0	0	0	0	0	0	0	0	0	0	0	0	0	0	0	0	0	0	0	19	Bacteria	Bacteroidota	Bacteroidia	Bacteroidales	Prevotellaceae	Prevotella	uncultured bacterium
2c0048586f657f0af30ec6f05834aae7	0	0	0	0	0	0	0	0	0	0	0	0	0	0	0	0	0	0	0	0	0	0	0	0	0	0	19	Bacteria	Bacteroidota	Bacteroidia	Bacteroidales	Prevotellaceae	Alloprevotella	uncultured bacterium
16a8527e015cf92ef4b9934507f1c599	0	19	0	0	0	0	0	0	0	0	0	0	0	0	0	0	0	0	0	0	0	0	0	0	0	0	0	Bacteria	Firmicutes	Clostridia	Oscillospirales	Butyricicoccaceae	UCG-009	uncultured bacterium
e659b99242f6b1c7530dac9f997e72c7	0	0	0	0	0	0	0	0	0	0	0	0	0	0	0	0	0	0	18	0	0	0	0	0	0	0	0	Bacteria	Bacteroidota	Bacteroidia	Bacteroidales	Prevotellaceae	Prevotella	uncultured bacterium
ede9683ef1e3dbe85700863651a9d48f	0	0	0	0	0	0	0	0	0	18	0	0	0	0	0	0	0	0	0	0	0	0	0	0	0	0	0	Bacteria	Firmicutes	Bacilli	Erysipelotrichales	Erysipelotrichaceae	[Anaerorhabdus] furcosa group	uncultured bacterium
5a2029b427f879922cbf40ac39d2d13a	0	0	0	0	0	0	0	0	0	18	0	0	0	0	0	0	0	0	0	0	0	0	0	0	0	0	0	Bacteria	Bacteroidota	Bacteroidia	Bacteroidales	Prevotellaceae	Alloprevotella	uncultured bacterium
4fde07ceb47e50291029c804d3326952	0	0	0	0	0	0	0	0	0	18	0	0	0	0	0	0	0	0	0	0	0	0	0	0	0	0	0	Bacteria	Firmicutes	Clostridia	Peptostreptococcales-Tissierellales	Anaerovoracaceae	Family XIII AD3011 group	uncultured bacterium
98bbe3b1dc998a2bdb00c9b34faa7352	0	0	0	0	0	0	0	0	0	0	0	0	0	0	0	0	0	0	0	0	0	18	0	0	0	0	0	Bacteria	Bacteroidota	Bacteroidia	Bacteroidales	Muribaculaceae	Muribaculaceae	uncultured bacterium
7ea7f06d33b2f3ed4a8f8aefe49e9559	0	0	0	0	0	0	0	0	0	0	0	0	0	0	0	0	0	0	0	0	0	18	0	0	0	0	0	Bacteria	Spirochaetota	Spirochaetia	Spirochaetales	Spirochaetaceae	Treponema	uncultured bacterium
badbd6e3bd5becf9a5181ca0e6a57b18	0	0	0	0	0	0	0	0	0	0	0	0	0	0	0	0	0	0	0	0	0	18	0	0	0	0	0	Bacteria	Firmicutes	Clostridia	Oscillospirales	UCG-010	UCG-010	uncultured bacterium
ad01a07e5baa283e7e18dc9934d81ba5	0	0	0	0	0	0	0	0	0	0	18	0	0	0	0	0	0	0	0	0	0	0	0	0	0	0	0	Bacteria	Bacteroidota	Bacteroidia	Bacteroidales	Prevotellaceae	Alloprevotella	uncultured bacterium
33acf58224163c444068330e4a06f7e2	0	0	0	0	0	0	0	0	0	0	0	18	0	0	0	0	0	0	0	0	0	0	0	0	0	0	0	Bacteria	Firmicutes	Clostridia	Clostridia UCG-014	Clostridia UCG-014	Clostridia UCG-014	uncultured bacterium
51410fd5ff8a51c5dd1a50f0ef55189b	0	0	0	0	0	0	0	0	0	0	0	18	0	0	0	0	0	0	0	0	0	0	0	0	0	0	0	Bacteria	Firmicutes	Bacilli	Erysipelotrichales	Erysipelatoclostridiaceae	UCG-004	uncultured bacterium
77695e386bd33dd459b56a7737e2b067	0	0	0	0	0	0	0	0	0	0	0	0	0	0	0	0	0	0	0	0	0	0	0	18	0	0	0	Bacteria	Bacteroidota	Bacteroidia	Bacteroidales	Prevotellaceae	Prevotella	uncultured bacterium
4e1621befcd48d477dbde6f7a5669977	0	0	0	0	0	18	0	0	0	0	0	0	0	0	0	0	0	0	0	0	0	0	0	0	0	0	0	Bacteria	Firmicutes	Clostridia	Oscillospirales	UCG-010	UCG-010	uncultured bacterium
bdb420d69b210e4cae42508b767ff7d2	0	0	0	0	0	0	0	0	0	0	0	0	18	0	0	0	0	0	0	0	0	0	0	0	0	0	0	Bacteria	Bacteroidota	Bacteroidia	Bacteroidales	Tannerellaceae	Parabacteroides	uncultured bacterium
707945084d806f46c71ae3f75320ce24	0	0	0	0	0	0	0	0	0	0	0	0	18	0	0	0	0	0	0	0	0	0	0	0	0	0	0	Bacteria	Firmicutes	Clostridia	Oscillospirales	Ruminococcaceae	uncultured	uncultured bacterium
056437caa5be8caeeac63b44fca57f6f	0	0	0	0	0	0	0	0	0	0	0	0	0	0	18	0	0	0	0	0	0	0	0	0	0	0	0	Bacteria	Bacteroidota	Bacteroidia	Bacteroidales	Prevotellaceae	Prevotella	uncultured bacterium
0004ade6541d644a2cd3cbcd4c613516	0	0	0	0	0	0	0	0	0	0	0	0	0	0	0	0	0	0	0	0	0	0	0	0	18	0	0	Bacteria	Bacteroidota	Bacteroidia	Bacteroidales	Muribaculaceae	Muribaculaceae	uncultured bacterium
0e9dcc3232bbe942050458e8abfae100	0	0	0	0	0	0	0	0	0	0	0	0	0	0	0	0	0	0	0	0	0	0	0	0	18	0	0	Bacteria	Bacteroidota	Bacteroidia	Bacteroidales	Muribaculaceae	Muribaculaceae	uncultured bacterium
2925083be877f3e0bb97a6fbdb8c00d6	0	0	0	0	0	0	0	0	0	0	0	0	0	0	0	18	0	0	0	0	0	0	0	0	0	0	0	Bacteria	Bacteroidota	Bacteroidia	Bacteroidales	Prevotellaceae	Alloprevotella	uncultured bacterium
b93360329b7c304f6f13c7721bfacbb3	0	0	0	0	0	0	0	0	0	0	0	0	0	0	0	18	0	0	0	0	0	0	0	0	0	0	0	Bacteria	Bacteroidota	Bacteroidia	Bacteroidales	Prevotellaceae	Prevotellaceae UCG-004	uncultured bacterium
867431cadb3baac8ab404aa131a53520	0	0	0	0	0	0	0	0	0	0	0	0	0	0	0	18	0	0	0	0	0	0	0	0	0	0	0	Bacteria	Bacteroidota	Bacteroidia	Bacteroidales	Muribaculaceae	Muribaculaceae	uncultured bacterium
49dcd60a820212c7c8914bcda2794fba	0	0	0	0	0	0	0	0	0	0	0	0	0	0	0	0	18	0	0	0	0	0	0	0	0	0	0	Bacteria	Firmicutes	Clostridia	Christensenellales	Christensenellaceae	Christensenellaceae R-7 group	uncultured bacterium
3bb4ae7dc5cbe285f43577396b170e37	0	0	0	0	0	0	0	0	0	0	0	0	0	0	0	0	18	0	0	0	0	0	0	0	0	0	0	Bacteria	Bacteroidota	Bacteroidia	Bacteroidales	Rikenellaceae	Rikenellaceae RC9 gut group	uncultured bacterium
19e99c6c03cceb1c7c1e5711bfeb6ba9	0	0	0	0	0	0	0	0	0	0	0	0	0	0	0	0	18	0	0	0	0	0	0	0	0	0	0	Bacteria	Firmicutes	Clostridia	Oscillospirales	Ruminococcaceae	Ruminococcaceae	uncultured bacterium
08df87bf4d853afa2ceb5fa6ef999285	0	0	0	0	0	0	0	0	0	0	0	0	0	0	0	0	18	0	0	0	0	0	0	0	0	0	0	Bacteria	Firmicutes	Clostridia	Christensenellales	Christensenellaceae	Christensenellaceae R-7 group	uncultured bacterium
e15e3f0a69f0e7a9fb060c872eb9e832	0	0	0	0	0	0	0	0	0	0	0	0	0	0	0	0	0	0	0	0	0	0	0	0	0	0	18	Bacteria	Planctomycetota	Planctomycetes	Pirellulales	Pirellulaceae	p-1088-a5 gut group	uncultured bacterium
8dcbdbd3e848cef32e5ea5791db2007e	0	0	0	0	0	0	0	0	0	0	0	0	0	0	0	0	0	0	0	0	0	0	0	0	0	0	18	Bacteria	Bacteroidota	Bacteroidia	Bacteroidales	Prevotellaceae	Prevotella	uncultured bacterium
6be37e743d69d967000e805bb94d2067	0	0	0	0	0	0	0	0	18	0	0	0	0	0	0	0	0	0	0	0	0	0	0	0	0	0	0	Bacteria	Bacteroidota	Bacteroidia	Bacteroidales	F082	F082	uncultured bacterium
ebdf8a28040be46967bfd93f0b9559db	0	18	0	0	0	0	0	0	0	0	0	0	0	0	0	0	0	0	0	0	0	0	0	0	0	0	0	Bacteria	Firmicutes	Clostridia	Oscillospirales	[Eubacterium] coprostanoligenes group	[Eubacterium] coprostanoligenes group	uncultured bacterium
81b912a5eba0bf285b4acbbc09b8e54e	0	0	0	0	0	0	0	0	0	0	0	0	0	0	0	0	0	0	17	0	0	0	0	0	0	0	0	Bacteria	Firmicutes	Bacilli	Erysipelotrichales	Erysipelotrichaceae	uncultured	uncultured bacterium
583c9e96a3f770b661b8baf0647956ad	0	0	0	0	0	0	0	0	0	0	0	0	0	0	0	0	0	0	17	0	0	0	0	0	0	0	0	Bacteria	Bacteroidota	Bacteroidia	Bacteroidales	Bacteroidales RF16 group	Bacteroidales RF16 group	uncultured bacterium
526f18cae175bdbda73ef873382f6098	0	0	0	0	0	0	0	0	0	0	0	0	0	0	0	0	0	0	17	0	0	0	0	0	0	0	0	Bacteria	Firmicutes	Clostridia	Christensenellales	Christensenellaceae	Christensenellaceae R-7 group	uncultured bacterium
4033ebf935ebd9260efd56aea3a8d660	0	0	0	0	0	0	0	0	0	17	0	0	0	0	0	0	0	0	0	0	0	0	0	0	0	0	0	Bacteria	Bacteroidota	Bacteroidia	Bacteroidales	Rikenellaceae	Rikenellaceae RC9 gut group	uncultured bacterium
4ffaa6282990742b1fbf7773cb0a20c7	0	0	0	0	0	0	0	0	0	17	0	0	0	0	0	0	0	0	0	0	0	0	0	0	0	0	0	Bacteria	Firmicutes	Clostridia	Oscillospirales	UCG-010	UCG-010	uncultured bacterium
04a93f825ae88345c38484565866f328	0	0	0	0	0	0	0	0	0	17	0	0	0	0	0	0	0	0	0	0	0	0	0	0	0	0	0	Bacteria	Bacteroidota	Bacteroidia	Bacteroidales	Muribaculaceae	Muribaculaceae	uncultured bacterium
01720c57cdf75b991e6fdf34a50272de	0	0	17	0	0	0	0	0	0	0	0	0	0	0	0	0	0	0	0	0	0	0	0	0	0	0	0	Bacteria	Bacteroidota	Bacteroidia	Bacteroidales	Muribaculaceae	Muribaculaceae	uncultured bacterium
0f12344d96fd89ceada3fbe08b658f32	0	0	17	0	0	0	0	0	0	0	0	0	0	0	0	0	0	0	0	0	0	0	0	0	0	0	0	Bacteria	Bacteroidota	Bacteroidia	Bacteroidales	Prevotellaceae	Prevotella	uncultured bacterium
54bbe93ee37abbd8c01fa103df993bcd	0	0	17	0	0	0	0	0	0	0	0	0	0	0	0	0	0	0	0	0	0	0	0	0	0	0	0	Bacteria	Bacteroidota	Bacteroidia	Bacteroidales	Prevotellaceae	Prevotellaceae UCG-003	uncultured bacterium
bdb2753dd4dd48f91cda21c42a9d3a21	0	0	0	0	17	0	0	0	0	0	0	0	0	0	0	0	0	0	0	0	0	0	0	0	0	0	0	Bacteria	Bacteroidota	Bacteroidia	Bacteroidales	Paludibacteraceae	uncultured	uncultured bacterium
fbb14e1e987952ee579381907b82eb08	0	0	0	0	17	0	0	0	0	0	0	0	0	0	0	0	0	0	0	0	0	0	0	0	0	0	0	Bacteria	Bacteroidota	Bacteroidia	Bacteroidales	Prevotellaceae	Prevotella	uncultured bacterium
b6514bde494165ace0fcc51178c949e0	0	0	0	0	17	0	0	0	0	0	0	0	0	0	0	0	0	0	0	0	0	0	0	0	0	0	0	Bacteria	Firmicutes	Clostridia	Oscillospirales	Butyricicoccaceae	UCG-009	uncultured bacterium
23de567ecf297f45ac244bb068a1e06d	0	0	0	0	0	0	0	0	0	0	0	0	0	0	0	0	0	0	0	0	0	0	17	0	0	0	0	Bacteria	Bacteroidota	Bacteroidia	Bacteroidales	Prevotellaceae	uncultured	uncultured bacterium
58ff8fc6cf75b16aad8f3c161f83c530	0	0	0	0	0	0	0	0	0	0	0	0	0	0	0	0	0	0	0	0	0	0	17	0	0	0	0	Bacteria	Firmicutes	Clostridia	Peptostreptococcales-Tissierellales	Anaerovoracaceae	Family XIII AD3011 group	uncultured bacterium
9b65ef689deb7baa1974957502279dda	0	0	0	0	0	0	0	0	0	0	0	0	0	0	0	0	0	0	0	0	0	0	0	17	0	0	0	Bacteria	Firmicutes	Clostridia	Oscillospirales	Ruminococcaceae	uncultured	uncultured bacterium
9f3c9dc610f7e7af4c7c5be98d02569f	0	0	0	0	0	0	17	0	0	0	0	0	0	0	0	0	0	0	0	0	0	0	0	0	0	0	0	Bacteria	Firmicutes	Clostridia	Lachnospirales	Lachnospiraceae	Oribacterium	uncultured bacterium
f11378c8998e4782e1b65c91f1bf4fa0	0	0	0	0	0	0	17	0	0	0	0	0	0	0	0	0	0	0	0	0	0	0	0	0	0	0	0	Bacteria	Spirochaetota	Spirochaetia	Spirochaetales	Spirochaetaceae	Treponema	uncultured bacterium
516c9006f403cb6c2eb9fb006eba5e8b	0	0	0	0	0	0	0	0	0	0	0	0	0	0	17	0	0	0	0	0	0	0	0	0	0	0	0	Bacteria	Spirochaetota	Spirochaetia	Spirochaetales	Spirochaetaceae	Treponema	uncultured bacterium
515e05b787d401b840fa302fe1a65a39	0	0	0	0	0	0	0	0	0	0	0	0	0	0	0	6	0	0	0	0	11	0	0	0	0	0	0	Bacteria	Firmicutes	Bacilli	Erysipelotrichales	Erysipelatoclostridiaceae	UCG-004	uncultured bacterium
0401b5c1567cd465f966064844d5e375	0	0	0	0	0	0	0	17	0	0	0	0	0	0	0	0	0	0	0	0	0	0	0	0	0	0	0	Bacteria	Bacteroidota	Bacteroidia	Bacteroidales	Prevotellaceae	Paraprevotella	uncultured bacterium
15b10a082a5ea07f9fe16b3840d03452	0	0	0	0	0	0	0	17	0	0	0	0	0	0	0	0	0	0	0	0	0	0	0	0	0	0	0	Bacteria	Bacteroidota	Bacteroidia	Bacteroidales	Prevotellaceae	Prevotella	uncultured bacterium
1765a5b39541086340d23709cc5b8c44	0	0	0	0	0	0	0	17	0	0	0	0	0	0	0	0	0	0	0	0	0	0	0	0	0	0	0	Bacteria	Bacteroidota	Bacteroidia	Bacteroidales	Prevotellaceae	Prevotella	uncultured bacterium
438a6572dca8fd951e2f68e46c116520	0	0	0	0	0	0	0	17	0	0	0	0	0	0	0	0	0	0	0	0	0	0	0	0	0	0	0	Bacteria	Firmicutes	Clostridia	Oscillospirales	UCG-010	UCG-010	uncultured bacterium
a47760f8212ecfd1593d76f95ec2bfb4	0	0	0	0	0	0	0	0	0	0	0	0	0	0	0	0	0	0	0	0	0	0	0	0	0	17	0	Bacteria	Firmicutes	Clostridia	Oscillospirales	Ruminococcaceae	uncultured	uncultured bacterium
2fe8390cc4acf2601dc10b469355e511	17	0	0	0	0	0	0	0	0	0	0	0	0	0	0	0	0	0	0	0	0	0	0	0	0	0	0	Bacteria	Firmicutes	Clostridia	Oscillospirales	UCG-010	UCG-010	uncultured bacterium
aac54d1428f485d2e1293fecd542186e	17	0	0	0	0	0	0	0	0	0	0	0	0	0	0	0	0	0	0	0	0	0	0	0	0	0	0	Bacteria	Firmicutes	Clostridia	Oscillospirales	Ruminococcaceae	uncultured	uncultured bacterium
49b4f84ac7eb5b0473df3240f612e9b1	0	0	0	0	0	0	0	0	0	0	0	0	0	0	0	0	0	17	0	0	0	0	0	0	0	0	0	Bacteria	Bacteroidota	Bacteroidia	Bacteroidales	Prevotellaceae	Alloprevotella	uncultured bacterium
ea85808fc72a22daae127fa190986844	0	0	0	0	0	0	0	0	0	0	0	0	0	0	0	0	0	0	0	0	17	0	0	0	0	0	0	Bacteria	Bacteroidota	Bacteroidia	Bacteroidales	Bacteroidaceae	Bacteroides	uncultured bacterium
57dffeaafc3f856e5f359fbd076cb2eb	0	17	0	0	0	0	0	0	0	0	0	0	0	0	0	0	0	0	0	0	0	0	0	0	0	0	0	Bacteria	Firmicutes	Clostridia	Peptostreptococcales-Tissierellales	Anaerovoracaceae	Family XIII AD3011 group	uncultured bacterium
0842da82c8330c7d11d986cff22a4ace	0	17	0	0	0	0	0	0	0	0	0	0	0	0	0	0	0	0	0	0	0	0	0	0	0	0	0	Bacteria	Firmicutes	Clostridia	Lachnospirales	Lachnospiraceae	Lachnospiraceae UCG-010	uncultured bacterium
04352bf511a8acccdec9fb16cf68a9eb	0	0	0	0	0	0	0	0	0	0	0	0	0	0	0	0	0	0	16	0	0	0	0	0	0	0	0	Bacteria	Firmicutes	Clostridia	Oscillospirales	Ruminococcaceae	uncultured	uncultured bacterium
f695c7a442975f42a45d2fc9ff0be04c	0	0	0	16	0	0	0	0	0	0	0	0	0	0	0	0	0	0	0	0	0	0	0	0	0	0	0	Bacteria	Bacteroidota	Bacteroidia	Bacteroidales	Rikenellaceae	Rikenellaceae RC9 gut group	uncultured bacterium
cba210c6fd333efbf500b4b41b1de29b	0	0	0	16	0	0	0	0	0	0	0	0	0	0	0	0	0	0	0	0	0	0	0	0	0	0	0	Bacteria	Bacteroidota	Bacteroidia	Bacteroidales	Muribaculaceae	Muribaculaceae	uncultured bacterium
65e6f849be99cdca4d4119301095a307	0	0	0	0	16	0	0	0	0	0	0	0	0	0	0	0	0	0	0	0	0	0	0	0	0	0	0	Bacteria	Firmicutes	Clostridia	Oscillospirales	Ruminococcaceae	uncultured	uncultured bacterium
[truncated: 3,654 more rows]

## Sheet: Suppl Table 3
Supplementary Table 3. Alpha diversity indexes per sample.
	Samples	Observed	Chao1	Shannon	Simpson
C	3	422	422	5.58825	0.993845
	7	372	372	5.43787	0.992879
	11	317	317	5.35605	0.993484
	14	471	471.111	5.73972	0.995597
	15	365	365	5.47581	0.994004
	19	335	335.167	5.44396	0.993929
	24	668	668	6.02556	0.996034
	28	718	718	6.052	0.995325
IExp	4	415	415	5.67005	0.995119
	10	424	424.286	5.74009	0.995979
	13	521	521.13	5.9065	0.996487
	17	739	739.25	6.2494	0.997377
	21	673	673.429	6.17872	0.997381
	23	517	517.231	5.88117	0.996185
	25	486	486.714	5.83712	0.996179
	27	503	503.714	5.8739	0.996341
	31	737	737.037	6.24951	0.997343
	33	430	430.083	5.78889	0.996321
I	1	704	704.143	6.02554	0.995095
	2	465	465.143	5.63976	0.993909
	6	511	511	5.82616	0.995765
	12	614	614	6.12422	0.997271
	16	427	427.714	5.58316	0.993738
	18	387	387	5.57858	0.99469
	26	511	511.067	5.80311	0.995356
	29	421	421.056	5.62142	0.994431
	32	587	587	5.91115	0.995162

## Sheet: Suppl Table 4
Supplementary Table 4. Relative abundances (%) of microbial communities of the pig groups. C – castrated, l – intact, lExp – intact experimental. Phylum, family, and genus taxonomy levels are shown with different indentations.
Taxonomy	C	I	IExp
Actinobacteriota	0.615124	0.433464	0.601042
Bifidobacteriaceae	0.367252	0.185259	0.333618
Bifidobacterium	0.367252	0.185259	0.333618
unclassified Coriobacteriales	0.247872	0.248205	0.267424
unclassified Coriobacteriales	0.247872	0.248205	0.267424
Bacteroidota	30.5739	29.7674	34.2865
Bacteroidaceae	0.24605	0.324025	0.891634
Bacteroides	0.24605	0.324025	0.891634
Bacteroidales_RF16_group	1.24665	1.80181	1.97854
Bacteroidales_RF16_group	1.24665	1.80181	1.97854
F082	0.195017	0.303997	0.272058
F082	0.195017	0.303997	0.272058
Muribaculaceae	2.44774	2.38477	1.9931
Muribaculaceae	2.44774	2.38477	1.9931
p-251-o5	1.77338	1.71097	2.01164
p-251-o5	1.77338	1.71097	2.01164
p-2534-18B5_gut_group	0.716278	0.457068	0.618914
p-2534-18B5_gut_group	0.716278	0.457068	0.618914
Paludibacteraceae	0.304372	0.328317	0.0562649
unclassified Paludibacteraceae	0.304372	0.328317	0.0562649
Prevotellaceae	15.6934	15.134	17.6758
Alloprevotella	2.33109	2.32683	2.23273
Prevotella	5.65003	5.65649	6.5552
Prevotellaceae_NK3B31_group	4.01516	4.80244	5.49013
Prevotellaceae_UCG-001	0.352671	0.258219	0.499103
Prevotellaceae_UCG-003	2.66098	1.74101	1.97126
unclassified Prevotellaceae	0.683471	0.34906	0.927379
Rikenellaceae	6.56132	6.00412	6.51747
dgA-11_gut_group	0.219622	0.170238	0.111868
Rikenellaceae_RC9_gut_group	6.3417	5.83388	6.4056
Tannerellaceae	0.970529	0.854053	0.974376
Parabacteroides	0.970529	0.854053	0.974376
unclassified Bacteroidales	0.419196	0.464221	1.14516
unclassified Bacteroidales	0.419196	0.464221	1.14516
unclassified Bacteroidia	0	0	0.151584
unclassified Bacteroidia	0	0	0.151584
Campilobacterota	0.109355	0.188121	0.377968
Campylobacteraceae	0.109355	0.188121	0.377968
Campylobacter	0.109355	0.188121	0.377968
Cyanobacteria	0	0.0565077	0.089362
Gastranaerophilales	0	0.0565077	0.089362
Gastranaerophilales	0	0.0565077	0.089362
Desulfobacterota	0.172235	0.020028	0.173428
Bradymonadales	0	0	0.0463358
Bradymonadales	0	0	0.0463358
Desulfovibrionaceae	0.172235	0.020028	0.127093
Desulfovibrio	0.172235	0	0.0834045
Mailhella	0	0.020028	0.0436881
Elusimicrobiota	0	0.0164516	0.176076
Elusimicrobiaceae	0	0.0164516	0.176076
Elusimicrobium	0	0.0164516	0.176076
Fibrobacterota	0.400058	0.372665	0.235651
Fibrobacteraceae	0.400058	0.372665	0.235651
Fibrobacter	0.400058	0.372665	0.235651
Firmicutes	59.6752	61.4639	55.8717
[Eubacterium]_coprostanoligenes_group	0.268832	0.246774	0.256833
[Eubacterium]_coprostanoligenes_group	0.268832	0.246774	0.256833
Acholeplasmataceae	0.0209598	0.0929873	0.28331
Anaeroplasma	0.0209598	0.0929873	0.28331
Acidaminococcaceae	1.05619	0.898401	0.902887
Phascolarctobacterium	1.05619	0.898401	0.902887
Anaerovoracaceae	0.737237	0.648765	0.732106
[Eubacterium]_brachy_group	0.0191372	0.0257503	0
[Eubacterium]_nodatum_group	0.16221	0.182398	0.207187
Family_XIII_AD3011_group	0.390034	0.256073	0.321703
Family_XIII_UCG-001	0.165856	0.184544	0.203216
Butyricicoccaceae	1.50637	1.45847	1.01277
Butyricicoccus	0.0920408	0.161655	0.131726
UCG-008	0.389123	0.370519	0.144303
UCG-009	0.145807	0	0.022506
unclassified Butyricicoccaceae	0.879399	0.926297	0.714234
Christensenellaceae	0.970529	1.0951	1.7879
Christensenellaceae_R-7_group	0.970529	1.0951	1.7879
Clostridia_UCG-014	0.683471	0.650196	1.38478
Clostridia_UCG-014	0.683471	0.650196	1.38478
Clostridia_vadinBB60_group	0.015492	0	0.0966433
Clostridia_vadinBB60_group	0.015492	0	0.0966433
Clostridiaceae	1.40795	1.40983	1.13655
Clostridium_sensu_stricto_1	1.40795	1.40983	1.13655
Erysipelatoclostridiaceae	0.154009	0.181683	0.472625
Candidatus_Stoquefichus	0	0.0793969	0.0834045
Erysipelotrichaceae_UCG-003	0.154009	0.102286	0.232341
UCG-004	0	0	0.15688
Erysipelotrichaceae	1.16646	1.72599	1.36095
Catenisphaera	0.431954	0.554348	0.437543
Holdemanella	0.071081	0.217447	0.0211821
Solobacterium	0.349026	0.349775	0.518961
Turicibacter	0.197751	0.432033	0.189977
unclassified Erysipelotrichaceae	0.116646	0.172384	0.193287
Lachnospiraceae	11.9717	15.0425	15.8826
[Eubacterium]_hallii_group	0.248783	0.256788	0.513004
[Eubacterium]_ruminantium_group	0.152186	0	0.190639
[Eubacterium]_xylanophilum_group	0.0692584	0.0658064	0.0417022
[Ruminococcus]_gauvreauii_group	0.199574	0.147349	0.0589127
Acetitomaculum	1.60023	1.68665	1.71112
Agathobacter	0.38001	0.398415	0.0814187
Anaerostipes	0.0947746	0.140912	0.21844
Blautia	1.00607	1.43129	1.68133
Coprococcus	1.6786	1.50568	1.41126
Dorea	0.0328066	0.0364796	0.0198582
Frisingicoccus	0.806496	0.698836	0.712248
Lachnoclostridium	0.261542	0.427026	0.438205
Lachnospira	0	0	0.0800948
Lachnospiraceae	0.125759	0.0464937	0
Lachnospiraceae_AC2044_group	0.462026	0.454207	0.331632
Lachnospiraceae_ND3007_group	0.205953	0.228892	0.499765
Lachnospiraceae_NK4A136_group	0.188638	0.545049	0.571255
Lachnospiraceae_NK4B4_group	0.0473873	0.0371949	0
Lachnospiraceae_UCG-007	0.040097	0.0393408	0.143641
Lachnospiraceae_UCG-008	0	0.00786816	0.0304493
Lachnospiraceae_UCG-009	0.123936	0.327601	0.362081
Lachnospiraceae_XPB1014_group	0.772778	0.682384	0.638772
Marvinbryantia	0.12667	0.37338	1.06639
Moryella	0.00911295	0.0350491	0.033097
Roseburia	0.156743	0.894824	0.99622
unclassified Lachnospiraceae	3.18224	4.57498	4.05108
Lactobacillaceae	24.666	23.9414	14.799
Lactobacillus	24.666	23.9414	14.799
Monoglobaceae	0	0	0.162175
Monoglobus	0	0	0.162175
Mycoplasmataceae	0.150364	0.165947	0.011253
Mycoplasma	0.150364	0.165947	0.011253
Oscillospiraceae	7.92917	7.64284	7.42499
Colidextribacter	0.155831	0.193128	0.149599
NK4A214_group	0.90127	0.596549	0.747331
Oscillibacter	0.743616	0.731023	0.583831
Oscillospira	0.586874	0.756774	1.12397
UCG-002	0	0	0.0873761
UCG-005	4.91826	4.67011	4.06431
unclassified Oscillospiraceae	0.623325	0.695259	0.66856
Peptococcaceae	0.156743	0.0300421	0.0152246
unclassified Peptococcaceae	0.156743	0.0300421	0.0152246
Peptostreptococcaceae	1.06075	1.54717	1.48606
Intestinibacter	0	0	0.0357448
Romboutsia	0.193194	0.358359	0.366053
Terrisporobacter	0.425575	0.567223	0.588465
unclassified Peptostreptococcaceae	0.441978	0.621585	0.495793
Ruminococcaceae	2.24543	2.81322	5.76815
[Eubacterium]_siraeum_group	0.122113	0.216017	0.467992
Faecalibacterium	0.489365	0.477097	1.62904
Incertae_Sedis	0.0364518	0.067237	0.0595746
Paludicola	0	0	0.0489836
Ruminococcus	1.12727	1.11442	2.65901
Subdoligranulum	0.0628793	0.0844039	0.307802
unclassified Ruminococcaceae	0.407349	0.854053	0.595746
Selenomonadaceae	0.715366	0.594404	0.346195
Anaerovibrio	0.715366	0.551486	0.305816
Mitsuokella	0	0	0.0403784
Selenomonas	0	0.0429172	0
Streptococcaceae	2.02125	0.376241	0.11584
Streptococcus	2.02125	0.376241	0.11584
UCG-010	0	0	0.268748
UCG-010	0	0	0.268748
unclassified Lactobacillales	0.250606	0.336185	0
unclassified Lactobacillales	0.250606	0.336185	0
unclassified Oscillospirales	0.405526	0.32331	0.0721515
unclassified Oscillospirales	0.405526	0.32331	0.0721515
Veillonellaceae	0.114823	0.242482	0.0920097
Megasphaera	0.0856617	0.180252	0.0920097
Veillonella	0.0291614	0.06223	0
Patescibacteria	0.0965972	0.257503	0.332294
Saccharimonadaceae	0.0965972	0.257503	0.332294
Candidatus_Saccharimonas	0.0965972	0.257503	0.332294
Planctomycetota	0.267009	0.103001	0.192625
Pirellulaceae	0.267009	0.103001	0.192625
p-1088-a5_gut_group	0.267009	0.103001	0.192625
Proteobacteria	0.690761	0.829733	1.37353
Enterobacteriaceae	0	0.261795	0.111868
Escherichia-Shigella	0	0.261795	0.111868
Succinivibrionaceae	0.480252	0.316157	0.53551
Succinivibrio	0.480252	0.316157	0.53551
Sutterellaceae	0.0756375	0.17453	0.31376
Sutterella	0.0756375	0.17453	0.31376
T34	0.117557	0	0
T34	0.117557	0	0
unclassified Rhodospirillales	0.0173146	0.077251	0.412389
unclassified Rhodospirillales	0.0173146	0.077251	0.412389
Spirochaetota	6.85202	6.13716	5.90716
Spirochaetaceae	6.85202	6.13716	5.90716
Sphaerochaeta	0.251517	0.123029	0.672531
Treponema	6.60051	6.01413	5.23462
Verrucomicrobiota	0.475696	0.354067	0.330308
Akkermansiaceae	0.358139	0.276101	0.30714
Akkermansia	0.358139	0.276101	0.30714
WCHB1-41	0.117557	0.0779663	0.0231679
WCHB1-41	0.117557	0.0779663	0.0231679
WPS-2	0	0	0.0522933
WPS-2	0	0	0.0522933
WPS-2	0	0	0.0522933
Bacteria	0.0719923	0	0
Bacteria	0.0719923	0	0
Bacteria	0.0719923	0	0

## Sheet: Suppl Table 5
Supplementary Table 5. Composition of shared and specific taxa of the bacterial communities of the C, I and IExp pig groups.
Family	Names	total	elements						Genus	Names	total	elements
	C I IExp	47	Erysipelotrichaceae							C I IExp	109	Bifidobacterium
			Lactobacillaceae									Streptococcus
			Butyricicoccaceae									Frisingicoccus
			Peptostreptococcaceae									Clostridia_UCG-014
			p-251-o5									Dorea
			Streptococcaceae									Lachnospiraceae_ND3007_group
			Lachnospiraceae									Phascolarctobacterium
			Clostridia_UCG-014									UCG-004
			Paludibacteraceae									Terrisporobacter
			Acholeplasmataceae									UCG-010
			Prevotellaceae									Anaeroplasma
			Pirellulaceae									Lachnospiraceae_UCG-007
			Spirochaetaceae									Prevotellaceae_UCG-001
			Ruminococcaceae									unclassified Paludibacteraceae
			Fibrobacteraceae									unclassified Erysipelotrichaceae
			unclassified Rhodospirillales									Akkermansia
			Veillonellaceae									Colidextribacter
			Akkermansiaceae									Lachnospiraceae_AC2044_group
			Succinivibrionaceae									Oscillospira
			Clostridiaceae									Monoglobus
			WCHB1-41									Romboutsia
			Selenomonadaceae									Turicibacter
			Acidaminococcaceae									Elusimicrobium
			[Eubacterium]_coprostanoligenes_group									unclassified Bacteroidales
			unclassified Bacteroidales									unclassified Oscillospiraceae
[truncated: 95 more rows]

## Sheet: Suppl Table 6
Supplementary Table 6. Differential abundances of the pig groups analyzed by ANCOM-BC2 at phyla level.
[truncated: 20 more rows]

[truncated: 2 more sheets: Suppl Table 7, Suppl Table 8]
